# Supplementary material for: Development and validation of an explainable machine learning model to predict Delphian lymph node metastasis in papillary thyroid cancer: a large cohort study
Source: J Cancer. 2025 Mar 3;16(6):2041–61. doi: 10.7150/jca.110141 (PMC11905415; doi:10.7150/jca.110141)
Supplement: Supplementary file 1 — Supplementary figures and tables. [file jcav16p2041s1.zip]

Archive with 7 entries (7 files):
- Supplementary material 3.xlsx
- Supplementary material 4.xlsx
- Supplementary material 5.xlsx
- Figure S1+S2.pdf
- Supplementary appendix.docx
- Supplementary material 1.xlsx
- Supplementary material 2.xlsx
