# Supplementary material for: Development and validation of an explainable machine learning model to predict Delphian lymph node metastasis in papillary thyroid cancer: a large cohort study
Source: J Cancer. 2025 Mar 3;16(6):2041–61. doi: 10.7150/jca.110141 (PMC11905415; doi:10.7150/jca.110141)
Supplement: Supplementary file 1 — Supplementary figures and tables. [file jcav16p2041s1.zip › Supplementary material 3.xlsx]

## Sheet: fea_df
features	algorithm
G	Lasso+Stepglm[both]
K	Lasso+Stepglm[both]
O	Lasso+Stepglm[both]
Q	Lasso+Stepglm[both]
R	Lasso+Stepglm[both]
S	Lasso+Stepglm[both]
Y	Lasso+Stepglm[both]
Z	Lasso+Stepglm[both]
AA	Lasso+Stepglm[both]
AC	Lasso+Stepglm[both]
G	SVM
K	SVM
M	SVM
O	SVM
P	SVM
Q	SVM
R	SVM
S	SVM
X	SVM
Y	SVM
Z	SVM
AA	SVM
AB	SVM
AC	SVM
G	glmBoost+SVM
K	glmBoost+SVM
M	glmBoost+SVM
O	glmBoost+SVM
Q	glmBoost+SVM
R	glmBoost+SVM
S	glmBoost+SVM
Y	glmBoost+SVM
AA	glmBoost+SVM
AB	glmBoost+SVM
AC	glmBoost+SVM
G	Ridge
K	Ridge
M	Ridge
O	Ridge
P	Ridge
Q	Ridge
R	Ridge
S	Ridge
X	Ridge
Y	Ridge
Z	Ridge
AA	Ridge
AB	Ridge
AC	Ridge
G	Lasso+SVM
K	Lasso+SVM
M	Lasso+SVM
O	Lasso+SVM
Q	Lasso+SVM
R	Lasso+SVM
S	Lasso+SVM
X	Lasso+SVM
Y	Lasso+SVM
Z	Lasso+SVM
AA	Lasso+SVM
AC	Lasso+SVM
G	glmBoost+Ridge
K	glmBoost+Ridge
M	glmBoost+Ridge
O	glmBoost+Ridge
Q	glmBoost+Ridge
R	glmBoost+Ridge
S	glmBoost+Ridge
Y	glmBoost+Ridge
AA	glmBoost+Ridge
AB	glmBoost+Ridge
AC	glmBoost+Ridge
G	Enet[alpha=0.1]
K	Enet[alpha=0.1]
M	Enet[alpha=0.1]
O	Enet[alpha=0.1]
Q	Enet[alpha=0.1]
R	Enet[alpha=0.1]
S	Enet[alpha=0.1]
X	Enet[alpha=0.1]
Y	Enet[alpha=0.1]
Z	Enet[alpha=0.1]
AA	Enet[alpha=0.1]
AB	Enet[alpha=0.1]
AC	Enet[alpha=0.1]
G	glmBoost+Enet[alpha=0.1]
K	glmBoost+Enet[alpha=0.1]
M	glmBoost+Enet[alpha=0.1]
O	glmBoost+Enet[alpha=0.1]
Q	glmBoost+Enet[alpha=0.1]
R	glmBoost+Enet[alpha=0.1]
S	glmBoost+Enet[alpha=0.1]
Y	glmBoost+Enet[alpha=0.1]
AA	glmBoost+Enet[alpha=0.1]
AB	glmBoost+Enet[alpha=0.1]
AC	glmBoost+Enet[alpha=0.1]
G	Enet[alpha=0.2]
K	Enet[alpha=0.2]
M	Enet[alpha=0.2]
O	Enet[alpha=0.2]
Q	Enet[alpha=0.2]
R	Enet[alpha=0.2]
S	Enet[alpha=0.2]
X	Enet[alpha=0.2]
Y	Enet[alpha=0.2]
Z	Enet[alpha=0.2]
AA	Enet[alpha=0.2]
AB	Enet[alpha=0.2]
AC	Enet[alpha=0.2]
G	Enet[alpha=0.3]
K	Enet[alpha=0.3]
M	Enet[alpha=0.3]
O	Enet[alpha=0.3]
Q	Enet[alpha=0.3]
R	Enet[alpha=0.3]
S	Enet[alpha=0.3]
X	Enet[alpha=0.3]
Y	Enet[alpha=0.3]
AA	Enet[alpha=0.3]
AB	Enet[alpha=0.3]
AC	Enet[alpha=0.3]
G	glmBoost+Enet[alpha=0.3]
K	glmBoost+Enet[alpha=0.3]
M	glmBoost+Enet[alpha=0.3]
O	glmBoost+Enet[alpha=0.3]
Q	glmBoost+Enet[alpha=0.3]
R	glmBoost+Enet[alpha=0.3]
S	glmBoost+Enet[alpha=0.3]
Y	glmBoost+Enet[alpha=0.3]
AA	glmBoost+Enet[alpha=0.3]
AB	glmBoost+Enet[alpha=0.3]
AC	glmBoost+Enet[alpha=0.3]
G	glmBoost+Enet[alpha=0.2]
K	glmBoost+Enet[alpha=0.2]
M	glmBoost+Enet[alpha=0.2]
O	glmBoost+Enet[alpha=0.2]
Q	glmBoost+Enet[alpha=0.2]
R	glmBoost+Enet[alpha=0.2]
S	glmBoost+Enet[alpha=0.2]
Y	glmBoost+Enet[alpha=0.2]
AA	glmBoost+Enet[alpha=0.2]
AB	glmBoost+Enet[alpha=0.2]
AC	glmBoost+Enet[alpha=0.2]
G	Enet[alpha=0.4]
K	Enet[alpha=0.4]
M	Enet[alpha=0.4]
O	Enet[alpha=0.4]
Q	Enet[alpha=0.4]
R	Enet[alpha=0.4]
S	Enet[alpha=0.4]
X	Enet[alpha=0.4]
Y	Enet[alpha=0.4]
Z	Enet[alpha=0.4]
AA	Enet[alpha=0.4]
AC	Enet[alpha=0.4]
G	glmBoost+Enet[alpha=0.4]
K	glmBoost+Enet[alpha=0.4]
M	glmBoost+Enet[alpha=0.4]
O	glmBoost+Enet[alpha=0.4]
Q	glmBoost+Enet[alpha=0.4]
R	glmBoost+Enet[alpha=0.4]
S	glmBoost+Enet[alpha=0.4]
Y	glmBoost+Enet[alpha=0.4]
AA	glmBoost+Enet[alpha=0.4]
AB	glmBoost+Enet[alpha=0.4]
AC	glmBoost+Enet[alpha=0.4]
G	Lasso+glmBoost
K	Lasso+glmBoost
M	Lasso+glmBoost
O	Lasso+glmBoost
Q	Lasso+glmBoost
R	Lasso+glmBoost
S	Lasso+glmBoost
Y	Lasso+glmBoost
Z	Lasso+glmBoost
AA	Lasso+glmBoost
AC	Lasso+glmBoost
G	Enet[alpha=0.5]
K	Enet[alpha=0.5]
M	Enet[alpha=0.5]
O	Enet[alpha=0.5]
Q	Enet[alpha=0.5]
R	Enet[alpha=0.5]
S	Enet[alpha=0.5]
X	Enet[alpha=0.5]
Y	Enet[alpha=0.5]
Z	Enet[alpha=0.5]
AA	Enet[alpha=0.5]
AC	Enet[alpha=0.5]
G	glmBoost
K	glmBoost
M	glmBoost
O	glmBoost
Q	glmBoost
R	glmBoost
S	glmBoost
Y	glmBoost
AA	glmBoost
AB	glmBoost
AC	glmBoost
G	glmBoost+Enet[alpha=0.5]
K	glmBoost+Enet[alpha=0.5]
M	glmBoost+Enet[alpha=0.5]
O	glmBoost+Enet[alpha=0.5]
Q	glmBoost+Enet[alpha=0.5]
R	glmBoost+Enet[alpha=0.5]
S	glmBoost+Enet[alpha=0.5]
Y	glmBoost+Enet[alpha=0.5]
AA	glmBoost+Enet[alpha=0.5]
AB	glmBoost+Enet[alpha=0.5]
AC	glmBoost+Enet[alpha=0.5]
G	Enet[alpha=0.6]
K	Enet[alpha=0.6]
M	Enet[alpha=0.6]
O	Enet[alpha=0.6]
Q	Enet[alpha=0.6]
R	Enet[alpha=0.6]
S	Enet[alpha=0.6]
X	Enet[alpha=0.6]
Y	Enet[alpha=0.6]
Z	Enet[alpha=0.6]
AA	Enet[alpha=0.6]
AC	Enet[alpha=0.6]
G	glmBoost+Enet[alpha=0.6]
K	glmBoost+Enet[alpha=0.6]
M	glmBoost+Enet[alpha=0.6]
O	glmBoost+Enet[alpha=0.6]
Q	glmBoost+Enet[alpha=0.6]
R	glmBoost+Enet[alpha=0.6]
S	glmBoost+Enet[alpha=0.6]
Y	glmBoost+Enet[alpha=0.6]
AA	glmBoost+Enet[alpha=0.6]
AB	glmBoost+Enet[alpha=0.6]
AC	glmBoost+Enet[alpha=0.6]
G	glmBoost+Enet[alpha=0.7]
K	glmBoost+Enet[alpha=0.7]
M	glmBoost+Enet[alpha=0.7]
O	glmBoost+Enet[alpha=0.7]
Q	glmBoost+Enet[alpha=0.7]
R	glmBoost+Enet[alpha=0.7]
S	glmBoost+Enet[alpha=0.7]
Y	glmBoost+Enet[alpha=0.7]
AA	glmBoost+Enet[alpha=0.7]
AB	glmBoost+Enet[alpha=0.7]
AC	glmBoost+Enet[alpha=0.7]
G	glmBoost+Enet[alpha=0.8]
K	glmBoost+Enet[alpha=0.8]
M	glmBoost+Enet[alpha=0.8]
O	glmBoost+Enet[alpha=0.8]
Q	glmBoost+Enet[alpha=0.8]
R	glmBoost+Enet[alpha=0.8]
S	glmBoost+Enet[alpha=0.8]
Y	glmBoost+Enet[alpha=0.8]
AA	glmBoost+Enet[alpha=0.8]
AB	glmBoost+Enet[alpha=0.8]
AC	glmBoost+Enet[alpha=0.8]
G	Enet[alpha=0.8]
K	Enet[alpha=0.8]
M	Enet[alpha=0.8]
O	Enet[alpha=0.8]
Q	Enet[alpha=0.8]
R	Enet[alpha=0.8]
S	Enet[alpha=0.8]
X	Enet[alpha=0.8]
Y	Enet[alpha=0.8]
Z	Enet[alpha=0.8]
AA	Enet[alpha=0.8]
AC	Enet[alpha=0.8]
G	Enet[alpha=0.9]
K	Enet[alpha=0.9]
M	Enet[alpha=0.9]
O	Enet[alpha=0.9]
Q	Enet[alpha=0.9]
R	Enet[alpha=0.9]
S	Enet[alpha=0.9]
Y	Enet[alpha=0.9]
AA	Enet[alpha=0.9]
AB	Enet[alpha=0.9]
AC	Enet[alpha=0.9]
G	Lasso
K	Lasso
M	Lasso
O	Lasso
Q	Lasso
R	Lasso
S	Lasso
X	Lasso
Y	Lasso
Z	Lasso
AA	Lasso
AC	Lasso
G	Enet[alpha=0.7]
K	Enet[alpha=0.7]
M	Enet[alpha=0.7]
O	Enet[alpha=0.7]
Q	Enet[alpha=0.7]
R	Enet[alpha=0.7]
S	Enet[alpha=0.7]
X	Enet[alpha=0.7]
Y	Enet[alpha=0.7]
Z	Enet[alpha=0.7]
AA	Enet[alpha=0.7]
AC	Enet[alpha=0.7]
G	glmBoost+Enet[alpha=0.9]
K	glmBoost+Enet[alpha=0.9]
M	glmBoost+Enet[alpha=0.9]
O	glmBoost+Enet[alpha=0.9]
Q	glmBoost+Enet[alpha=0.9]
R	glmBoost+Enet[alpha=0.9]
S	glmBoost+Enet[alpha=0.9]
Y	glmBoost+Enet[alpha=0.9]
AA	glmBoost+Enet[alpha=0.9]
AB	glmBoost+Enet[alpha=0.9]
AC	glmBoost+Enet[alpha=0.9]
G	glmBoost+Lasso
K	glmBoost+Lasso
M	glmBoost+Lasso
O	glmBoost+Lasso
Q	glmBoost+Lasso
R	glmBoost+Lasso
S	glmBoost+Lasso
Y	glmBoost+Lasso
AA	glmBoost+Lasso
AB	glmBoost+Lasso
AC	glmBoost+Lasso
G	Lasso+plsRglm
K	Lasso+plsRglm
M	Lasso+plsRglm
O	Lasso+plsRglm
Q	Lasso+plsRglm
R	Lasso+plsRglm
S	Lasso+plsRglm
X	Lasso+plsRglm
AC	Lasso+plsRglm
G	glmBoost+plsRglm
K	glmBoost+plsRglm
M	glmBoost+plsRglm
O	glmBoost+plsRglm
Q	glmBoost+plsRglm
R	glmBoost+plsRglm
S	glmBoost+plsRglm
Y	glmBoost+plsRglm
AA	glmBoost+plsRglm
AB	glmBoost+plsRglm
AC	glmBoost+plsRglm
G	glmBoost+Stepglm[forward]
K	glmBoost+Stepglm[forward]
M	glmBoost+Stepglm[forward]
O	glmBoost+Stepglm[forward]
Q	glmBoost+Stepglm[forward]
R	glmBoost+Stepglm[forward]
S	glmBoost+Stepglm[forward]
Y	glmBoost+Stepglm[forward]
AA	glmBoost+Stepglm[forward]
AB	glmBoost+Stepglm[forward]
AC	glmBoost+Stepglm[forward]
G	Lasso+Stepglm[forward]
K	Lasso+Stepglm[forward]
M	Lasso+Stepglm[forward]
O	Lasso+Stepglm[forward]
Q	Lasso+Stepglm[forward]
R	Lasso+Stepglm[forward]
S	Lasso+Stepglm[forward]
X	Lasso+Stepglm[forward]
Y	Lasso+Stepglm[forward]
Z	Lasso+Stepglm[forward]
AA	Lasso+Stepglm[forward]
AC	Lasso+Stepglm[forward]
G	RF+SVM
AB	RF+SVM
X	RF+SVM
AC	RF+SVM
O	RF+SVM
Q	RF+SVM
Z	RF+SVM
Y	RF+SVM
K	RF+SVM
R	RF+SVM
AA	RF+SVM
S	RF+SVM
M	RF+SVM
P	RF+SVM
G	Stepglm[forward]
K	Stepglm[forward]
M	Stepglm[forward]
O	Stepglm[forward]
P	Stepglm[forward]
Q	Stepglm[forward]
R	Stepglm[forward]
S	Stepglm[forward]
X	Stepglm[forward]
Y	Stepglm[forward]
Z	Stepglm[forward]
AA	Stepglm[forward]
AB	Stepglm[forward]
AC	Stepglm[forward]
G	plsRglm
K	plsRglm
M	plsRglm
O	plsRglm
P	plsRglm
Q	plsRglm
R	plsRglm
S	plsRglm
X	plsRglm
Y	plsRglm
Z	plsRglm
AA	plsRglm
AB	plsRglm
AC	plsRglm
G	RF+Ridge
AB	RF+Ridge
X	RF+Ridge
AC	RF+Ridge
O	RF+Ridge
Q	RF+Ridge
Z	RF+Ridge
Y	RF+Ridge
K	RF+Ridge
R	RF+Ridge
AA	RF+Ridge
S	RF+Ridge
M	RF+Ridge
P	RF+Ridge
G	RF+Enet[alpha=0.1]
AB	RF+Enet[alpha=0.1]
X	RF+Enet[alpha=0.1]
AC	RF+Enet[alpha=0.1]
O	RF+Enet[alpha=0.1]
Q	RF+Enet[alpha=0.1]
Z	RF+Enet[alpha=0.1]
Y	RF+Enet[alpha=0.1]
K	RF+Enet[alpha=0.1]
R	RF+Enet[alpha=0.1]
AA	RF+Enet[alpha=0.1]
S	RF+Enet[alpha=0.1]
M	RF+Enet[alpha=0.1]
G	RF+plsRglm
AB	RF+plsRglm
X	RF+plsRglm
AC	RF+plsRglm
O	RF+plsRglm
Q	RF+plsRglm
Z	RF+plsRglm
Y	RF+plsRglm
K	RF+plsRglm
R	RF+plsRglm
AA	RF+plsRglm
S	RF+plsRglm
M	RF+plsRglm
P	RF+plsRglm
G	RF+Stepglm[forward]
AB	RF+Stepglm[forward]
X	RF+Stepglm[forward]
AC	RF+Stepglm[forward]
O	RF+Stepglm[forward]
Q	RF+Stepglm[forward]
Z	RF+Stepglm[forward]
Y	RF+Stepglm[forward]
K	RF+Stepglm[forward]
R	RF+Stepglm[forward]
AA	RF+Stepglm[forward]
S	RF+Stepglm[forward]
M	RF+Stepglm[forward]
P	RF+Stepglm[forward]
G	RF+Enet[alpha=0.2]
AB	RF+Enet[alpha=0.2]
X	RF+Enet[alpha=0.2]
AC	RF+Enet[alpha=0.2]
O	RF+Enet[alpha=0.2]
Q	RF+Enet[alpha=0.2]
Z	RF+Enet[alpha=0.2]
Y	RF+Enet[alpha=0.2]
K	RF+Enet[alpha=0.2]
R	RF+Enet[alpha=0.2]
AA	RF+Enet[alpha=0.2]
S	RF+Enet[alpha=0.2]
M	RF+Enet[alpha=0.2]
G	RF+Enet[alpha=0.3]
X	RF+Enet[alpha=0.3]
AC	RF+Enet[alpha=0.3]
O	RF+Enet[alpha=0.3]
Q	RF+Enet[alpha=0.3]
Z	RF+Enet[alpha=0.3]
Y	RF+Enet[alpha=0.3]
K	RF+Enet[alpha=0.3]
R	RF+Enet[alpha=0.3]
AA	RF+Enet[alpha=0.3]
S	RF+Enet[alpha=0.3]
M	RF+Enet[alpha=0.3]
G	RF+Enet[alpha=0.6]
X	RF+Enet[alpha=0.6]
AC	RF+Enet[alpha=0.6]
O	RF+Enet[alpha=0.6]
Q	RF+Enet[alpha=0.6]
Z	RF+Enet[alpha=0.6]
Y	RF+Enet[alpha=0.6]
K	RF+Enet[alpha=0.6]
R	RF+Enet[alpha=0.6]
AA	RF+Enet[alpha=0.6]
S	RF+Enet[alpha=0.6]
M	RF+Enet[alpha=0.6]
G	RF+Lasso
X	RF+Lasso
AC	RF+Lasso
O	RF+Lasso
Q	RF+Lasso
Z	RF+Lasso
Y	RF+Lasso
K	RF+Lasso
R	RF+Lasso
AA	RF+Lasso
S	RF+Lasso
M	RF+Lasso
G	RF+Enet[alpha=0.7]
X	RF+Enet[alpha=0.7]
AC	RF+Enet[alpha=0.7]
O	RF+Enet[alpha=0.7]
Q	RF+Enet[alpha=0.7]
Z	RF+Enet[alpha=0.7]
Y	RF+Enet[alpha=0.7]
K	RF+Enet[alpha=0.7]
R	RF+Enet[alpha=0.7]
AA	RF+Enet[alpha=0.7]
S	RF+Enet[alpha=0.7]
M	RF+Enet[alpha=0.7]
G	RF+Enet[alpha=0.5]
X	RF+Enet[alpha=0.5]
AC	RF+Enet[alpha=0.5]
O	RF+Enet[alpha=0.5]
Q	RF+Enet[alpha=0.5]
Z	RF+Enet[alpha=0.5]
Y	RF+Enet[alpha=0.5]
K	RF+Enet[alpha=0.5]
R	RF+Enet[alpha=0.5]
AA	RF+Enet[alpha=0.5]
S	RF+Enet[alpha=0.5]
M	RF+Enet[alpha=0.5]
G	RF+glmBoost
AB	RF+glmBoost
AC	RF+glmBoost
O	RF+glmBoost
Q	RF+glmBoost
Y	RF+glmBoost
K	RF+glmBoost
R	RF+glmBoost
AA	RF+glmBoost
S	RF+glmBoost
M	RF+glmBoost
G	RF+Enet[alpha=0.9]
X	RF+Enet[alpha=0.9]
AC	RF+Enet[alpha=0.9]
O	RF+Enet[alpha=0.9]
Q	RF+Enet[alpha=0.9]
Z	RF+Enet[alpha=0.9]
Y	RF+Enet[alpha=0.9]
K	RF+Enet[alpha=0.9]
R	RF+Enet[alpha=0.9]
AA	RF+Enet[alpha=0.9]
S	RF+Enet[alpha=0.9]
M	RF+Enet[alpha=0.9]
G	RF+Enet[alpha=0.4]
X	RF+Enet[alpha=0.4]
AC	RF+Enet[alpha=0.4]
O	RF+Enet[alpha=0.4]
Q	RF+Enet[alpha=0.4]
Z	RF+Enet[alpha=0.4]
Y	RF+Enet[alpha=0.4]
K	RF+Enet[alpha=0.4]
R	RF+Enet[alpha=0.4]
AA	RF+Enet[alpha=0.4]
S	RF+Enet[alpha=0.4]
M	RF+Enet[alpha=0.4]
G	RF+Enet[alpha=0.8]
X	RF+Enet[alpha=0.8]
AC	RF+Enet[alpha=0.8]
O	RF+Enet[alpha=0.8]
Q	RF+Enet[alpha=0.8]
Z	RF+Enet[alpha=0.8]
Y	RF+Enet[alpha=0.8]
K	RF+Enet[alpha=0.8]
R	RF+Enet[alpha=0.8]
AA	RF+Enet[alpha=0.8]
S	RF+Enet[alpha=0.8]
M	RF+Enet[alpha=0.8]
G	RF+Stepglm[both]
AC	RF+Stepglm[both]
O	RF+Stepglm[both]
Q	RF+Stepglm[both]
Z	RF+Stepglm[both]
Y	RF+Stepglm[both]
K	RF+Stepglm[both]
R	RF+Stepglm[both]
AA	RF+Stepglm[both]
S	RF+Stepglm[both]
G	RF+Stepglm[backward]
AC	RF+Stepglm[backward]
O	RF+Stepglm[backward]
Q	RF+Stepglm[backward]
Z	RF+Stepglm[backward]
Y	RF+Stepglm[backward]
K	RF+Stepglm[backward]
R	RF+Stepglm[backward]
AA	RF+Stepglm[backward]
S	RF+Stepglm[backward]
G	Stepglm[both]+Ridge
K	Stepglm[both]+Ridge
O	Stepglm[both]+Ridge
Q	Stepglm[both]+Ridge
R	Stepglm[both]+Ridge
S	Stepglm[both]+Ridge
Y	Stepglm[both]+Ridge
Z	Stepglm[both]+Ridge
AA	Stepglm[both]+Ridge
AC	Stepglm[both]+Ridge
G	Stepglm[backward]+Ridge
K	Stepglm[backward]+Ridge
O	Stepglm[backward]+Ridge
Q	Stepglm[backward]+Ridge
R	Stepglm[backward]+Ridge
S	Stepglm[backward]+Ridge
Y	Stepglm[backward]+Ridge
Z	Stepglm[backward]+Ridge
AA	Stepglm[backward]+Ridge
AC	Stepglm[backward]+Ridge
G	Stepglm[both]+plsRglm
K	Stepglm[both]+plsRglm
O	Stepglm[both]+plsRglm
Q	Stepglm[both]+plsRglm
R	Stepglm[both]+plsRglm
S	Stepglm[both]+plsRglm
AC	Stepglm[both]+plsRglm
G	Stepglm[backward]+plsRglm
K	Stepglm[backward]+plsRglm
O	Stepglm[backward]+plsRglm
Q	Stepglm[backward]+plsRglm
R	Stepglm[backward]+plsRglm
S	Stepglm[backward]+plsRglm
AC	Stepglm[backward]+plsRglm
G	Stepglm[both]+Enet[alpha=0.9]
K	Stepglm[both]+Enet[alpha=0.9]
O	Stepglm[both]+Enet[alpha=0.9]
Q	Stepglm[both]+Enet[alpha=0.9]
R	Stepglm[both]+Enet[alpha=0.9]
S	Stepglm[both]+Enet[alpha=0.9]
Y	Stepglm[both]+Enet[alpha=0.9]
Z	Stepglm[both]+Enet[alpha=0.9]
AA	Stepglm[both]+Enet[alpha=0.9]
AC	Stepglm[both]+Enet[alpha=0.9]
G	Stepglm[backward]+Enet[alpha=0.9]
K	Stepglm[backward]+Enet[alpha=0.9]
O	Stepglm[backward]+Enet[alpha=0.9]
Q	Stepglm[backward]+Enet[alpha=0.9]
R	Stepglm[backward]+Enet[alpha=0.9]
S	Stepglm[backward]+Enet[alpha=0.9]
Y	Stepglm[backward]+Enet[alpha=0.9]
Z	Stepglm[backward]+Enet[alpha=0.9]
AA	Stepglm[backward]+Enet[alpha=0.9]
AC	Stepglm[backward]+Enet[alpha=0.9]
G	Stepglm[both]+Enet[alpha=0.1]
K	Stepglm[both]+Enet[alpha=0.1]
O	Stepglm[both]+Enet[alpha=0.1]
Q	Stepglm[both]+Enet[alpha=0.1]
R	Stepglm[both]+Enet[alpha=0.1]
S	Stepglm[both]+Enet[alpha=0.1]
Y	Stepglm[both]+Enet[alpha=0.1]
Z	Stepglm[both]+Enet[alpha=0.1]
AA	Stepglm[both]+Enet[alpha=0.1]
AC	Stepglm[both]+Enet[alpha=0.1]
G	Stepglm[backward]+Enet[alpha=0.1]
K	Stepglm[backward]+Enet[alpha=0.1]
O	Stepglm[backward]+Enet[alpha=0.1]
Q	Stepglm[backward]+Enet[alpha=0.1]
R	Stepglm[backward]+Enet[alpha=0.1]
S	Stepglm[backward]+Enet[alpha=0.1]
Y	Stepglm[backward]+Enet[alpha=0.1]
Z	Stepglm[backward]+Enet[alpha=0.1]
AA	Stepglm[backward]+Enet[alpha=0.1]
AC	Stepglm[backward]+Enet[alpha=0.1]
G	Stepglm[both]+Enet[alpha=0.8]
K	Stepglm[both]+Enet[alpha=0.8]
O	Stepglm[both]+Enet[alpha=0.8]
Q	Stepglm[both]+Enet[alpha=0.8]
R	Stepglm[both]+Enet[alpha=0.8]
S	Stepglm[both]+Enet[alpha=0.8]
Y	Stepglm[both]+Enet[alpha=0.8]
Z	Stepglm[both]+Enet[alpha=0.8]
AA	Stepglm[both]+Enet[alpha=0.8]
AC	Stepglm[both]+Enet[alpha=0.8]
G	Stepglm[backward]+Enet[alpha=0.8]
K	Stepglm[backward]+Enet[alpha=0.8]
O	Stepglm[backward]+Enet[alpha=0.8]
Q	Stepglm[backward]+Enet[alpha=0.8]
R	Stepglm[backward]+Enet[alpha=0.8]
S	Stepglm[backward]+Enet[alpha=0.8]
Y	Stepglm[backward]+Enet[alpha=0.8]
Z	Stepglm[backward]+Enet[alpha=0.8]
AA	Stepglm[backward]+Enet[alpha=0.8]
AC	Stepglm[backward]+Enet[alpha=0.8]
G	Stepglm[both]+Enet[alpha=0.2]
K	Stepglm[both]+Enet[alpha=0.2]
O	Stepglm[both]+Enet[alpha=0.2]
Q	Stepglm[both]+Enet[alpha=0.2]
R	Stepglm[both]+Enet[alpha=0.2]
S	Stepglm[both]+Enet[alpha=0.2]
Y	Stepglm[both]+Enet[alpha=0.2]
Z	Stepglm[both]+Enet[alpha=0.2]
AA	Stepglm[both]+Enet[alpha=0.2]
AC	Stepglm[both]+Enet[alpha=0.2]
G	Stepglm[backward]+Enet[alpha=0.2]
K	Stepglm[backward]+Enet[alpha=0.2]
O	Stepglm[backward]+Enet[alpha=0.2]
Q	Stepglm[backward]+Enet[alpha=0.2]
R	Stepglm[backward]+Enet[alpha=0.2]
S	Stepglm[backward]+Enet[alpha=0.2]
Y	Stepglm[backward]+Enet[alpha=0.2]
Z	Stepglm[backward]+Enet[alpha=0.2]
AA	Stepglm[backward]+Enet[alpha=0.2]
AC	Stepglm[backward]+Enet[alpha=0.2]
G	Stepglm[both]+Lasso
K	Stepglm[both]+Lasso
O	Stepglm[both]+Lasso
Q	Stepglm[both]+Lasso
R	Stepglm[both]+Lasso
S	Stepglm[both]+Lasso
Y	Stepglm[both]+Lasso
Z	Stepglm[both]+Lasso
AA	Stepglm[both]+Lasso
AC	Stepglm[both]+Lasso
G	Stepglm[backward]+Lasso
K	Stepglm[backward]+Lasso
O	Stepglm[backward]+Lasso
Q	Stepglm[backward]+Lasso
R	Stepglm[backward]+Lasso
S	Stepglm[backward]+Lasso
Y	Stepglm[backward]+Lasso
Z	Stepglm[backward]+Lasso
AA	Stepglm[backward]+Lasso
AC	Stepglm[backward]+Lasso
G	Stepglm[both]+Enet[alpha=0.6]
K	Stepglm[both]+Enet[alpha=0.6]
O	Stepglm[both]+Enet[alpha=0.6]
Q	Stepglm[both]+Enet[alpha=0.6]
R	Stepglm[both]+Enet[alpha=0.6]
S	Stepglm[both]+Enet[alpha=0.6]
Y	Stepglm[both]+Enet[alpha=0.6]
Z	Stepglm[both]+Enet[alpha=0.6]
AA	Stepglm[both]+Enet[alpha=0.6]
AC	Stepglm[both]+Enet[alpha=0.6]
G	Stepglm[backward]+Enet[alpha=0.6]
K	Stepglm[backward]+Enet[alpha=0.6]
O	Stepglm[backward]+Enet[alpha=0.6]
Q	Stepglm[backward]+Enet[alpha=0.6]
R	Stepglm[backward]+Enet[alpha=0.6]
S	Stepglm[backward]+Enet[alpha=0.6]
Y	Stepglm[backward]+Enet[alpha=0.6]
Z	Stepglm[backward]+Enet[alpha=0.6]
AA	Stepglm[backward]+Enet[alpha=0.6]
AC	Stepglm[backward]+Enet[alpha=0.6]
G	glmBoost+GBM
AC	glmBoost+GBM
AB	glmBoost+GBM
AA	glmBoost+GBM
Y	glmBoost+GBM
Q	glmBoost+GBM
K	glmBoost+GBM
O	glmBoost+GBM
R	glmBoost+GBM
S	glmBoost+GBM
M	glmBoost+GBM
G	Stepglm[both]+Enet[alpha=0.7]
K	Stepglm[both]+Enet[alpha=0.7]
O	Stepglm[both]+Enet[alpha=0.7]
Q	Stepglm[both]+Enet[alpha=0.7]
R	Stepglm[both]+Enet[alpha=0.7]
S	Stepglm[both]+Enet[alpha=0.7]
Y	Stepglm[both]+Enet[alpha=0.7]
Z	Stepglm[both]+Enet[alpha=0.7]
AA	Stepglm[both]+Enet[alpha=0.7]
AC	Stepglm[both]+Enet[alpha=0.7]
G	Stepglm[backward]+Enet[alpha=0.7]
K	Stepglm[backward]+Enet[alpha=0.7]
O	Stepglm[backward]+Enet[alpha=0.7]
Q	Stepglm[backward]+Enet[alpha=0.7]
R	Stepglm[backward]+Enet[alpha=0.7]
S	Stepglm[backward]+Enet[alpha=0.7]
Y	Stepglm[backward]+Enet[alpha=0.7]
Z	Stepglm[backward]+Enet[alpha=0.7]
AA	Stepglm[backward]+Enet[alpha=0.7]
AC	Stepglm[backward]+Enet[alpha=0.7]
G	Lasso+Stepglm[backward]
K	Lasso+Stepglm[backward]
O	Lasso+Stepglm[backward]
Q	Lasso+Stepglm[backward]
R	Lasso+Stepglm[backward]
S	Lasso+Stepglm[backward]
Y	Lasso+Stepglm[backward]
Z	Lasso+Stepglm[backward]
AA	Lasso+Stepglm[backward]
AC	Lasso+Stepglm[backward]
G	Stepglm[both]
K	Stepglm[both]
O	Stepglm[both]
Q	Stepglm[both]
R	Stepglm[both]
S	Stepglm[both]
Y	Stepglm[both]
Z	Stepglm[both]
AA	Stepglm[both]
AC	Stepglm[both]
G	Stepglm[backward]
K	Stepglm[backward]
O	Stepglm[backward]
Q	Stepglm[backward]
R	Stepglm[backward]
S	Stepglm[backward]
Y	Stepglm[backward]
Z	Stepglm[backward]
AA	Stepglm[backward]
AC	Stepglm[backward]
G	glmBoost+Stepglm[both]
K	glmBoost+Stepglm[both]
O	glmBoost+Stepglm[both]
Q	glmBoost+Stepglm[both]
R	glmBoost+Stepglm[both]
S	glmBoost+Stepglm[both]
Y	glmBoost+Stepglm[both]
AA	glmBoost+Stepglm[both]
AC	glmBoost+Stepglm[both]
G	glmBoost+Stepglm[backward]
K	glmBoost+Stepglm[backward]
O	glmBoost+Stepglm[backward]
Q	glmBoost+Stepglm[backward]
R	glmBoost+Stepglm[backward]
S	glmBoost+Stepglm[backward]
Y	glmBoost+Stepglm[backward]
AA	glmBoost+Stepglm[backward]
AC	glmBoost+Stepglm[backward]
G	Stepglm[both]+Enet[alpha=0.4]
K	Stepglm[both]+Enet[alpha=0.4]
O	Stepglm[both]+Enet[alpha=0.4]
Q	Stepglm[both]+Enet[alpha=0.4]
R	Stepglm[both]+Enet[alpha=0.4]
S	Stepglm[both]+Enet[alpha=0.4]
Y	Stepglm[both]+Enet[alpha=0.4]
Z	Stepglm[both]+Enet[alpha=0.4]
AA	Stepglm[both]+Enet[alpha=0.4]
AC	Stepglm[both]+Enet[alpha=0.4]
G	Stepglm[backward]+Enet[alpha=0.4]
K	Stepglm[backward]+Enet[alpha=0.4]
O	Stepglm[backward]+Enet[alpha=0.4]
Q	Stepglm[backward]+Enet[alpha=0.4]
R	Stepglm[backward]+Enet[alpha=0.4]
S	Stepglm[backward]+Enet[alpha=0.4]
Y	Stepglm[backward]+Enet[alpha=0.4]
Z	Stepglm[backward]+Enet[alpha=0.4]
AA	Stepglm[backward]+Enet[alpha=0.4]
AC	Stepglm[backward]+Enet[alpha=0.4]
G	Stepglm[both]+Enet[alpha=0.3]
K	Stepglm[both]+Enet[alpha=0.3]
O	Stepglm[both]+Enet[alpha=0.3]
Q	Stepglm[both]+Enet[alpha=0.3]
R	Stepglm[both]+Enet[alpha=0.3]
S	Stepglm[both]+Enet[alpha=0.3]
Y	Stepglm[both]+Enet[alpha=0.3]
Z	Stepglm[both]+Enet[alpha=0.3]
AA	Stepglm[both]+Enet[alpha=0.3]
AC	Stepglm[both]+Enet[alpha=0.3]
G	Stepglm[backward]+Enet[alpha=0.3]
K	Stepglm[backward]+Enet[alpha=0.3]
O	Stepglm[backward]+Enet[alpha=0.3]
Q	Stepglm[backward]+Enet[alpha=0.3]
R	Stepglm[backward]+Enet[alpha=0.3]
S	Stepglm[backward]+Enet[alpha=0.3]
Y	Stepglm[backward]+Enet[alpha=0.3]
Z	Stepglm[backward]+Enet[alpha=0.3]
AA	Stepglm[backward]+Enet[alpha=0.3]
AC	Stepglm[backward]+Enet[alpha=0.3]
G	Stepglm[both]+glmBoost
K	Stepglm[both]+glmBoost
O	Stepglm[both]+glmBoost
Q	Stepglm[both]+glmBoost
R	Stepglm[both]+glmBoost
S	Stepglm[both]+glmBoost
Y	Stepglm[both]+glmBoost
Z	Stepglm[both]+glmBoost
AA	Stepglm[both]+glmBoost
AC	Stepglm[both]+glmBoost
G	Stepglm[backward]+glmBoost
K	Stepglm[backward]+glmBoost
O	Stepglm[backward]+glmBoost
Q	Stepglm[backward]+glmBoost
R	Stepglm[backward]+glmBoost
S	Stepglm[backward]+glmBoost
Y	Stepglm[backward]+glmBoost
Z	Stepglm[backward]+glmBoost
AA	Stepglm[backward]+glmBoost
AC	Stepglm[backward]+glmBoost
G	Stepglm[both]+Enet[alpha=0.5]
K	Stepglm[both]+Enet[alpha=0.5]
O	Stepglm[both]+Enet[alpha=0.5]
Q	Stepglm[both]+Enet[alpha=0.5]
R	Stepglm[both]+Enet[alpha=0.5]
S	Stepglm[both]+Enet[alpha=0.5]
Y	Stepglm[both]+Enet[alpha=0.5]
Z	Stepglm[both]+Enet[alpha=0.5]
AA	Stepglm[both]+Enet[alpha=0.5]
AC	Stepglm[both]+Enet[alpha=0.5]
G	Stepglm[backward]+Enet[alpha=0.5]
K	Stepglm[backward]+Enet[alpha=0.5]
O	Stepglm[backward]+Enet[alpha=0.5]
Q	Stepglm[backward]+Enet[alpha=0.5]
R	Stepglm[backward]+Enet[alpha=0.5]
S	Stepglm[backward]+Enet[alpha=0.5]
Y	Stepglm[backward]+Enet[alpha=0.5]
Z	Stepglm[backward]+Enet[alpha=0.5]
AA	Stepglm[backward]+Enet[alpha=0.5]
AC	Stepglm[backward]+Enet[alpha=0.5]
G	glmBoost+RF
AB	glmBoost+RF
AC	glmBoost+RF
Q	glmBoost+RF
O	glmBoost+RF
Y	glmBoost+RF
R	glmBoost+RF
K	glmBoost+RF
AA	glmBoost+RF
S	glmBoost+RF
M	glmBoost+RF
G	RF
AB	RF
X	RF
AC	RF
O	RF
R	RF
Z	RF
K	RF
Y	RF
Q	RF
AA	RF
S	RF
M	RF
P	RF
G	Lasso+GBM
AC	Lasso+GBM
X	Lasso+GBM
AA	Lasso+GBM
Z	Lasso+GBM
Q	Lasso+GBM
Y	Lasso+GBM
K	Lasso+GBM
R	Lasso+GBM
O	Lasso+GBM
S	Lasso+GBM
M	Lasso+GBM
G	RF+GBM
AC	RF+GBM
AB	RF+GBM
X	RF+GBM
AA	RF+GBM
Q	RF+GBM
Z	RF+GBM
K	RF+GBM
O	RF+GBM
R	RF+GBM
Y	RF+GBM
S	RF+GBM
M	RF+GBM
P	RF+GBM
G	GBM
AC	GBM
AB	GBM
X	GBM
AA	GBM
Z	GBM
Q	GBM
K	GBM
R	GBM
Y	GBM
O	GBM
S	GBM
M	GBM
P	GBM
G	Stepglm[both]+SVM
K	Stepglm[both]+SVM
O	Stepglm[both]+SVM
Q	Stepglm[both]+SVM
R	Stepglm[both]+SVM
S	Stepglm[both]+SVM
Y	Stepglm[both]+SVM
Z	Stepglm[both]+SVM
AA	Stepglm[both]+SVM
AC	Stepglm[both]+SVM
G	Stepglm[backward]+SVM
K	Stepglm[backward]+SVM
O	Stepglm[backward]+SVM
Q	Stepglm[backward]+SVM
R	Stepglm[backward]+SVM
S	Stepglm[backward]+SVM
Y	Stepglm[backward]+SVM
Z	Stepglm[backward]+SVM
AA	Stepglm[backward]+SVM
AC	Stepglm[backward]+SVM
G	Lasso+RF
X	Lasso+RF
AC	Lasso+RF
O	Lasso+RF
Q	Lasso+RF
Z	Lasso+RF
K	Lasso+RF
R	Lasso+RF
Y	Lasso+RF
AA	Lasso+RF
S	Lasso+RF
M	Lasso+RF
G	Stepglm[both]+GBM
AC	Stepglm[both]+GBM
AA	Stepglm[both]+GBM
Z	Stepglm[both]+GBM
Y	Stepglm[both]+GBM
Q	Stepglm[both]+GBM
K	Stepglm[both]+GBM
O	Stepglm[both]+GBM
R	Stepglm[both]+GBM
S	Stepglm[both]+GBM
G	Stepglm[backward]+GBM
AC	Stepglm[backward]+GBM
AA	Stepglm[backward]+GBM
Z	Stepglm[backward]+GBM
Y	Stepglm[backward]+GBM
Q	Stepglm[backward]+GBM
K	Stepglm[backward]+GBM
O	Stepglm[backward]+GBM
R	Stepglm[backward]+GBM
S	Stepglm[backward]+GBM
G	Stepglm[both]+RF
Q	Stepglm[both]+RF
AC	Stepglm[both]+RF
Y	Stepglm[both]+RF
O	Stepglm[both]+RF
Z	Stepglm[both]+RF
R	Stepglm[both]+RF
K	Stepglm[both]+RF
AA	Stepglm[both]+RF
S	Stepglm[both]+RF
G	LDA
K	LDA
M	LDA
O	LDA
P	LDA
Q	LDA
R	LDA
S	LDA
X	LDA
Y	LDA
Z	LDA
AA	LDA
AB	LDA
AC	LDA
G	glmBoost+LDA
K	glmBoost+LDA
M	glmBoost+LDA
O	glmBoost+LDA
Q	glmBoost+LDA
R	glmBoost+LDA
S	glmBoost+LDA
Y	glmBoost+LDA
AA	glmBoost+LDA
AB	glmBoost+LDA
AC	glmBoost+LDA
G	RF+LDA
AB	RF+LDA
X	RF+LDA
AC	RF+LDA
O	RF+LDA
Q	RF+LDA
Z	RF+LDA
Y	RF+LDA
K	RF+LDA
R	RF+LDA
AA	RF+LDA
S	RF+LDA
M	RF+LDA
P	RF+LDA
G	Stepglm[both]+LDA
K	Stepglm[both]+LDA
O	Stepglm[both]+LDA
Q	Stepglm[both]+LDA
R	Stepglm[both]+LDA
S	Stepglm[both]+LDA
Y	Stepglm[both]+LDA
Z	Stepglm[both]+LDA
AA	Stepglm[both]+LDA
AC	Stepglm[both]+LDA
G	Stepglm[backward]+LDA
K	Stepglm[backward]+LDA
O	Stepglm[backward]+LDA
Q	Stepglm[backward]+LDA
R	Stepglm[backward]+LDA
S	Stepglm[backward]+LDA
Y	Stepglm[backward]+LDA
Z	Stepglm[backward]+LDA
AA	Stepglm[backward]+LDA
AC	Stepglm[backward]+LDA
G	Lasso+LDA
K	Lasso+LDA
M	Lasso+LDA
O	Lasso+LDA
Q	Lasso+LDA
R	Lasso+LDA
S	Lasso+LDA
X	Lasso+LDA
Y	Lasso+LDA
Z	Lasso+LDA
AA	Lasso+LDA
AC	Lasso+LDA
G	Stepglm[backward]+RF
AC	Stepglm[backward]+RF
O	Stepglm[backward]+RF
Q	Stepglm[backward]+RF
Y	Stepglm[backward]+RF
Z	Stepglm[backward]+RF
R	Stepglm[backward]+RF
K	Stepglm[backward]+RF
AA	Stepglm[backward]+RF
S	Stepglm[backward]+RF
G	XGBoost
K	XGBoost
M	XGBoost
O	XGBoost
P	XGBoost
Q	XGBoost
R	XGBoost
S	XGBoost
X	XGBoost
Y	XGBoost
Z	XGBoost
AA	XGBoost
AB	XGBoost
AC	XGBoost
G	Lasso+XGBoost
K	Lasso+XGBoost
M	Lasso+XGBoost
O	Lasso+XGBoost
Q	Lasso+XGBoost
R	Lasso+XGBoost
S	Lasso+XGBoost
X	Lasso+XGBoost
Y	Lasso+XGBoost
Z	Lasso+XGBoost
AA	Lasso+XGBoost
AC	Lasso+XGBoost
G	glmBoost+XGBoost
K	glmBoost+XGBoost
M	glmBoost+XGBoost
O	glmBoost+XGBoost
Q	glmBoost+XGBoost
R	glmBoost+XGBoost
S	glmBoost+XGBoost
Y	glmBoost+XGBoost
AA	glmBoost+XGBoost
AB	glmBoost+XGBoost
AC	glmBoost+XGBoost
G	RF+XGBoost
AB	RF+XGBoost
X	RF+XGBoost
AC	RF+XGBoost
O	RF+XGBoost
Q	RF+XGBoost
Z	RF+XGBoost
Y	RF+XGBoost
K	RF+XGBoost
R	RF+XGBoost
AA	RF+XGBoost
S	RF+XGBoost
M	RF+XGBoost
P	RF+XGBoost
G	Stepglm[both]+XGBoost
K	Stepglm[both]+XGBoost
O	Stepglm[both]+XGBoost
Q	Stepglm[both]+XGBoost
R	Stepglm[both]+XGBoost
S	Stepglm[both]+XGBoost
Y	Stepglm[both]+XGBoost
Z	Stepglm[both]+XGBoost
AA	Stepglm[both]+XGBoost
AC	Stepglm[both]+XGBoost
G	Stepglm[backward]+XGBoost
K	Stepglm[backward]+XGBoost
O	Stepglm[backward]+XGBoost
Q	Stepglm[backward]+XGBoost
R	Stepglm[backward]+XGBoost
S	Stepglm[backward]+XGBoost
Y	Stepglm[backward]+XGBoost
Z	Stepglm[backward]+XGBoost
AA	Stepglm[backward]+XGBoost
AC	Stepglm[backward]+XGBoost
G	NaiveBayes
K	NaiveBayes
M	NaiveBayes
O	NaiveBayes
P	NaiveBayes
Q	NaiveBayes
R	NaiveBayes
S	NaiveBayes
X	NaiveBayes
Y	NaiveBayes
Z	NaiveBayes
AA	NaiveBayes
AB	NaiveBayes
AC	NaiveBayes
G	Lasso+NaiveBayes
K	Lasso+NaiveBayes
M	Lasso+NaiveBayes
O	Lasso+NaiveBayes
Q	Lasso+NaiveBayes
R	Lasso+NaiveBayes
S	Lasso+NaiveBayes
X	Lasso+NaiveBayes
Y	Lasso+NaiveBayes
Z	Lasso+NaiveBayes
AA	Lasso+NaiveBayes
AC	Lasso+NaiveBayes
G	glmBoost+NaiveBayes
K	glmBoost+NaiveBayes
M	glmBoost+NaiveBayes
O	glmBoost+NaiveBayes
Q	glmBoost+NaiveBayes
R	glmBoost+NaiveBayes
S	glmBoost+NaiveBayes
Y	glmBoost+NaiveBayes
AA	glmBoost+NaiveBayes
AB	glmBoost+NaiveBayes
AC	glmBoost+NaiveBayes
G	RF+NaiveBayes
AB	RF+NaiveBayes
X	RF+NaiveBayes
AC	RF+NaiveBayes
O	RF+NaiveBayes
Q	RF+NaiveBayes
Z	RF+NaiveBayes
Y	RF+NaiveBayes
K	RF+NaiveBayes
R	RF+NaiveBayes
AA	RF+NaiveBayes
S	RF+NaiveBayes
M	RF+NaiveBayes
P	RF+NaiveBayes
G	Stepglm[both]+NaiveBayes
K	Stepglm[both]+NaiveBayes
O	Stepglm[both]+NaiveBayes
Q	Stepglm[both]+NaiveBayes
R	Stepglm[both]+NaiveBayes
S	Stepglm[both]+NaiveBayes
Y	Stepglm[both]+NaiveBayes
Z	Stepglm[both]+NaiveBayes
AA	Stepglm[both]+NaiveBayes
AC	Stepglm[both]+NaiveBayes
G	Stepglm[backward]+NaiveBayes
K	Stepglm[backward]+NaiveBayes
O	Stepglm[backward]+NaiveBayes
Q	Stepglm[backward]+NaiveBayes
R	Stepglm[backward]+NaiveBayes
S	Stepglm[backward]+NaiveBayes
Y	Stepglm[backward]+NaiveBayes
Z	Stepglm[backward]+NaiveBayes
AA	Stepglm[backward]+NaiveBayes
AC	Stepglm[backward]+NaiveBayes

## Sheet: Class_mat
	Lasso+Stepglm[both]	SVM	glmBoost+SVM	Ridge	Lasso+SVM	glmBoost+Ridge	Enet[alpha=0.1]	glmBoost+Enet[alpha=0.1]	Enet[alpha=0.2]	Enet[alpha=0.3]	glmBoost+Enet[alpha=0.3]	glmBoost+Enet[alpha=0.2]	Enet[alpha=0.4]	glmBoost+Enet[alpha=0.4]	Lasso+glmBoost	Enet[alpha=0.5]	glmBoost	glmBoost+Enet[alpha=0.5]	Enet[alpha=0.6]	glmBoost+Enet[alpha=0.6]	glmBoost+Enet[alpha=0.7]	glmBoost+Enet[alpha=0.8]	Enet[alpha=0.8]	Enet[alpha=0.9]	Lasso	Enet[alpha=0.7]	glmBoost+Enet[alpha=0.9]	glmBoost+Lasso	Lasso+plsRglm	glmBoost+plsRglm	glmBoost+Stepglm[forward]	Lasso+Stepglm[forward]	RF+SVM	Stepglm[forward]	plsRglm	RF+Ridge	RF+Enet[alpha=0.1]	RF+plsRglm	RF+Stepglm[forward]	RF+Enet[alpha=0.2]	RF+Enet[alpha=0.3]	RF+Enet[alpha=0.6]	RF+Lasso	RF+Enet[alpha=0.7]	RF+Enet[alpha=0.5]	RF+glmBoost	RF+Enet[alpha=0.9]	RF+Enet[alpha=0.4]	RF+Enet[alpha=0.8]
952	0	0	0	0	0	0	0	0	0	0	0	0	0	0	0	0	0	0	0	0	0	0	0	0	0	0	0	0	0	0	0	0	0	0	0	0	0	0	0	0	0	0	0	0	0	0	0	0	0
1850	1	0	0	0	0	0	0	0	0	0	0	0	0	0	0	0	0	0	0	0	0	1	0	0	1	0	1	1	0	1	1	1	0	1	1	0	0	1	1	0	0	0	0	0	0	0	0	0	0
2452	0	0	0	0	0	0	0	0	0	0	0	0	0	0	0	0	0	0	0	0	0	0	0	0	0	0	0	0	0	0	0	0	0	0	0	0	0	0	0	0	0	0	0	0	0	0	0	0	0
3883	0	0	0	0	0	0	0	0	0	0	0	0	0	0	0	0	0	0	0	0	0	0	0	0	0	0	0	0	0	0	0	0	0	0	0	0	0	0	0	0	0	0	0	0	0	0	0	0	0
4984	0	0	0	0	0	0	0	0	0	0	0	0	0	0	0	0	0	0	0	0	0	0	0	0	0	0	0	0	0	0	0	0	0	0	0	0	0	0	0	0	0	0	0	0	0	0	0	0	0
5336	0	0	0	0	0	0	0	0	0	0	0	0	0	0	0	0	0	0	0	0	0	0	0	0	0	0	0	0	0	0	0	0	0	0	0	0	0	0	0	0	0	0	0	0	0	0	0	0	0
5418	0	0	0	0	0	0	0	0	0	0	0	0	0	0	0	0	0	0	0	0	0	0	0	0	0	0	0	0	0	0	0	0	0	0	0	0	0	0	0	0	0	0	0	0	0	0	0	0	0
9724	0	0	0	0	0	0	0	0	0	0	0	0	0	0	0	0	0	0	0	0	0	0	0	0	0	0	0	0	0	0	0	0	0	0	0	0	0	0	0	0	0	0	0	0	0	0	0	0	0
10003	0	0	0	0	0	0	0	0	0	0	0	0	0	0	0	0	0	0	0	0	0	0	0	0	0	0	0	0	0	0	0	0	0	0	0	0	0	0	0	0	0	0	0	0	0	0	0	0	0
11423	0	0	0	0	0	0	0	0	0	0	0	0	0	0	0	0	0	0	0	0	0	0	0	0	0	0	0	0	0	0	0	0	0	0	0	0	0	0	0	0	0	0	0	0	0	0	0	0	0
14652	0	0	0	0	0	0	0	0	0	0	0	0	0	0	0	0	0	0	0	0	0	0	0	0	0	0	0	0	0	0	0	0	0	0	0	0	0	0	0	0	0	0	0	0	0	0	0	0	0
14672	0	0	0	0	0	0	0	0	0	0	0	0	0	0	0	0	0	0	0	0	0	0	0	0	0	0	0	0	0	0	0	0	0	0	0	0	0	0	0	0	0	0	0	0	0	0	0	0	0
14708	0	0	0	0	0	0	0	0	0	0	0	0	0	0	0	0	0	0	0	0	0	0	0	0	0	0	0	0	0	0	0	0	0	0	0	0	0	0	0	0	0	0	0	0	0	0	0	0	0
14718	0	0	0	0	0	0	0	0	0	0	0	0	0	0	0	0	0	0	0	0	0	0	0	0	0	0	0	0	0	0	0	0	0	0	0	0	0	0	0	0	0	0	0	0	0	0	0	0	0
14742	0	0	0	0	0	0	0	0	0	0	0	0	0	0	0	0	0	0	0	0	0	0	0	0	0	0	0	0	0	0	0	0	0	0	0	0	0	0	0	0	0	0	0	0	0	0	0	0	0
14785	0	0	0	0	0	0	0	0	0	0	0	0	0	0	0	0	0	0	0	0	0	0	0	0	0	0	0	0	0	0	0	0	0	0	0	0	0	0	0	0	0	0	0	0	0	0	0	0	0
14848	0	0	0	0	0	0	0	0	0	0	0	0	0	0	0	0	0	0	0	0	0	0	0	0	0	0	0	0	0	0	0	0	0	0	0	0	0	0	0	0	0	0	0	0	0	0	0	0	0
14860	0	0	0	0	0	0	0	0	0	0	0	0	0	0	0	0	0	0	0	0	0	0	0	0	0	0	0	0	0	0	0	0	0	0	0	0	0	0	0	0	0	0	0	0	0	0	0	0	0
14927	0	0	0	0	0	0	0	0	0	0	0	0	0	0	0	0	0	0	0	0	0	0	0	0	0	0	0	0	0	0	0	0	0	0	0	0	0	0	0	0	0	0	0	0	0	0	0	0	0
14942	0	0	0	0	0	0	0	0	0	0	0	0	0	0	0	0	0	0	0	0	0	0	0	0	0	0	0	0	0	0	0	0	0	0	0	0	0	0	0	0	0	0	0	0	0	0	0	0	0
14988	0	0	0	0	0	0	0	0	0	0	0	0	0	0	0	0	0	0	0	0	0	0	0	0	0	0	0	0	0	0	0	0	0	0	0	0	0	0	0	0	0	0	0	0	0	0	0	0	0
14993	0	0	0	0	0	0	0	0	0	0	0	0	0	0	0	0	0	0	0	0	0	0	0	0	0	0	0	0	0	0	0	0	0	0	0	0	0	0	0	0	0	0	0	0	0	0	0	0	0
15003	0	0	0	0	0	0	0	0	0	0	0	0	0	0	0	0	0	0	0	0	0	0	0	0	0	0	0	0	0	0	0	0	0	0	0	0	0	0	0	0	0	0	0	0	0	0	0	0	0
15008	0	0	0	0	0	0	0	0	0	0	0	0	0	0	0	0	0	0	0	0	0	0	0	0	0	0	0	0	0	0	0	0	0	0	0	0	0	0	0	0	0	0	0	0	0	0	0	0	0
15021	0	0	0	0	0	0	0	0	0	0	0	0	0	0	0	0	0	0	0	0	0	0	0	0	0	0	0	0	0	0	0	0	0	0	0	0	0	0	0	0	0	0	0	0	0	0	0	0	0
15024	0	0	0	0	0	0	0	0	0	0	0	0	0	0	0	0	0	0	0	0	0	0	0	0	0	0	0	0	0	0	0	0	0	0	0	0	0	0	0	0	0	0	0	0	0	0	0	0	0
15121	0	0	0	0	0	0	0	0	0	0	0	0	0	0	0	0	0	0	0	0	0	0	0	0	0	0	0	0	0	0	0	0	0	0	0	0	0	0	0	0	0	0	0	0	0	0	0	0	0
15129	0	0	0	0	0	0	0	0	0	0	0	0	0	0	0	0	0	0	0	0	0	0	0	0	0	0	0	0	0	0	0	0	0	0	0	0	0	0	0	0	0	0	0	0	0	0	0	0	0
15195	0	0	0	0	0	0	0	0	0	0	0	0	0	0	0	0	0	0	0	0	0	0	0	0	0	0	0	0	0	0	0	0	0	0	0	0	0	0	0	0	0	0	0	0	0	0	0	0	0
15212	0	0	0	0	0	0	0	0	0	0	0	0	0	0	0	0	0	0	0	0	0	0	0	0	0	0	0	0	0	0	0	0	0	0	0	0	0	0	0	0	0	0	0	0	0	0	0	0	0
15255	0	0	0	0	0	0	0	0	0	0	0	0	0	0	0	0	0	0	0	0	0	0	0	0	0	0	0	0	0	0	0	0	0	0	0	0	0	0	0	0	0	0	0	0	0	0	0	0	0
15285	0	0	0	0	0	0	0	0	0	0	0	0	0	0	0	0	0	0	0	0	0	0	0	0	0	0	0	0	0	0	0	0	0	0	0	0	0	0	0	0	0	0	0	0	0	0	0	0	0
15300	0	0	0	0	0	0	0	0	0	0	0	0	0	0	0	0	0	0	0	0	0	0	0	0	0	0	0	0	0	0	0	0	0	0	0	0	0	0	0	0	0	0	0	0	0	0	0	0	0
15324	0	0	0	0	0	0	0	0	0	0	0	0	0	0	0	0	0	0	0	0	0	0	0	0	0	0	0	0	0	0	0	0	0	0	0	0	0	0	0	0	0	0	0	0	0	0	0	0	0
15338	0	0	0	0	0	0	0	0	0	0	0	0	0	0	0	0	0	0	0	0	0	0	0	0	0	0	0	0	0	0	0	0	0	0	0	0	0	0	0	0	0	0	0	0	0	0	0	0	0
15358	0	0	0	0	0	0	0	0	0	0	0	0	0	0	0	0	0	0	0	0	0	0	0	0	0	0	0	0	0	0	0	0	0	0	0	0	0	0	0	0	0	0	0	0	0	0	0	0	0
15396	0	0	0	0	0	0	0	0	0	0	0	0	0	0	0	0	0	0	0	0	0	0	0	0	0	0	0	0	0	0	0	0	0	0	0	0	0	0	0	0	0	0	0	0	0	0	0	0	0
15407	0	0	0	0	0	0	0	0	0	0	0	0	0	0	0	0	0	0	0	0	0	0	0	0	0	0	0	0	0	0	0	0	0	0	0	0	0	0	0	0	0	0	0	0	0	0	0	0	0
15429	0	0	0	0	0	0	0	0	0	0	0	0	0	0	0	0	0	0	0	0	0	0	0	0	0	0	0	0	0	0	0	0	0	0	0	0	0	0	0	0	0	0	0	0	0	0	0	0	0
15431	0	0	0	0	0	0	0	0	0	0	0	0	0	0	0	0	0	0	0	0	0	0	0	0	0	0	0	0	0	0	0	0	0	0	0	0	0	0	0	0	0	0	0	0	0	0	0	0	0
15442	0	0	0	0	0	0	0	0	0	0	0	0	0	0	0	0	0	0	0	0	0	0	0	0	0	0	0	0	0	0	0	0	0	0	0	0	0	0	0	0	0	0	0	0	0	0	0	0	0
15453	0	0	0	0	0	0	0	0	0	0	0	0	0	0	0	0	0	0	0	0	0	0	0	0	0	0	0	0	0	0	0	0	0	0	0	0	0	0	0	0	0	0	0	0	0	0	0	0	0
15462	0	0	0	0	0	0	0	0	0	0	0	0	0	0	0	0	0	0	0	0	0	0	0	0	0	0	0	0	0	0	0	0	0	0	0	0	0	0	0	0	0	0	0	0	0	0	0	0	0
15468	0	0	0	0	0	0	0	0	0	0	0	0	0	0	0	0	0	0	0	0	0	0	0	0	0	0	0	0	0	0	0	0	0	0	0	0	0	0	0	0	0	0	0	0	0	0	0	0	0
15476	0	0	0	0	0	0	0	0	0	0	0	0	0	0	0	0	0	0	0	0	0	0	0	0	0	0	0	0	0	0	0	0	0	0	0	0	0	0	0	0	0	0	0	0	0	0	0	0	0
15481	0	0	0	0	0	0	0	0	0	0	0	0	0	0	0	0	0	0	0	0	0	0	0	0	0	0	0	0	0	0	0	0	0	0	0	0	0	0	0	0	0	0	0	0	0	0	0	0	0
15500	0	0	0	0	0	0	0	0	0	0	0	0	0	0	0	0	0	0	0	0	0	0	0	0	0	0	0	0	0	0	0	0	0	0	0	0	0	0	0	0	0	0	0	0	0	0	0	0	0
15503	0	0	0	0	0	0	0	0	0	0	0	0	0	0	0	0	0	0	0	0	0	0	0	0	0	0	0	0	0	0	0	0	0	0	0	0	0	0	0	0	0	0	0	0	0	0	0	0	0
15510	0	0	0	0	0	0	0	0	0	0	0	0	0	0	0	0	0	0	0	0	0	0	0	0	0	0	0	0	0	0	0	0	0	0	0	0	0	0	0	0	0	0	0	0	0	0	0	0	0
15518	0	0	0	0	0	0	0	0	0	0	0	0	0	0	0	0	0	0	0	0	0	0	0	0	0	0	0	0	0	0	0	0	0	0	0	0	0	0	0	0	0	0	0	0	0	0	0	0	0
15520	0	0	0	0	0	0	0	0	0	0	0	0	0	0	0	0	0	0	0	0	0	0	0	0	0	0	0	0	0	0	0	0	0	0	0	0	0	0	0	0	0	0	0	0	0	0	0	0	0
15537	0	0	0	0	0	0	0	0	0	0	0	0	0	0	0	0	0	0	0	0	0	0	0	0	0	0	0	0	0	0	0	0	0	0	0	0	0	0	0	0	0	0	0	0	0	0	0	0	0
15587	1	0	0	1	0	1	1	1	1	1	1	1	1	1	1	1	1	1	1	1	1	1	1	1	1	1	1	1	1	1	1	1	0	1	1	1	1	1	1	1	1	1	1	1	1	1	1	1	1
15654	0	0	0	0	0	0	0	0	0	0	0	0	0	0	0	0	0	0	0	0	0	0	0	0	0	0	0	0	0	0	0	0	0	0	0	0	0	0	0	0	0	0	0	0	0	0	0	0	0
15678	0	0	0	0	0	0	0	0	0	0	0	0	0	0	0	0	0	0	0	0	0	0	0	0	0	0	0	0	0	0	0	0	0	0	0	0	0	0	0	0	0	0	0	0	0	0	0	0	0
15721	1	0	0	1	0	1	1	1	1	1	1	1	1	1	1	1	1	1	1	1	1	1	1	1	1	1	1	1	1	1	1	1	0	1	1	1	1	1	1	1	1	1	1	1	1	1	1	1	1
15724	0	0	0	0	0	0	0	0	0	0	0	0	0	0	0	0	0	0	0	0	0	0	0	0	0	0	0	0	0	0	0	0	0	0	0	0	0	0	0	0	0	0	0	0	0	0	0	0	0
15741	0	0	0	0	0	0	0	0	0	0	0	0	0	0	0	0	0	0	0	0	0	0	0	0	0	0	0	0	0	0	0	0	0	0	0	0	0	0	0	0	0	0	0	0	0	0	0	0	0
15747	0	0	0	0	0	0	0	0	0	0	0	0	0	0	0	0	0	0	0	0	0	0	0	0	0	0	0	0	0	0	0	0	0	0	0	0	0	0	0	0	0	0	0	0	0	0	0	0	0
15748	0	0	0	0	0	0	0	0	0	0	0	0	0	0	0	0	0	0	0	0	0	0	0	0	0	0	0	0	0	0	0	0	0	0	0	0	0	0	0	0	0	0	0	0	0	0	0	0	0
15793	0	0	0	0	0	0	0	0	0	0	0	0	0	0	0	0	0	0	0	0	0	0	0	0	0	0	0	0	0	0	0	0	0	0	0	0	0	0	0	0	0	0	0	0	0	0	0	0	0
15801	0	0	0	0	0	0	0	0	0	0	0	0	0	0	0	0	0	0	0	0	0	0	0	0	0	0	0	0	0	0	0	0	0	0	0	0	0	0	0	0	0	0	0	0	0	0	0	0	0
15841	0	0	0	0	0	0	0	0	0	0	0	0	0	0	0	0	0	0	0	0	0	0	0	0	0	0	0	0	0	0	0	0	0	0	0	0	0	0	0	0	0	0	0	0	0	0	0	0	0
15859	0	0	0	0	0	0	0	0	0	0	0	0	0	0	0	0	0	0	0	0	0	0	0	0	0	0	0	0	0	0	0	0	0	0	0	0	0	0	0	0	0	0	0	0	0	0	0	0	0
15867	0	0	0	0	0	0	0	0	0	0	0	0	0	0	0	0	0	0	0	0	0	0	0	0	0	0	0	0	0	0	0	0	0	0	0	0	0	0	0	0	0	0	0	0	0	0	0	0	0
15905	0	0	0	0	0	0	0	0	0	0	0	0	0	0	0	0	0	0	0	0	0	0	0	0	0	0	0	0	0	0	0	0	0	0	0	0	0	0	0	0	0	0	0	0	0	0	0	0	0
15910	0	0	0	0	0	0	0	0	0	0	0	0	0	0	0	0	0	0	0	0	0	0	0	0	0	0	0	0	0	0	0	0	0	0	0	0	0	0	0	0	0	0	0	0	0	0	0	0	0
15918	0	0	0	0	0	0	0	0	0	0	0	0	0	0	0	0	0	0	0	0	0	0	0	0	0	0	0	0	0	0	0	0	0	0	0	0	0	0	0	0	0	0	0	0	0	0	0	0	0
15935	0	0	0	0	0	0	0	0	0	0	0	0	0	0	0	0	0	0	0	0	0	0	0	0	0	0	0	0	0	0	0	0	0	0	0	0	0	0	0	0	0	0	0	0	0	0	0	0	0
15958	1	0	0	1	0	1	1	1	1	1	1	1	1	1	1	1	1	1	1	1	1	1	1	1	1	1	1	1	1	1	1	1	0	1	1	1	1	1	1	1	1	1	1	1	1	1	1	1	1
15981	0	0	0	0	0	0	0	0	0	0	0	0	0	0	0	0	0	0	0	0	0	0	0	0	0	0	0	0	0	0	0	0	0	0	0	0	0	0	0	0	0	0	0	0	0	0	0	0	0
15991	0	0	0	0	0	0	0	0	0	0	0	0	0	0	0	0	0	0	0	0	0	0	0	0	0	0	0	0	0	0	0	0	0	0	0	0	0	0	0	0	0	0	0	0	0	0	0	0	0
15999	0	0	0	0	0	0	0	0	0	0	0	0	0	0	0	0	0	0	0	0	0	0	0	0	0	0	0	0	0	0	0	0	0	0	0	0	0	0	0	0	0	0	0	0	0	0	0	0	0
16010	0	0	0	0	0	0	0	0	0	0	0	0	0	0	0	0	0	0	0	0	0	0	0	0	0	0	0	0	0	0	0	0	0	0	0	0	0	0	0	0	0	0	0	0	0	0	0	0	0
16020	0	1	1	0	1	1	0	1	1	0	1	1	1	1	1	1	1	1	1	1	1	1	1	0	1	1	1	1	1	1	1	1	1	1	1	1	1	1	1	1	1	1	1	1	1	1	1	1	1
16023	0	0	0	0	0	0	0	0	0	0	0	0	0	0	0	0	0	0	0	0	0	0	0	0	0	0	0	0	0	0	0	0	0	0	0	0	0	0	0	0	0	0	0	0	0	0	0	0	0
16025	0	0	0	0	0	0	0	0	0	0	0	0	0	0	0	0	0	0	0	0	0	0	0	0	0	0	0	0	0	0	0	0	0	0	0	0	0	0	0	0	0	0	0	0	0	0	0	0	0
16033	0	0	0	0	0	0	0	0	0	0	0	0	0	0	0	0	0	0	0	0	0	0	0	0	0	0	0	0	0	0	0	0	0	0	0	0	0	0	0	0	0	0	0	0	0	0	0	0	0
16037	0	0	0	0	0	0	0	0	0	0	0	0	0	0	0	0	0	0	0	0	0	0	0	0	0	0	0	0	0	0	0	0	0	0	0	0	0	0	0	0	0	0	0	0	0	0	0	0	0
16044	0	0	0	0	0	0	0	0	0	0	0	0	0	0	0	0	0	0	0	0	0	0	0	0	0	0	0	0	0	0	0	0	0	0	0	0	0	0	0	0	0	0	0	0	0	0	0	0	0
16098	0	0	0	0	0	0	0	0	0	0	0	0	0	0	0	0	0	0	0	0	0	0	0	0	0	0	0	0	0	0	0	0	0	0	0	0	0	0	0	0	0	0	0	0	0	0	0	0	0
16123	0	0	0	0	0	0	0	0	0	0	0	0	0	0	0	0	0	0	0	0	0	0	0	0	0	0	0	0	0	0	0	0	0	0	0	0	0	0	0	0	0	0	0	0	0	0	0	0	0
16154	0	0	0	0	0	0	0	0	0	0	0	0	0	0	0	0	0	0	0	0	0	0	0	0	0	0	0	0	0	0	0	0	0	0	0	0	0	0	0	0	0	0	0	0	0	0	0	0	0
16178	0	0	0	0	0	0	0	0	0	0	0	0	0	0	0	0	0	0	0	0	0	0	0	0	0	0	0	0	0	0	0	0	0	0	0	0	0	0	0	0	0	0	0	0	0	0	0	0	0
16201	0	0	0	0	0	0	0	0	0	0	0	0	0	0	0	0	0	0	0	0	0	0	0	0	0	0	0	0	0	0	0	0	0	0	0	0	0	0	0	0	0	0	0	0	0	0	0	0	0
16204	0	0	0	0	0	0	0	0	0	0	0	0	0	0	0	0	0	0	0	0	0	0	0	0	0	0	0	0	0	0	0	0	0	0	0	0	0	0	0	0	0	0	0	0	0	0	0	0	0
16219	0	0	0	0	0	0	0	0	0	0	0	0	0	0	0	0	0	0	0	0	0	0	0	0	0	0	0	0	0	0	0	0	0	0	0	0	0	0	0	0	0	0	0	0	0	0	0	0	0
16228	0	0	0	0	0	0	0	0	0	0	0	0	0	0	0	0	0	0	0	0	0	0	0	0	0	0	0	0	0	0	0	0	0	0	0	0	0	0	0	0	0	0	0	0	0	0	0	0	0
16229	0	0	0	0	0	0	0	0	0	0	0	0	0	0	0	0	0	0	0	0	0	0	0	0	0	0	0	0	0	0	0	0	0	0	0	0	0	0	0	0	0	0	0	0	0	0	0	0	0
16230	0	0	0	0	0	0	0	0	0	0	0	0	0	0	0	0	0	0	0	0	0	0	0	0	0	0	0	0	0	0	0	0	0	0	0	0	0	0	0	0	0	0	0	0	0	0	0	0	0
16232	0	0	0	0	0	0	0	0	0	0	0	0	0	0	0	0	0	0	0	0	0	0	0	0	0	0	0	0	0	0	0	0	0	0	0	0	0	0	0	0	0	0	0	0	0	0	0	0	0
16237	0	0	0	0	0	0	0	0	0	0	0	0	0	0	0	0	0	0	0	0	0	0	0	0	0	0	0	0	0	0	0	0	0	0	0	0	0	0	0	0	0	0	0	0	0	0	0	0	0
16265	0	0	0	0	0	0	0	0	0	0	0	0	0	0	0	0	0	0	0	0	0	0	0	0	0	0	0	0	0	0	0	0	0	0	0	0	0	0	0	0	0	0	0	0	0	0	0	0	0
16274	0	0	0	0	0	0	0	0	0	0	0	0	0	0	0	0	0	0	0	0	0	0	0	0	0	0	0	0	0	0	0	0	0	0	0	0	0	0	0	0	0	0	0	0	0	0	0	0	0
16290	0	0	0	0	0	0	0	0	0	0	0	0	0	0	0	0	0	0	0	0	0	0	0	0	0	0	0	0	0	0	0	0	0	0	0	0	0	0	0	0	0	0	0	0	0	0	0	0	0
16298	0	0	0	0	0	0	0	0	0	0	0	0	0	0	0	0	0	0	0	0	0	0	0	0	0	0	0	0	0	0	0	0	0	0	0	0	0	0	0	0	0	0	0	0	0	0	0	0	0
16315	0	0	0	0	0	0	0	0	0	0	0	0	0	0	0	0	0	0	0	0	0	0	0	0	0	0	0	0	0	0	0	0	0	0	0	0	0	0	0	0	0	0	0	0	0	0	0	0	0
16329	0	0	0	0	0	0	0	0	0	0	0	0	0	0	0	0	0	0	0	0	0	0	0	0	0	0	0	0	0	0	0	0	0	0	0	0	0	0	0	0	0	0	0	0	0	0	0	0	0
16362	0	0	0	0	0	0	0	0	0	0	0	0	0	0	0	0	0	0	0	0	0	0	0	0	0	0	0	0	0	0	0	0	0	0	0	0	0	0	0	0	0	0	0	0	0	0	0	0	0
16365	0	0	0	0	0	0	0	0	0	0	0	0	0	0	0	0	0	0	0	0	0	0	0	0	0	0	0	0	0	0	0	0	0	0	0	0	0	0	0	0	0	0	0	0	0	0	0	0	0
16397	0	0	0	0	0	0	0	0	0	0	0	0	0	0	0	0	0	0	0	0	0	0	0	0	0	0	0	0	0	0	0	0	0	0	0	0	0	0	0	0	0	0	0	0	0	0	0	0	0
16411	1	1	0	1	1	1	1	1	1	1	1	1	1	1	1	1	1	1	1	1	1	1	1	1	1	1	1	1	1	1	1	1	1	1	1	1	1	1	1	1	1	1	1	1	1	1	1	1	1
16419	0	0	0	0	0	0	0	0	0	0	0	0	0	0	0	0	0	0	0	0	0	0	0	0	0	0	0	0	0	0	0	0	0	0	0	0	0	0	0	0	0	0	0	0	0	0	0	0	0
16468	0	0	0	0	0	0	0	0	0	0	0	0	0	0	0	0	0	0	0	0	0	0	0	0	0	0	0	0	0	0	0	0	0	0	0	0	0	0	0	0	0	0	0	0	0	0	0	0	0
16479	0	0	0	0	0	0	0	0	0	0	0	0	0	0	0	0	0	0	0	0	0	0	0	0	0	0	0	0	0	0	0	0	0	0	0	0	0	0	0	0	0	0	0	0	0	0	0	0	0
16507	0	0	0	0	0	0	0	0	0	0	0	0	0	0	0	0	0	0	0	0	0	0	0	0	0	0	0	0	0	0	0	0	0	0	0	0	0	0	0	0	0	0	0	0	0	0	0	0	0
16533	0	1	0	0	0	0	0	0	0	0	0	0	0	0	0	0	0	0	0	0	0	0	0	0	0	0	0	0	1	1	0	0	1	0	0	0	0	0	0	0	0	0	0	0	0	0	0	0	0
16539	0	0	0	0	0	0	0	0	0	0	0	0	0	0	0	0	0	0	0	0	0	0	0	0	0	0	0	0	0	0	0	0	0	0	0	0	0	0	0	0	0	0	0	0	0	0	0	0	0
16544	0	0	0	0	0	0	0	0	0	0	0	0	0	0	0	0	0	0	0	0	0	0	0	0	0	0	0	0	0	0	0	0	0	0	0	0	0	0	0	0	0	0	0	0	0	0	0	0	0
16547	0	0	0	0	0	0	0	0	0	0	0	0	0	0	0	0	0	0	0	0	0	0	0	0	0	0	0	0	0	0	0	0	0	0	0	0	0	0	0	0	0	0	0	0	0	0	0	0	0
16568	0	0	0	0	0	0	0	0	0	0	0	0	0	0	0	0	0	0	0	0	0	0	0	0	0	0	0	0	0	0	0	0	0	0	0	0	0	0	0	0	0	0	0	0	0	0	0	0	0
16604	0	0	0	0	0	0	0	0	0	0	0	0	0	0	0	0	0	0	0	0	0	0	0	0	0	0	0	0	0	0	0	0	0	0	0	0	0	0	0	0	0	0	0	0	0	0	0	0	0
16637	0	0	0	0	0	0	0	0	0	0	0	0	0	0	0	0	0	0	0	0	0	0	0	0	0	0	0	0	0	0	0	0	0	0	0	0	0	0	0	0	0	0	0	0	0	0	0	0	0
16667	0	0	0	0	1	0	0	0	0	0	0	0	0	0	0	0	0	0	0	0	0	0	0	0	0	0	0	0	0	0	0	0	0	0	0	0	0	0	0	0	0	0	0	0	0	0	0	0	0
16669	0	0	0	0	0	0	0	0	0	0	0	0	0	0	0	0	0	0	0	0	0	0	0	0	0	0	0	0	0	0	0	0	0	0	0	0	0	0	0	0	0	0	0	0	0	0	0	0	0
16717	0	0	0	0	0	0	0	0	0	0	0	0	0	0	0	0	0	0	0	0	0	0	0	0	0	0	0	0	0	0	0	0	0	0	0	0	0	0	0	0	0	0	0	0	0	0	0	0	0
16724	1	0	0	0	0	0	0	1	0	0	1	1	1	1	0	1	0	1	1	1	1	1	1	0	1	1	1	1	0	1	1	1	0	1	1	0	0	1	1	1	1	1	1	1	1	0	1	1	1
16735	0	0	0	0	0	0	0	0	0	0	0	0	0	0	0	0	0	0	0	0	0	0	0	0	0	0	0	0	0	0	0	0	0	0	0	0	0	0	0	0	0	0	0	0	0	0	0	0	0
16789	0	0	0	0	0	0	0	0	0	0	0	0	0	0	0	0	0	0	0	0	0	0	0	0	0	0	0	0	0	0	0	0	0	0	0	0	0	0	0	0	0	0	0	0	0	0	0	0	0
16797	0	0	0	0	0	0	0	0	0	0	0	0	0	0	0	0	0	0	0	0	0	0	0	0	0	0	0	0	0	0	0	0	0	0	0	0	0	0	0	0	0	0	0	0	0	0	0	0	0
16876	0	0	0	0	0	0	0	0	0	0	0	0	0	0	0	0	0	0	0	0	0	0	0	0	0	0	0	0	0	0	0	0	0	0	0	0	0	0	0	0	0	0	0	0	0	0	0	0	0
16880	0	0	0	0	0	0	0	0	0	0	0	0	0	0	0	0	0	0	0	0	0	0	0	0	0	0	0	0	0	0	0	0	0	0	0	0	0	0	0	0	0	0	0	0	0	0	0	0	0
16896	0	0	0	0	0	0	0	0	0	0	0	0	0	0	0	0	0	0	0	0	0	0	0	0	0	0	0	0	0	0	0	0	0	0	0	0	0	0	0	0	0	0	0	0	0	0	0	0	0
16925	0	0	0	0	0	0	0	0	0	0	0	0	0	0	0	0	0	0	0	0	0	0	0	0	0	0	0	0	0	0	0	0	0	0	0	0	0	0	0	0	0	0	0	0	0	0	0	0	0
16952	0	0	0	0	0	0	0	0	0	0	0	0	0	0	0	0	0	0	0	0	0	0	0	0	0	0	0	0	0	0	0	0	0	0	0	0	0	0	0	0	0	0	0	0	0	0	0	0	0
16961	0	0	0	0	0	0	0	0	0	0	0	0	0	0	0	0	0	0	0	0	0	0	0	0	0	0	0	0	0	0	0	0	0	0	0	0	0	0	0	0	0	0	0	0	0	0	0	0	0
16994	0	0	0	0	0	0	0	0	0	0	0	0	0	0	0	0	0	0	0	0	0	0	0	0	0	0	0	0	0	0	0	0	0	0	0	0	0	0	0	0	0	0	0	0	0	0	0	0	0
16995	0	0	0	0	0	0	0	0	0	0	0	0	0	0	0	0	0	0	0	0	0	0	0	0	0	0	0	0	0	0	0	0	0	0	0	0	0	0	0	0	0	0	0	0	0	0	0	0	0
17028	0	0	0	0	0	0	0	0	0	0	0	0	0	0	0	0	0	0	0	0	0	0	0	0	0	0	0	0	0	0	0	0	0	0	0	0	0	0	0	0	0	0	0	0	0	0	0	0	0
17035	0	0	0	0	0	0	0	0	0	0	0	0	0	0	0	0	0	0	0	0	0	0	0	0	0	0	0	0	0	0	0	0	0	0	0	0	0	0	0	0	0	0	0	0	0	0	0	0	0
17050	0	0	0	0	0	0	0	0	0	0	0	0	0	0	0	0	0	0	0	0	0	0	0	0	0	0	0	0	0	0	0	0	0	0	0	0	0	0	0	0	0	0	0	0	0	0	0	0	0
17051	0	0	0	0	0	0	0	0	0	0	0	0	0	0	0	0	0	0	0	0	0	0	0	0	0	0	0	0	0	0	0	0	0	0	0	0	0	0	0	0	0	0	0	0	0	0	0	0	0
17061	0	0	0	0	0	0	0	0	0	0	0	0	0	0	0	0	0	0	0	0	0	0	0	0	0	0	0	0	0	0	0	0	0	0	0	0	0	0	0	0	0	0	0	0	0	0	0	0	0
17073	0	0	0	0	0	0	0	0	0	0	0	0	0	0	0	0	0	0	0	0	0	0	0	0	0	0	0	0	0	0	0	0	0	0	0	0	0	0	0	0	0	0	0	0	0	0	0	0	0
17077	0	0	0	0	0	0	0	0	0	0	0	0	0	0	0	0	0	0	0	0	0	0	0	0	0	0	0	0	0	0	0	0	0	0	0	0	0	0	0	0	0	0	0	0	0	0	0	0	0
17079	0	0	0	0	0	0	0	0	0	0	0	0	0	0	0	0	0	0	0	0	0	0	0	0	0	0	0	0	0	0	0	0	0	0	0	0	0	0	0	0	0	0	0	0	0	0	0	0	0
17083	0	0	0	0	0	0	0	0	0	0	0	0	0	0	0	0	0	0	0	0	0	0	0	0	0	0	0	0	0	0	0	0	0	0	0	0	0	0	0	0	0	0	0	0	0	0	0	0	0
17205	0	0	0	0	0	0	0	0	0	0	0	0	0	0	0	0	0	0	0	0	0	0	0	0	0	0	0	0	0	0	0	0	0	0	0	0	0	0	0	0	0	0	0	0	0	0	0	0	0
17206	0	0	0	0	0	0	0	0	0	0	0	0	0	0	0	0	0	0	0	0	0	0	0	0	0	0	0	0	0	0	0	0	0	0	0	0	0	0	0	0	0	0	0	0	0	0	0	0	0
17221	0	0	0	0	0	0	0	0	0	0	0	0	0	0	0	0	0	0	0	0	0	0	0	0	0	0	0	0	0	0	0	0	0	0	0	0	0	0	0	0	0	0	0	0	0	0	0	0	0
17267	0	0	0	0	0	0	0	0	0	0	0	0	0	0	0	0	0	0	0	0	0	0	0	0	0	0	0	0	0	0	0	0	0	0	0	0	0	0	0	0	0	0	0	0	0	0	0	0	0
17269	0	0	0	0	0	0	0	0	0	0	0	0	0	0	0	0	0	0	0	0	0	0	0	0	0	0	0	0	0	0	0	0	0	0	0	0	0	0	0	0	0	0	0	0	0	0	0	0	0
17325	0	0	0	0	0	0	0	0	0	0	0	0	0	0	0	0	0	0	0	0	0	0	0	0	0	0	0	0	0	0	0	0	0	0	0	0	0	0	0	0	0	0	0	0	0	0	0	0	0
17405	0	0	0	0	0	0	0	0	0	0	0	0	0	0	0	0	0	0	0	0	0	0	0	0	0	0	0	0	0	0	0	0	0	0	0	0	0	0	0	0	0	0	0	0	0	0	0	0	0
17438	0	0	0	0	0	0	0	0	0	0	0	0	0	0	0	0	0	0	0	0	0	0	0	0	0	0	0	0	0	0	0	0	0	0	0	0	0	0	0	0	0	0	0	0	0	0	0	0	0
17441	0	0	0	0	0	0	0	0	0	0	0	0	0	0	0	0	0	0	0	0	0	0	0	0	0	0	0	0	0	0	0	0	0	0	0	0	0	0	0	0	0	0	0	0	0	0	0	0	0
17447	0	0	0	0	0	0	0	0	0	0	0	0	0	0	0	0	0	0	0	0	0	0	0	0	0	0	0	0	0	0	0	0	0	0	0	0	0	0	0	0	0	0	0	0	0	0	0	0	0
17452	0	0	0	0	0	0	0	0	0	0	0	0	0	0	0	0	0	0	0	0	0	0	0	0	0	0	0	0	0	0	0	0	0	0	0	0	0	0	0	0	0	0	0	0	0	0	0	0	0
17463	0	0	0	0	0	0	0	0	0	0	0	0	0	0	0	0	0	0	0	0	0	0	0	0	0	0	0	0	0	0	0	0	0	0	0	0	0	0	0	0	0	0	0	0	0	0	0	0	0
17472	0	0	0	0	0	0	0	0	0	0	0	0	0	0	0	0	0	0	0	0	0	0	0	0	0	0	0	0	0	0	0	0	0	0	0	0	0	0	0	0	0	0	0	0	0	0	0	0	0
17484	0	0	0	0	0	0	0	0	0	0	0	0	0	0	0	0	0	0	0	0	0	0	0	0	0	0	0	0	0	0	0	0	0	0	0	0	0	0	0	0	0	0	0	0	0	0	0	0	0
17485	0	0	0	0	0	0	0	0	0	0	0	0	0	0	0	0	0	0	0	0	0	0	0	0	0	0	0	0	0	0	0	0	0	0	0	0	0	0	0	0	0	0	0	0	0	0	0	0	0
17488	0	0	0	0	0	0	0	0	0	0	0	0	0	0	0	0	0	0	0	0	0	0	0	0	0	0	0	0	0	0	0	0	0	0	0	0	0	0	0	0	0	0	0	0	0	0	0	0	0
17506	0	0	0	0	0	0	0	0	0	0	0	0	0	0	0	0	0	0	0	0	0	0	0	0	0	0	0	0	0	0	0	0	0	0	0	0	0	0	0	0	0	0	0	0	0	0	0	0	0
17546	0	0	0	0	0	0	0	0	0	0	0	0	0	0	0	0	0	0	0	0	0	0	0	0	0	0	0	0	0	0	0	0	0	0	0	0	0	0	0	0	0	0	0	0	0	0	0	0	0
17550	0	0	0	0	0	0	0	0	0	0	0	0	0	0	0	0	0	0	0	0	0	0	0	0	0	0	0	0	0	0	0	0	0	0	0	0	0	0	0	0	0	0	0	0	0	0	0	0	0
17590	0	0	0	0	0	0	0	0	0	0	0	0	0	0	0	0	0	0	0	0	0	0	0	0	0	0	0	0	0	0	0	0	0	0	0	0	0	0	0	0	0	0	0	0	0	0	0	0	0
17593	0	0	0	0	0	0	0	0	0	0	0	0	0	0	0	0	0	0	0	0	0	0	0	0	0	0	0	0	0	0	0	0	0	0	0	0	0	0	0	0	0	0	0	0	0	0	0	0	0
17605	0	0	0	0	0	0	0	0	0	0	0	0	0	0	0	0	0	0	0	0	0	0	0	0	0	0	0	0	0	0	0	0	0	0	0	0	0	0	0	0	0	0	0	0	0	0	0	0	0
17623	0	0	0	0	0	0	0	0	0	0	0	0	0	0	0	0	0	0	0	0	0	0	0	0	0	0	0	0	0	0	0	0	0	0	0	0	0	0	0	0	0	0	0	0	0	0	0	0	0
17654	0	1	1	0	1	0	0	0	0	0	0	0	0	0	0	0	0	0	0	0	0	0	0	0	0	0	0	0	0	0	0	0	1	0	0	0	0	0	0	0	0	0	0	0	0	0	0	0	0
17675	0	0	0	0	0	0	0	0	0	0	0	0	0	0	0	0	0	0	0	0	0	0	0	0	0	0	0	0	0	0	0	0	0	0	0	0	0	0	0	0	0	0	0	0	0	0	0	0	0
17676	1	1	1	0	1	0	0	1	1	0	1	1	1	1	1	1	1	1	1	1	1	1	1	1	1	1	1	1	1	1	1	1	1	1	1	0	1	1	1	1	1	1	1	1	1	1	1	1	1
17683	0	0	0	0	0	0	0	0	0	0	0	0	0	0	0	0	0	0	0	0	0	0	0	0	0	0	0	0	0	0	0	0	0	0	0	0	0	0	0	0	0	0	0	0	0	0	0	0	0
17740	0	0	0	0	0	0	0	0	0	0	0	0	0	0	0	0	0	0	0	0	0	0	0	0	0	0	0	0	0	0	0	0	0	0	0	0	0	0	0	0	0	0	0	0	0	0	0	0	0
17746	0	0	0	0	0	0	0	0	0	0	0	0	0	0	0	0	0	0	0	0	0	0	0	0	0	0	0	0	0	0	0	0	0	0	0	0	0	0	0	0	0	0	0	0	0	0	0	0	0
17775	0	0	0	0	0	0	0	0	0	0	0	0	0	0	0	0	0	0	0	0	0	0	0	0	0	0	0	0	0	0	0	0	0	0	0	0	0	0	0	0	0	0	0	0	0	0	0	0	0
17776	0	0	0	0	0	0	0	0	0	0	0	0	0	0	0	0	0	0	0	0	0	0	0	0	0	0	0	0	0	0	0	0	0	0	0	0	0	0	0	0	0	0	0	0	0	0	0	0	0
17787	0	0	0	0	0	0	0	0	0	0	0	0	0	0	0	0	0	0	0	0	0	0	0	0	0	0	0	0	0	0	0	0	0	0	0	0	0	0	0	0	0	0	0	0	0	0	0	0	0
17825	0	0	0	0	0	0	0	0	0	0	0	0	0	0	0	0	0	0	0	0	0	0	0	0	0	0	0	0	0	0	0	0	0	0	0	0	0	0	0	0	0	0	0	0	0	0	0	0	0
17838	0	0	0	0	0	0	0	0	0	0	0	0	0	0	0	0	0	0	0	0	0	0	0	0	0	0	0	0	0	0	0	0	0	0	0	0	0	0	0	0	0	0	0	0	0	0	0	0	0
17864	0	0	0	0	0	0	0	0	0	0	0	0	0	0	0	0	0	0	0	0	0	0	0	0	0	0	0	0	0	0	0	0	0	0	0	0	0	0	0	0	0	0	0	0	0	0	0	0	0
17878	0	0	0	0	0	0	0	0	0	0	0	0	0	0	0	0	0	0	0	0	0	0	0	0	0	0	0	0	0	0	0	0	0	0	0	0	0	0	0	0	0	0	0	0	0	0	0	0	0
17879	0	0	0	0	0	0	0	0	0	0	0	0	0	0	0	0	0	0	0	0	0	0	0	0	0	0	0	0	0	0	0	0	0	0	0	0	0	0	0	0	0	0	0	0	0	0	0	0	0
17886	0	0	0	0	0	0	0	0	0	0	0	0	0	0	0	0	0	0	0	0	0	0	0	0	0	0	0	0	0	0	0	0	0	0	0	0	0	0	0	0	0	0	0	0	0	0	0	0	0
17902	0	0	0	0	0	0	0	0	0	0	0	0	0	0	0	0	0	0	0	0	0	0	0	0	0	0	0	0	0	0	0	0	0	0	0	0	0	0	0	0	0	0	0	0	0	0	0	0	0
17920	0	0	0	0	0	0	0	0	0	0	0	0	0	0	0	0	0	0	0	0	0	0	0	0	0	0	0	0	0	0	0	0	0	0	0	0	0	0	0	0	0	0	0	0	0	0	0	0	0
17943	0	0	0	0	0	0	0	0	0	0	0	0	0	0	0	0	0	0	0	0	0	0	0	0	0	0	0	0	0	0	0	0	0	0	0	0	0	0	0	0	0	0	0	0	0	0	0	0	0
17946	0	0	0	0	0	0	0	0	0	0	0	0	0	0	0	0	0	0	0	0	0	0	0	0	0	0	0	0	0	0	0	0	0	0	0	0	0	0	0	0	0	0	0	0	0	0	0	0	0
17951	0	0	0	0	0	0	0	0	0	0	0	0	0	0	0	0	0	0	0	0	0	0	0	0	0	0	0	0	0	0	0	0	0	0	0	0	0	0	0	0	0	0	0	0	0	0	0	0	0
17983	0	0	0	0	0	0	0	0	0	0	0	0	0	0	0	0	0	0	0	0	0	0	0	0	0	0	0	0	0	0	0	0	0	0	0	0	0	0	0	0	0	0	0	0	0	0	0	0	0
18067	0	0	0	0	0	0	0	0	0	0	0	0	0	0	0	0	0	0	0	0	0	0	0	0	0	0	0	0	0	0	0	0	0	0	0	0	0	0	0	0	0	0	0	0	0	0	0	0	0
18073	0	0	0	0	0	0	0	0	0	0	0	0	0	0	0	0	0	0	0	0	0	0	0	0	0	0	0	0	0	0	0	0	0	0	0	0	0	0	0	0	0	0	0	0	0	0	0	0	0
18078	0	0	0	0	0	0	0	0	0	0	0	0	0	0	0	0	0	0	0	0	0	0	0	0	0	0	0	0	0	0	0	0	0	0	0	0	0	0	0	0	0	0	0	0	0	0	0	0	0
18087	0	0	0	0	0	0	0	0	0	0	0	0	0	0	0	0	0	0	0	0	0	0	0	0	0	0	0	0	0	0	0	0	0	0	0	0	0	0	0	0	0	0	0	0	0	0	0	0	0
18097	0	0	0	0	0	0	0	0	0	0	0	0	0	0	0	0	0	0	0	0	0	0	0	0	0	0	0	0	0	0	0	0	0	0	0	0	0	0	0	0	0	0	0	0	0	0	0	0	0
18104	0	0	0	0	0	0	0	0	0	0	0	0	0	0	0	0	0	0	0	0	0	0	0	0	0	0	0	0	0	0	0	0	0	0	0	0	0	0	0	0	0	0	0	0	0	0	0	0	0
18135	0	0	0	0	0	0	0	0	0	0	0	0	0	0	0	0	0	0	0	0	0	0	0	0	0	0	0	0	0	0	0	0	0	0	0	0	0	0	0	0	0	0	0	0	0	0	0	0	0
18156	0	0	0	0	0	0	0	0	0	0	0	0	0	0	0	0	0	0	0	0	0	0	0	0	0	0	0	0	0	0	0	0	0	0	0	0	0	0	0	0	0	0	0	0	0	0	0	0	0
18174	0	0	0	0	0	0	0	0	0	0	0	0	0	0	0	0	0	0	0	0	0	0	0	0	0	0	0	0	0	0	0	0	0	0	0	0	0	0	0	0	0	0	0	0	0	0	0	0	0
18188	0	0	0	0	0	0	0	0	0	0	0	0	0	0	0	0	0	0	0	0	0	0	0	0	0	0	0	0	0	0	0	0	0	0	0	0	0	0	0	0	0	0	0	0	0	0	0	0	0
18227	0	0	0	0	0	0	0	0	0	1	0	0	0	0	1	0	1	0	0	0	0	0	0	1	0	0	0	0	1	0	0	0	0	0	0	0	0	0	0	0	0	0	0	0	0	1	0	0	0
18248	0	0	0	0	0	0	0	0	0	0	0	0	0	0	0	0	0	0	0	0	0	0	0	0	0	0	0	0	0	0	0	0	0	0	0	0	0	0	0	0	0	0	0	0	0	0	0	0	0
18285	0	0	0	0	0	0	0	0	0	0	0	0	0	0	0	0	0	0	0	0	0	0	0	0	0	0	0	0	0	0	0	0	0	0	0	0	0	0	0	0	0	0	0	0	0	0	0	0	0
18301	0	0	0	0	0	0	0	0	0	0	0	0	0	0	0	0	0	0	0	0	0	0	0	0	0	0	0	0	0	0	0	0	0	0	0	0	0	0	0	0	0	0	0	0	0	0	0	0	0
18328	0	0	0	0	0	0	0	0	0	0	0	0	0	0	0	0	0	0	0	0	0	0	0	0	0	0	0	0	0	0	0	0	0	0	0	0	0	0	0	0	0	0	0	0	0	0	0	0	0
18335	0	0	0	0	0	0	0	0	0	0	0	0	0	0	0	0	0	0	0	0	0	0	0	0	0	0	0	0	0	0	0	0	0	0	0	0	0	0	0	0	0	0	0	0	0	0	0	0	0
18400	0	0	0	0	0	0	0	0	0	0	0	0	0	0	0	0	0	0	0	0	0	0	0	0	0	0	0	0	0	0	0	0	0	0	0	0	0	0	0	0	0	0	0	0	0	0	0	0	0
18405	0	0	0	0	0	0	0	0	0	0	0	0	0	0	0	0	0	0	0	0	0	0	0	0	0	0	0	0	0	0	0	0	0	0	0	0	0	0	0	0	0	0	0	0	0	0	0	0	0
18408	0	0	0	0	0	0	0	0	0	0	0	0	0	0	0	0	0	0	0	0	0	0	0	0	0	0	0	0	0	0	0	0	0	0	0	0	0	0	0	0	0	0	0	0	0	0	0	0	0
18442	0	0	0	0	0	0	0	0	0	0	0	0	0	0	0	0	0	0	0	0	0	0	0	0	0	0	0	0	0	0	0	0	0	0	0	0	0	0	0	0	0	0	0	0	0	0	0	0	0
18465	0	0	0	0	0	0	0	0	0	0	0	0	0	0	0	0	0	0	0	0	0	0	0	0	0	0	0	0	0	0	0	0	0	0	0	0	0	0	0	0	0	0	0	0	0	0	0	0	0
18495	0	0	0	0	0	0	0	0	0	0	0	0	0	0	0	0	0	0	0	0	0	0	0	0	0	0	0	0	0	0	0	0	0	0	0	0	0	0	0	0	0	0	0	0	0	0	0	0	0
18497	0	0	0	0	0	0	0	0	0	0	0	0	0	0	0	0	0	0	0	0	0	0	0	0	0	0	0	0	0	0	0	0	0	0	0	0	0	0	0	0	0	0	0	0	0	0	0	0	0
18537	0	0	0	0	0	0	0	0	0	0	0	0	0	0	0	0	0	0	0	0	0	0	0	0	0	0	0	0	0	0	0	0	0	0	0	0	0	0	0	0	0	0	0	0	0	0	0	0	0
18580	0	0	0	0	0	0	0	0	0	0	0	0	0	0	0	0	0	0	0	0	0	0	0	0	0	0	0	0	0	0	0	0	0	0	0	0	0	0	0	0	0	0	0	0	0	0	0	0	0
18588	0	0	0	0	0	0	0	0	0	0	0	0	0	0	0	0	0	0	0	0	0	0	0	0	0	0	0	0	0	0	0	0	0	0	0	0	0	0	0	0	0	0	0	0	0	0	0	0	0
18604	0	0	0	0	0	0	0	0	0	0	0	0	0	0	0	0	0	0	0	0	0	0	0	0	0	0	0	0	0	0	0	0	0	0	0	0	0	0	0	0	0	0	0	0	0	0	0	0	0
18607	1	0	0	0	0	1	1	1	1	1	1	1	1	1	1	1	1	1	1	1	1	1	1	1	1	1	1	1	1	1	1	1	0	1	1	1	1	1	1	1	1	1	1	1	1	1	1	1	1
18664	0	0	0	0	0	0	0	0	0	0	0	0	0	0	0	0	0	0	0	0	0	0	0	0	0	0	0	0	0	0	0	0	0	0	0	0	0	0	0	0	0	0	0	0	0	0	0	0	0
18697	0	0	0	0	0	0	0	0	0	0	0	0	0	0	0	0	0	0	0	0	0	0	0	0	0	0	0	0	0	0	0	0	0	0	0	0	0	0	0	0	0	0	0	0	0	0	0	0	0
18742	0	0	0	0	0	0	0	0	0	0	0	0	0	0	0	0	0	0	0	0	0	0	0	0	0	0	0	0	0	0	0	0	0	0	0	0	0	0	0	0	0	0	0	0	0	0	0	0	0
18759	0	0	0	0	0	0	0	0	0	0	0	0	0	0	0	0	0	0	0	0	0	0	0	0	0	0	0	0	0	0	0	0	0	0	0	0	0	0	0	0	0	0	0	0	0	0	0	0	0
18768	0	0	0	0	0	0	0	0	0	0	0	0	0	0	0	0	0	0	0	0	0	0	0	0	0	0	0	0	0	0	0	0	0	0	0	0	0	0	0	0	0	0	0	0	0	0	0	0	0
18820	0	0	0	0	0	0	0	0	0	0	0	0	0	0	0	0	0	0	0	0	0	0	0	0	0	0	0	0	0	0	0	0	0	0	0	0	0	0	0	0	0	0	0	0	0	0	0	0	0
18837	0	0	0	0	0	0	0	0	0	0	0	0	0	0	0	0	0	0	0	0	0	0	0	0	0	0	0	0	0	0	0	0	0	0	0	0	0	0	0	0	0	0	0	0	0	0	0	0	0
18840	0	0	0	0	0	0	0	0	0	0	0	0	0	0	0	0	0	0	0	0	0	0	0	0	0	0	0	0	0	0	0	0	0	0	0	0	0	0	0	0	0	0	0	0	0	0	0	0	0
18859	0	0	0	0	0	0	0	0	0	0	0	0	0	0	0	0	0	0	0	0	0	0	0	0	0	0	0	0	0	0	0	0	0	0	0	0	0	0	0	0	0	0	0	0	0	0	0	0	0
18863	0	0	0	0	0	0	0	0	0	0	0	0	0	0	0	0	0	0	0	0	0	0	0	0	0	0	0	0	0	0	0	0	0	0	0	0	0	0	0	0	0	0	0	0	0	0	0	0	0
18937	0	0	0	0	0	0	0	0	0	0	0	0	0	0	0	0	0	0	0	0	0	0	0	0	0	0	0	0	0	0	0	0	0	0	0	0	0	0	0	0	0	0	0	0	0	0	0	0	0
18948	0	0	0	0	0	0	0	0	0	0	0	0	0	0	0	0	0	0	0	0	0	0	0	0	0	0	0	0	0	0	0	0	0	0	0	0	0	0	0	0	0	0	0	0	0	0	0	0	0
18959	0	0	0	0	0	0	0	0	0	0	0	0	0	0	0	0	0	0	0	0	0	0	0	0	0	0	0	0	0	0	0	0	0	0	0	0	0	0	0	0	0	0	0	0	0	0	0	0	0
18996	0	0	0	0	0	0	0	0	0	0	0	0	0	0	0	0	0	0	0	0	0	0	0	0	0	0	0	0	0	0	0	0	0	0	0	0	0	0	0	0	0	0	0	0	0	0	0	0	0
18997	0	0	0	0	0	0	0	0	0	0	0	0	0	0	0	0	0	0	0	0	0	0	0	0	0	0	0	0	0	0	0	0	0	0	0	0	0	0	0	0	0	0	0	0	0	0	0	0	0
19040	0	0	0	0	0	0	0	0	0	0	0	0	0	0	0	0	0	0	0	0	0	0	0	0	0	0	0	0	0	0	0	0	0	0	0	0	0	0	0	0	0	0	0	0	0	0	0	0	0
19089	0	0	0	0	0	0	0	0	0	0	0	0	0	0	0	0	0	0	0	0	0	0	0	0	0	0	0	0	0	0	0	0	0	0	0	0	0	0	0	0	0	0	0	0	0	0	0	0	0
19108	0	0	0	0	0	0	0	0	0	0	0	0	0	0	0	0	0	0	0	0	0	0	0	0	0	0	0	0	0	0	0	0	0	0	0	0	0	0	0	0	0	0	0	0	0	0	0	0	0
19129	0	0	0	0	0	0	0	0	0	0	0	0	0	0	0	0	0	0	0	0	0	0	0	0	0	0	0	0	0	0	0	0	0	0	0	0	0	0	0	0	0	0	0	0	0	0	0	0	0
19132	0	0	0	0	0	0	0	0	0	0	0	0	0	0	0	0	0	0	0	0	0	0	0	0	0	0	0	0	0	0	0	0	0	0	0	0	0	0	0	0	0	0	0	0	0	0	0	0	0
19139	0	0	0	0	0	0	0	0	0	0	0	0	0	0	0	0	0	0	0	0	0	0	0	0	0	0	0	0	0	0	0	0	0	0	0	0	0	0	0	0	0	0	0	0	0	0	0	0	0
19214	0	0	0	0	0	0	0	0	0	0	0	0	0	0	0	0	0	0	0	0	0	0	0	0	0	0	0	0	0	0	0	0	0	0	0	0	0	0	0	0	0	0	0	0	0	0	0	0	0
19218	0	0	0	0	0	0	0	0	0	0	0	0	0	0	0	0	0	0	0	0	0	0	0	0	0	0	0	0	0	0	0	0	0	0	0	0	0	0	0	0	0	0	0	0	0	0	0	0	0
19257	0	0	0	0	0	0	0	0	0	0	0	0	0	0	0	0	0	0	0	0	0	0	0	0	0	0	0	0	0	0	0	0	0	0	0	0	0	0	0	0	0	0	0	0	0	0	0	0	0
19287	0	0	0	0	0	0	0	0	0	0	0	0	0	0	0	0	0	0	0	0	0	0	0	0	0	0	0	0	0	0	0	0	0	0	0	0	0	0	0	0	0	0	0	0	0	0	0	0	0
19292	0	0	0	0	0	0	0	0	0	0	0	0	0	0	0	0	0	0	0	0	0	0	0	0	0	0	0	0	0	0	0	0	0	0	0	0	0	0	0	0	0	0	0	0	0	0	0	0	0
19294	0	0	0	0	0	0	0	0	0	0	0	0	0	0	0	0	0	0	0	0	0	0	0	0	0	0	0	0	0	0	0	0	0	0	0	0	0	0	0	0	0	0	0	0	0	0	0	0	0
19303	0	0	0	0	0	0	0	0	0	0	0	0	0	0	0	0	0	0	0	0	0	0	0	0	0	0	0	0	0	0	0	0	0	0	0	0	0	0	0	0	0	0	0	0	0	0	0	0	0
19313	0	0	0	0	0	0	0	0	0	0	0	0	0	0	0	0	0	0	0	0	0	0	0	0	0	0	0	0	0	0	0	0	0	0	0	0	0	0	0	0	0	0	0	0	0	0	0	0	0
19316	0	0	0	0	0	0	0	0	0	0	0	0	0	0	0	0	0	0	0	0	0	0	0	0	0	0	0	0	0	0	0	0	0	0	0	0	0	0	0	0	0	0	0	0	0	0	0	0	0
19318	0	0	0	0	0	0	0	0	0	0	0	0	0	0	0	0	0	0	0	0	0	0	0	0	0	0	0	0	0	0	0	0	0	0	0	0	0	0	0	0	0	0	0	0	0	0	0	0	0
19322	0	0	0	0	0	0	0	0	0	0	0	0	0	0	0	0	0	0	0	0	0	0	0	0	0	0	0	0	0	0	0	0	0	0	0	0	0	0	0	0	0	0	0	0	0	0	0	0	0
19353	0	0	0	0	0	0	0	0	0	0	0	0	0	0	0	0	0	0	0	0	0	0	0	0	0	0	0	0	0	0	0	0	0	0	0	0	0	0	0	0	0	0	0	0	0	0	0	0	0
19427	0	0	0	0	0	0	0	0	0	0	0	0	0	0	0	0	0	0	0	0	0	0	0	0	0	0	0	0	0	0	0	0	0	0	0	0	0	0	0	0	0	0	0	0	0	0	0	0	0
19436	0	0	0	0	0	0	0	0	0	0	0	0	0	0	0	0	0	0	0	0	0	0	0	0	0	0	0	0	0	0	0	0	0	0	0	0	0	0	0	0	0	0	0	0	0	0	0	0	0
19459	0	0	0	0	0	0	0	0	0	0	0	0	0	0	0	0	0	0	0	0	0	0	0	0	0	0	0	0	0	0	0	0	0	0	0	0	0	0	0	0	0	0	0	0	0	0	0	0	0
19463	0	0	0	0	0	0	0	0	0	0	0	0	0	0	0	0	0	0	0	0	0	0	0	0	0	0	0	0	0	0	0	0	0	0	0	0	0	0	0	0	0	0	0	0	0	0	0	0	0
19473	0	0	0	0	0	0	0	0	0	0	0	0	0	0	0	0	0	0	0	0	0	0	0	0	0	0	0	0	0	0	0	0	0	0	0	0	0	0	0	0	0	0	0	0	0	0	0	0	0
19480	0	0	0	0	0	0	0	0	0	0	0	0	0	0	0	0	0	0	0	0	0	0	0	0	0	0	0	0	0	0	0	0	0	0	0	0	0	0	0	0	0	0	0	0	0	0	0	0	0
19614	0	0	0	0	0	0	0	0	0	0	0	0	0	0	0	0	0	0	0	0	0	0	0	0	0	0	0	0	0	0	0	0	0	0	0	0	0	0	0	0	0	0	0	0	0	0	0	0	0
19651	0	0	0	0	0	0	0	0	0	0	0	0	0	0	0	0	0	0	0	0	0	0	0	0	0	0	0	0	0	0	0	0	0	0	0	0	0	0	0	0	0	0	0	0	0	0	0	0	0
19653	0	0	0	0	0	0	0	0	0	0	0	0	0	0	0	0	0	0	0	0	0	0	0	0	0	0	0	0	0	0	0	0	0	0	0	0	0	0	0	0	0	0	0	0	0	0	0	0	0
19669	0	0	0	0	0	0	0	0	0	0	0	0	0	0	0	0	0	0	0	0	0	0	0	0	0	0	0	0	0	0	0	0	0	0	0	0	0	0	0	0	0	0	0	0	0	0	0	0	0
19692	1	0	0	0	0	0	0	0	0	0	0	0	0	0	0	0	0	0	0	0	0	1	0	0	1	0	1	1	0	1	1	1	0	1	0	0	0	0	1	0	0	0	0	0	0	0	0	0	0
19706	0	0	0	0	0	0	0	0	0	0	0	0	0	0	0	0	0	0	0	0	0	0	0	0	0	0	0	0	0	0	0	0	0	0	0	0	0	0	0	0	0	0	0	0	0	0	0	0	0
19752	0	0	0	0	0	0	0	0	0	0	0	0	0	0	0	0	0	0	0	0	0	0	0	0	0	0	0	0	0	0	0	0	0	0	0	0	0	0	0	0	0	0	0	0	0	0	0	0	0
19804	0	0	0	0	0	0	0	0	0	0	0	0	0	0	0	0	0	0	0	0	0	0	0	0	0	0	0	0	0	0	0	0	0	0	0	0	0	0	0	0	0	0	0	0	0	0	0	0	0
19813	0	0	0	0	0	0	0	0	0	0	0	0	0	0	0	0	0	0	0	0	0	0	0	0	0	0	0	0	0	0	0	0	0	0	0	0	0	0	0	0	0	0	0	0	0	0	0	0	0
19820	0	0	0	0	0	0	0	0	0	0	0	0	0	0	0	0	0	0	0	0	0	0	0	0	0	0	0	0	0	0	0	0	0	0	0	0	0	0	0	0	0	0	0	0	0	0	0	0	0
19828	0	0	0	0	0	0	0	0	0	0	0	0	0	0	0	0	0	0	0	0	0	0	0	0	0	0	0	0	0	0	0	0	0	0	0	0	0	0	0	0	0	0	0	0	0	0	0	0	0
19965	0	0	0	0	0	0	0	0	0	0	0	0	0	0	0	0	0	0	0	0	0	0	0	0	0	0	0	0	0	0	0	0	0	0	0	0	0	0	0	0	0	0	0	0	0	0	0	0	0
19984	0	0	0	0	0	0	0	0	0	0	0	0	0	0	0	0	0	0	0	0	0	0	0	0	0	0	0	0	0	0	0	0	0	0	0	0	0	0	0	0	0	0	0	0	0	0	0	0	0
19990	0	0	0	0	0	0	0	0	0	0	0	0	0	0	0	0	0	0	0	0	0	0	0	0	0	0	0	0	0	0	0	0	0	0	0	0	0	0	0	0	0	0	0	0	0	0	0	0	0
19996	0	0	0	0	0	0	0	0	0	0	0	0	0	0	0	0	0	0	0	0	0	0	0	0	0	0	0	0	0	0	0	0	0	0	0	0	0	0	0	0	0	0	0	0	0	0	0	0	0
20030	0	0	0	0	0	0	0	0	0	0	0	0	0	0	0	0	0	0	0	0	0	0	0	0	0	0	0	0	0	0	0	0	0	0	0	0	0	0	0	0	0	0	0	0	0	0	0	0	0
20049	0	0	0	0	0	0	0	0	0	0	0	0	0	0	0	0	0	0	0	0	0	0	0	0	0	0	0	0	0	0	0	0	0	0	0	0	0	0	0	0	0	0	0	0	0	0	0	0	0
20071	0	0	0	0	0	0	0	0	0	0	0	0	0	0	0	0	0	0	0	0	0	0	0	0	0	0	0	0	0	0	0	0	0	0	0	0	0	0	0	0	0	0	0	0	0	0	0	0	0
20096	0	0	0	0	0	0	0	0	0	0	0	0	0	0	0	0	0	0	0	0	0	0	0	0	0	0	0	0	0	0	0	0	0	0	0	0	0	0	0	0	0	0	0	0	0	0	0	0	0
20127	0	0	0	0	0	0	0	0	0	0	0	0	0	0	0	0	0	0	0	0	0	0	0	0	0	0	0	0	0	0	0	0	0	0	0	0	0	0	0	0	0	0	0	0	0	0	0	0	0
20144	0	0	0	0	0	0	0	0	0	0	0	0	0	0	0	0	0	0	0	0	0	0	0	0	0	0	0	0	0	0	0	0	0	0	0	0	0	0	0	0	0	0	0	0	0	0	0	0	0
20149	0	0	0	0	0	0	0	0	0	0	0	0	0	0	0	0	0	0	0	0	0	0	0	0	0	0	0	0	0	0	0	0	0	0	0	0	0	0	0	0	0	0	0	0	0	0	0	0	0
20188	0	0	0	0	0	0	0	0	0	0	0	0	0	0	0	0	0	0	0	0	0	0	0	0	0	0	0	0	0	0	0	0	0	0	0	0	0	0	0	0	0	0	0	0	0	0	0	0	0
20208	0	0	0	0	0	0	0	0	0	0	0	0	0	0	0	0	0	0	0	0	0	0	0	0	0	0	0	0	0	0	0	0	0	0	0	0	0	0	0	0	0	0	0	0	0	0	0	0	0
20212	0	0	0	0	0	0	0	0	0	0	0	0	0	0	0	0	0	0	0	0	0	0	0	0	0	0	0	0	0	0	0	0	0	0	0	0	0	0	0	0	0	0	0	0	0	0	0	0	0
20260	0	0	0	0	0	0	0	0	0	0	0	0	0	0	0	0	0	0	0	0	0	0	0	0	0	0	0	0	0	0	0	0	0	0	0	0	0	0	0	0	0	0	0	0	0	0	0	0	0
20296	0	0	0	0	0	0	0	0	0	0	0	0	0	0	0	0	0	0	0	0	0	0	0	0	0	0	0	0	0	0	0	0	0	0	0	0	0	0	0	0	0	0	0	0	0	0	0	0	0
20335	0	0	0	0	0	0	0	0	0	0	0	0	0	0	0	0	0	0	0	0	0	0	0	0	0	0	0	0	0	0	0	0	0	0	0	0	0	0	0	0	0	0	0	0	0	0	0	0	0
20342	0	0	0	0	0	0	0	0	0	0	0	0	0	0	0	0	0	0	0	0	0	0	0	0	0	0	0	0	0	0	0	0	0	0	0	0	0	0	0	0	0	0	0	0	0	0	0	0	0
20350	0	0	0	0	0	0	0	0	0	0	0	0	0	0	0	0	0	0	0	0	0	0	0	0	0	0	0	0	0	0	0	0	0	0	0	0	0	0	0	0	0	0	0	0	0	0	0	0	0
20352	0	0	0	0	0	0	0	0	0	0	0	0	0	0	0	0	0	0	0	0	0	0	0	0	0	0	0	0	0	0	0	0	0	0	0	0	0	0	0	0	0	0	0	0	0	0	0	0	0
20353	0	0	0	0	0	0	0	0	0	0	0	0	0	0	0	0	0	0	0	0	0	0	0	0	0	0	0	0	0	0	0	0	0	0	0	0	0	0	0	0	0	0	0	0	0	0	0	0	0
20356	0	0	0	0	0	0	0	0	0	0	0	0	0	0	0	0	0	0	0	0	0	0	0	0	0	0	0	0	0	0	0	0	0	0	0	0	0	0	0	0	0	0	0	0	0	0	0	0	0
20364	0	0	0	0	0	0	0	0	0	0	0	0	0	0	0	0	0	0	0	0	0	0	0	0	0	0	0	0	0	0	0	0	0	0	0	0	0	0	0	0	0	0	0	0	0	0	0	0	0
20394	0	0	0	0	0	0	0	0	0	0	0	0	0	0	0	0	0	0	0	0	0	0	0	0	0	0	0	0	0	0	0	0	0	0	0	0	0	0	0	0	0	0	0	0	0	0	0	0	0
20436	0	0	0	0	0	0	0	0	0	0	0	0	0	0	0	0	0	0	0	0	0	0	0	0	0	0	0	0	0	0	0	0	0	0	0	0	0	0	0	0	0	0	0	0	0	0	0	0	0
20455	0	0	0	0	0	0	0	0	0	0	0	0	0	0	0	0	0	0	0	0	0	0	0	0	0	0	0	0	0	0	0	0	0	0	0	0	0	0	0	0	0	0	0	0	0	0	0	0	0
20458	0	0	0	0	0	0	0	0	0	0	0	0	0	0	0	0	0	0	0	0	0	0	0	0	0	0	0	0	0	0	0	0	0	0	0	0	0	0	0	0	0	0	0	0	0	0	0	0	0
20500	0	0	0	0	0	0	0	0	0	0	0	0	0	0	0	0	0	0	0	0	0	0	0	0	0	0	0	0	0	0	0	0	0	0	0	0	0	0	0	0	0	0	0	0	0	0	0	0	0
20580	0	0	0	0	0	0	0	0	0	0	0	0	0	0	0	0	0	0	0	0	0	0	0	0	0	0	0	0	0	0	0	0	0	0	0	0	0	0	0	0	0	0	0	0	0	0	0	0	0
20614	0	0	0	0	0	0	0	0	0	0	0	0	0	0	0	0	0	0	0	0	0	0	0	0	0	0	0	0	0	0	0	0	0	0	0	0	0	0	0	0	0	0	0	0	0	0	0	0	0
20622	0	0	0	0	0	0	0	0	0	0	0	0	0	0	0	0	0	0	0	0	0	0	0	0	0	0	0	0	0	0	0	0	0	0	0	0	0	0	0	0	0	0	0	0	0	0	0	0	0
20652	0	0	0	0	0	0	0	0	0	0	0	0	0	0	0	0	0	0	0	0	0	0	0	0	0	0	0	0	0	0	0	0	0	0	0	0	0	0	0	0	0	0	0	0	0	0	0	0	0
20686	0	0	0	0	0	0	0	0	0	0	0	0	0	0	0	0	0	0	0	0	0	0	0	0	0	0	0	0	0	0	0	0	0	0	0	0	0	0	0	0	0	0	0	0	0	0	0	0	0
20688	0	0	0	0	0	0	0	0	0	0	0	0	0	0	0	0	0	0	0	0	0	0	0	0	0	0	0	0	0	0	0	0	0	0	0	0	0	0	0	0	0	0	0	0	0	0	0	0	0
20701	0	0	0	0	0	0	0	0	0	0	0	0	0	0	0	0	0	0	0	0	0	0	0	0	0	0	0	0	0	0	0	0	0	0	0	0	0	0	0	0	0	0	0	0	0	0	0	0	0
20711	0	0	0	0	0	0	0	0	0	0	0	0	0	0	0	0	0	0	0	0	0	0	0	0	0	0	0	0	0	0	0	0	0	0	0	0	0	0	0	0	0	0	0	0	0	0	0	0	0
20714	0	0	0	0	0	0	0	0	0	0	0	0	0	0	0	0	0	0	0	0	0	0	0	0	0	0	0	0	0	0	0	0	0	0	0	0	0	0	0	0	0	0	0	0	0	0	0	0	0
20720	0	0	0	0	0	0	0	0	0	0	0	0	0	0	0	0	0	0	0	0	0	0	0	0	0	0	0	0	0	0	0	0	0	0	0	0	0	0	0	0	0	0	0	0	0	0	0	0	0
20739	0	0	0	0	0	0	0	0	0	0	0	0	0	0	0	0	0	0	0	0	0	0	0	0	0	0	0	0	0	0	0	0	0	0	0	0	0	0	0	0	0	0	0	0	0	0	0	0	0
20762	0	0	0	0	0	0	0	0	0	0	0	0	0	0	0	0	0	0	0	0	0	0	0	0	0	0	0	0	0	0	0	0	0	0	0	0	0	0	0	0	0	0	0	0	0	0	0	0	0
20763	0	0	0	0	0	0	0	0	0	0	0	0	0	0	0	0	0	0	0	0	0	0	0	0	0	0	0	0	0	0	0	0	0	0	0	0	0	0	0	0	0	0	0	0	0	0	0	0	0
20779	0	0	0	0	0	0	0	0	0	0	0	0	0	0	0	0	0	0	0	0	0	0	0	0	0	0	0	0	0	0	0	0	0	0	0	0	0	0	0	0	0	0	0	0	0	0	0	0	0
20787	0	0	0	0	0	0	0	0	0	0	0	0	0	0	0	0	0	0	0	0	0	0	0	0	0	0	0	0	0	0	0	0	0	0	0	0	0	0	0	0	0	0	0	0	0	0	0	0	0
20800	0	0	0	0	0	0	0	0	0	0	0	0	0	0	0	0	0	0	0	0	0	0	0	0	0	0	0	0	0	0	0	0	0	0	0	0	0	0	0	0	0	0	0	0	0	0	0	0	0
20804	0	0	0	0	0	0	0	0	0	0	0	0	0	0	0	0	0	0	0	0	0	0	0	0	0	0	0	0	0	0	0	0	0	0	0	0	0	0	0	0	0	0	0	0	0	0	0	0	0
20805	0	0	0	0	0	0	0	0	0	0	0	0	0	0	0	0	0	0	0	0	0	0	0	0	0	0	0	0	0	0	0	0	0	0	0	0	0	0	0	0	0	0	0	0	0	0	0	0	0
20819	0	0	0	0	0	0	0	0	0	0	0	0	0	0	0	0	0	0	0	0	0	0	0	0	0	0	0	0	0	0	0	0	0	0	0	0	0	0	0	0	0	0	0	0	0	0	0	0	0
20825	0	0	0	0	0	0	0	0	0	0	0	0	0	0	0	0	0	0	0	0	0	0	0	0	0	0	0	0	0	0	0	0	0	0	0	0	0	0	0	0	0	0	0	0	0	0	0	0	0
20835	0	0	0	0	0	0	0	0	0	0	0	0	0	0	0	0	0	0	0	0	0	0	0	0	0	0	0	0	0	0	0	0	0	0	0	0	0	0	0	0	0	0	0	0	0	0	0	0	0
20851	0	0	0	0	0	0	0	0	0	0	0	0	0	0	0	0	0	0	0	0	0	0	0	0	0	0	0	0	0	0	0	0	0	0	0	0	0	0	0	0	0	0	0	0	0	0	0	0	0
20854	0	0	0	0	0	0	0	0	0	0	0	0	0	0	0	0	0	0	0	0	0	0	0	0	0	0	0	0	0	0	0	0	0	0	0	0	0	0	0	0	0	0	0	0	0	0	0	0	0
20858	0	0	0	0	0	0	0	0	0	0	0	0	0	0	0	0	0	0	0	0	0	0	0	0	0	0	0	0	0	0	0	0	0	0	0	0	0	0	0	0	0	0	0	0	0	0	0	0	0
20875	0	0	0	0	0	0	0	0	0	0	0	0	0	0	0	0	0	0	0	0	0	0	0	0	0	0	0	0	0	0	0	0	0	0	0	0	0	0	0	0	0	0	0	0	0	0	0	0	0
20896	0	0	0	0	0	0	0	0	0	0	0	0	0	0	0	0	0	0	0	0	0	0	0	0	0	0	0	0	0	0	0	0	0	0	0	0	0	0	0	0	0	0	0	0	0	0	0	0	0
20946	0	0	0	0	0	0	0	0	0	0	0	0	0	0	0	0	0	0	0	0	0	0	0	0	0	0	0	0	0	0	0	0	0	0	0	0	0	0	0	0	0	0	0	0	0	0	0	0	0
20948	0	0	0	0	0	0	0	0	0	0	0	0	0	0	0	0	0	0	0	0	0	0	0	0	0	0	0	0	0	0	0	0	0	0	0	0	0	0	0	0	0	0	0	0	0	0	0	0	0
20951	0	0	0	0	0	0	0	0	0	0	0	0	0	0	0	0	0	0	0	0	0	0	0	0	0	0	0	0	0	0	0	0	0	0	0	0	0	0	0	0	0	0	0	0	0	0	0	0	0
20995	0	0	0	0	0	0	0	0	0	0	0	0	0	0	0	0	0	0	0	0	0	0	0	0	0	0	0	0	0	0	0	0	0	0	0	0	0	0	0	0	0	0	0	0	0	0	0	0	0
21018	0	0	0	0	0	0	0	0	0	0	0	0	0	0	0	0	0	0	0	0	0	0	0	0	0	0	0	0	0	0	0	0	0	0	0	0	0	0	0	0	0	0	0	0	0	0	0	0	0
21030	0	0	0	0	0	0	0	0	0	0	0	0	0	0	0	0	0	0	0	0	0	0	0	0	0	0	0	0	0	0	0	0	0	0	0	0	0	0	0	0	0	0	0	0	0	0	0	0	0
21032	0	0	0	0	0	0	0	0	0	0	0	0	0	0	0	0	0	0	0	0	0	0	0	0	0	0	0	0	0	0	0	0	0	0	0	0	0	0	0	0	0	0	0	0	0	0	0	0	0
21040	0	0	0	0	0	0	0	0	0	0	0	0	0	0	0	0	0	0	0	0	0	0	0	0	0	0	0	0	0	0	0	0	0	0	0	0	0	0	0	0	0	0	0	0	0	0	0	0	0
21094	0	0	0	0	0	0	0	0	0	0	0	0	0	0	0	0	0	0	0	0	0	0	0	0	0	0	0	0	0	0	0	0	0	0	0	0	0	0	0	0	0	0	0	0	0	0	0	0	0
21120	0	0	0	0	0	0	0	0	0	0	0	0	0	0	0	0	0	0	0	0	0	0	0	0	0	0	0	0	0	0	0	0	0	0	0	0	0	0	0	0	0	0	0	0	0	0	0	0	0
21145	0	0	0	0	0	0	0	0	0	0	0	0	0	0	0	0	0	0	0	0	0	0	0	0	0	0	0	0	0	0	0	0	0	0	0	0	0	0	0	0	0	0	0	0	0	0	0	0	0
21163	0	0	0	0	0	0	0	0	0	0	0	0	0	0	0	0	0	0	0	0	0	0	0	0	0	0	0	0	0	0	0	0	0	0	0	0	0	0	0	0	0	0	0	0	0	0	0	0	0
21182	0	0	0	0	0	0	0	0	0	0	0	0	0	0	0	0	0	0	0	0	0	0	0	0	0	0	0	0	0	0	0	0	0	0	0	0	0	0	0	0	0	0	0	0	0	0	0	0	0
21183	0	0	0	0	0	0	0	0	0	0	0	0	0	0	0	0	0	0	0	0	0	0	0	0	0	0	0	0	0	0	0	0	0	0	0	0	0	0	0	0	0	0	0	0	0	0	0	0	0
21186	0	0	0	0	0	0	0	0	0	0	0	0	0	0	0	0	0	0	0	0	0	0	0	0	0	0	0	0	0	0	0	0	0	0	0	0	0	0	0	0	0	0	0	0	0	0	0	0	0
21198	0	0	0	0	0	0	0	0	0	0	0	0	0	0	0	0	0	0	0	0	0	0	0	0	0	0	0	0	0	0	0	0	0	0	0	0	0	0	0	0	0	0	0	0	0	0	0	0	0
21262	0	0	0	0	0	0	0	0	0	0	0	0	0	0	0	0	0	0	0	0	0	0	0	0	0	0	0	0	0	0	0	0	0	0	0	0	0	0	0	0	0	0	0	0	0	0	0	0	0
21275	0	0	0	0	0	0	0	0	0	0	0	0	0	0	0	0	0	0	0	0	0	0	0	0	0	0	0	0	0	0	0	0	0	0	0	0	0	0	0	0	0	0	0	0	0	0	0	0	0
21281	0	0	0	0	0	0	0	0	0	0	0	0	0	0	0	0	0	0	0	0	0	0	0	0	0	0	0	0	0	0	0	0	0	0	0	0	0	0	0	0	0	0	0	0	0	0	0	0	0
21310	0	0	0	0	0	0	0	0	0	0	0	0	0	0	0	0	0	0	0	0	0	0	0	0	0	0	0	0	0	0	0	0	0	0	0	0	0	0	0	0	0	0	0	0	0	0	0	0	0
21312	0	0	0	0	0	0	0	0	0	0	0	0	0	0	0	0	0	0	0	0	0	0	0	0	0	0	0	0	0	0	0	0	0	0	0	0	0	0	0	0	0	0	0	0	0	0	0	0	0
21320	0	0	0	0	0	0	0	0	0	0	0	0	0	0	0	0	0	0	0	0	0	0	0	0	0	0	0	0	0	0	0	0	0	0	0	0	0	0	0	0	0	0	0	0	0	0	0	0	0
21358	0	0	0	0	0	0	0	0	0	0	0	0	0	0	0	0	0	0	0	0	0	0	0	0	0	0	0	0	0	0	0	0	0	0	0	0	0	0	0	0	0	0	0	0	0	0	0	0	0
21361	0	0	0	0	0	0	0	0	0	0	0	0	0	0	0	0	0	0	0	0	0	0	0	0	0	0	0	0	0	0	0	0	0	0	0	0	0	0	0	0	0	0	0	0	0	0	0	0	0
21393	0	0	0	0	0	0	0	0	0	0	0	0	0	0	0	0	0	0	0	0	0	0	0	0	0	0	0	0	0	0	0	0	0	0	0	0	0	0	0	0	0	0	0	0	0	0	0	0	0
21400	0	0	0	0	0	0	0	0	0	0	0	0	0	0	0	0	0	0	0	0	0	0	0	0	0	0	0	0	0	0	0	0	0	0	0	0	0	0	0	0	0	0	0	0	0	0	0	0	0
21415	0	0	0	0	0	0	0	0	0	0	0	0	0	0	0	0	0	0	0	0	0	0	0	0	0	0	0	0	0	0	0	0	0	0	0	0	0	0	0	0	0	0	0	0	0	0	0	0	0
21434	0	0	0	0	0	0	0	0	0	0	0	0	0	0	0	0	0	0	0	0	0	0	0	0	0	0	0	0	0	0	0	0	0	0	0	0	0	0	0	0	0	0	0	0	0	0	0	0	0
21440	0	0	0	0	0	0	0	0	0	0	0	0	0	0	0	0	0	0	0	0	0	0	0	0	0	0	0	0	0	0	0	0	0	0	0	0	0	0	0	0	0	0	0	0	0	0	0	0	0
21450	0	0	0	0	0	0	0	0	0	0	0	0	0	0	0	0	0	0	0	0	0	0	0	0	0	0	0	0	0	0	0	0	0	0	0	0	0	0	0	0	0	0	0	0	0	0	0	0	0
21466	0	0	0	0	0	0	0	0	0	0	0	0	0	0	0	0	0	0	0	0	0	0	0	0	0	0	0	0	0	0	0	0	0	0	0	0	0	0	0	0	0	0	0	0	0	0	0	0	0
21517	0	0	0	0	0	0	0	0	0	0	0	0	0	0	0	0	0	0	0	0	0	0	0	0	0	0	0	0	0	0	0	0	0	0	0	0	0	0	0	0	0	0	0	0	0	0	0	0	0
21539	0	0	0	0	0	0	0	0	0	0	0	0	0	0	0	0	0	0	0	0	0	0	0	0	0	0	0	0	0	0	0	0	0	0	0	0	0	0	0	0	0	0	0	0	0	0	0	0	0
21548	0	0	0	0	0	0	0	0	0	0	0	0	0	0	0	0	0	0	0	0	0	0	0	0	0	0	0	0	0	0	0	0	0	0	0	0	0	0	0	0	0	0	0	0	0	0	0	0	0
41548	0	0	0	0	0	0	0	0	0	0	0	0	0	0	0	0	0	0	0	0	0	0	0	0	0	0	0	0	0	0	0	0	0	0	0	0	0	0	0	0	0	0	0	0	0	0	0	0	0
21562	0	0	0	0	0	0	0	0	0	0	0	0	0	0	0	0	0	0	0	0	0	0	0	0	0	0	0	0	0	0	0	0	0	0	0	0	0	0	0	0	0	0	0	0	0	0	0	0	0
21571	0	0	0	0	0	0	0	0	0	0	0	0	0	0	0	0	0	0	0	0	0	0	0	0	0	0	0	0	0	0	0	0	0	0	0	0	0	0	0	0	0	0	0	0	0	0	0	0	0
21574	0	0	0	0	0	0	0	0	0	0	0	0	0	0	0	0	0	0	0	0	0	0	0	0	0	0	0	0	0	0	0	0	0	0	0	0	0	0	0	0	0	0	0	0	0	0	0	0	0
21579	0	0	0	0	0	0	0	0	0	0	0	0	0	0	0	0	0	0	0	0	0	0	0	0	0	0	0	0	0	0	0	0	0	0	0	0	0	0	0	0	0	0	0	0	0	0	0	0	0
21586	0	0	0	0	0	0	0	0	0	0	0	0	0	0	0	0	0	0	0	0	0	0	0	0	0	0	0	0	0	0	0	0	0	0	0	0	0	0	0	0	0	0	0	0	0	0	0	0	0
21607	0	0	0	0	0	0	0	0	0	0	0	0	0	0	0	0	0	0	0	0	0	0	0	0	0	0	0	0	0	0	0	0	0	0	0	0	0	0	0	0	0	0	0	0	0	0	0	0	0
21629	0	0	0	0	0	0	0	0	0	0	0	0	0	0	0	0	0	0	0	0	0	0	0	0	0	0	0	0	0	0	0	0	0	0	0	0	0	0	0	0	0	0	0	0	0	0	0	0	0
21666	0	0	0	0	0	0	0	0	0	0	0	0	0	0	0	0	0	0	0	0	0	0	0	0	0	0	0	0	0	0	0	0	0	0	0	0	0	0	0	0	0	0	0	0	0	0	0	0	0
21672	0	0	0	0	0	0	0	0	0	0	0	0	0	0	0	0	0	0	0	0	0	0	0	0	0	0	0	0	0	0	0	0	0	0	0	0	0	0	0	0	0	0	0	0	0	0	0	0	0
21689	0	0	0	0	0	0	0	0	0	0	0	0	0	0	0	0	0	0	0	0	0	0	0	0	0	0	0	0	0	0	0	0	0	0	0	0	0	0	0	0	0	0	0	0	0	0	0	0	0
21690	0	0	0	0	0	0	0	0	0	0	0	0	0	0	0	0	0	0	0	0	0	0	0	0	0	0	0	0	0	0	0	0	0	0	0	0	0	0	0	0	0	0	0	0	0	0	0	0	0
21717	0	0	0	0	0	0	0	0	0	0	0	0	0	0	0	0	0	0	0	0	0	0	0	0	0	0	0	0	0	0	0	0	0	0	0	0	0	0	0	0	0	0	0	0	0	0	0	0	0
21742	0	0	0	0	0	0	0	0	0	0	0	0	0	0	0	0	0	0	0	0	0	0	0	0	0	0	0	0	0	0	0	0	0	0	0	0	0	0	0	0	0	0	0	0	0	0	0	0	0
21747	0	0	0	0	0	0	0	0	0	0	0	0	0	0	0	0	0	0	0	0	0	0	0	0	0	0	0	0	0	0	0	0	0	0	0	0	0	0	0	0	0	0	0	0	0	0	0	0	0
21854	0	0	0	0	0	0	0	0	0	0	0	0	0	0	0	0	0	0	0	0	0	0	0	0	0	0	0	0	0	0	0	0	0	0	0	0	0	0	0	0	0	0	0	0	0	0	0	0	0
21858	1	0	0	1	1	1	1	1	1	1	1	1	1	1	1	1	1	1	1	1	1	1	1	1	1	1	1	1	1	1	1	1	0	1	1	1	1	1	1	1	1	1	1	1	1	1	1	1	1
21876	0	0	0	0	0	0	0	0	0	0	0	0	0	0	0	0	0	0	0	0	0	0	0	0	0	0	0	0	0	0	0	0	0	0	0	0	0	0	0	0	0	0	0	0	0	0	0	0	0
21878	0	0	0	0	0	0	0	0	0	0	0	0	0	0	0	0	0	0	0	0	0	0	0	0	0	0	0	0	0	0	0	0	0	0	0	0	0	0	0	0	0	0	0	0	0	0	0	0	0
21890	0	0	0	0	0	0	0	0	0	0	0	0	0	0	0	0	0	0	0	0	0	0	0	0	0	0	0	0	0	0	0	0	0	0	0	0	0	0	0	0	0	0	0	0	0	0	0	0	0
21894	0	0	0	0	0	0	0	0	0	0	0	0	0	0	0	0	0	0	0	0	0	0	0	0	0	0	0	0	0	0	0	0	0	0	0	0	0	0	0	0	0	0	0	0	0	0	0	0	0
21905	1	1	1	1	1	1	1	1	1	1	1	1	1	1	1	1	1	1	1	1	1	1	1	1	1	1	1	1	1	1	1	1	1	1	1	1	1	1	1	1	1	1	1	1	1	1	1	1	1
21920	0	0	0	0	0	0	0	0	0	0	0	0	0	0	0	0	0	0	0	0	0	0	0	0	0	0	0	0	0	0	0	0	0	0	0	0	0	0	0	0	0	0	0	0	0	0	0	0	0
21926	0	0	0	0	0	0	0	0	0	0	0	0	0	0	0	0	0	0	0	0	0	0	0	0	0	0	0	0	0	0	0	0	0	0	0	0	0	0	0	0	0	0	0	0	0	0	0	0	0
21939	0	0	0	0	0	0	0	0	0	0	0	0	0	0	0	0	0	0	0	0	0	0	0	0	0	0	0	0	0	0	0	0	0	0	0	0	0	0	0	0	0	0	0	0	0	0	0	0	0
21964	0	0	0	0	0	0	0	0	0	0	0	0	0	0	0	0	0	0	0	0	0	0	0	0	0	0	0	0	0	0	0	0	0	0	0	0	0	0	0	0	0	0	0	0	0	0	0	0	0
21981	0	0	0	0	0	0	0	0	0	0	0	0	0	0	0	0	0	0	0	0	0	0	0	0	0	0	0	0	0	0	0	0	0	0	0	0	0	0	0	0	0	0	0	0	0	0	0	0	0
21982	0	0	0	0	0	0	0	0	0	0	0	0	0	0	0	0	0	0	0	0	0	0	0	0	0	0	0	0	0	0	0	0	0	0	0	0	0	0	0	0	0	0	0	0	0	0	0	0	0
21984	0	0	0	0	0	0	0	0	0	0	0	0	0	0	0	0	0	0	0	0	0	0	0	0	0	0	0	0	0	0	0	0	0	0	0	0	0	0	0	0	0	0	0	0	0	0	0	0	0
21988	0	0	0	0	0	0	0	0	0	0	0	0	0	0	0	0	0	0	0	0	0	0	0	0	0	0	0	0	0	0	0	0	0	0	0	0	0	0	0	0	0	0	0	0	0	0	0	0	0
21990	0	0	0	0	0	0	0	0	0	0	0	0	0	0	0	0	0	0	0	0	0	0	0	0	0	0	0	0	0	0	0	0	0	0	0	0	0	0	0	0	0	0	0	0	0	0	0	0	0
21992	0	0	0	0	0	0	0	0	0	0	0	0	0	0	0	0	0	0	0	0	0	0	0	0	0	0	0	0	0	0	0	0	0	0	0	0	0	0	0	0	0	0	0	0	0	0	0	0	0
22012	0	0	0	0	0	0	0	0	0	0	0	0	0	0	0	0	0	0	0	0	0	0	0	0	0	0	0	0	0	0	0	0	0	0	0	0	0	0	0	0	0	0	0	0	0	0	0	0	0
22058	0	0	0	0	0	0	0	0	0	0	0	0	0	0	0	0	0	0	0	0	0	0	0	0	0	0	0	0	0	0	0	0	0	0	0	0	0	0	0	0	0	0	0	0	0	0	0	0	0
22075	0	0	0	0	0	0	0	0	0	0	0	0	0	0	0	0	0	0	0	0	0	0	0	0	0	0	0	0	0	0	0	0	0	0	0	0	0	0	0	0	0	0	0	0	0	0	0	0	0
22078	0	0	0	0	0	0	0	0	0	0	0	0	0	0	0	0	0	0	0	0	0	0	0	0	0	0	0	0	0	0	0	0	0	0	0	0	0	0	0	0	0	0	0	0	0	0	0	0	0
22079	0	0	0	0	0	0	0	0	0	0	0	0	0	0	0	0	0	0	0	0	0	0	0	0	0	0	0	0	0	0	0	0	0	0	0	0	0	0	0	0	0	0	0	0	0	0	0	0	0
22094	0	0	0	0	0	0	0	0	0	0	0	0	0	0	0	0	0	0	0	0	0	0	0	0	0	0	0	0	0	0	0	0	0	0	0	0	0	0	0	0	0	0	0	0	0	0	0	0	0
22105	0	0	0	0	0	0	0	0	0	0	0	0	0	0	0	0	0	0	0	0	0	0	0	0	0	0	0	0	0	0	0	0	0	0	0	0	0	0	0	0	0	0	0	0	0	0	0	0	0
22106	0	0	0	0	0	0	0	0	0	0	0	0	0	0	0	0	0	0	0	0	0	0	0	0	0	0	0	0	0	0	0	0	0	0	0	0	0	0	0	0	0	0	0	0	0	0	0	0	0
22153	0	0	0	0	0	0	0	0	0	0	0	0	0	0	0	0	0	0	0	0	0	0	0	0	0	0	0	0	0	0	0	0	0	0	0	0	0	0	0	0	0	0	0	0	0	0	0	0	0
22171	0	0	0	0	0	0	0	0	0	0	0	0	0	0	0	0	0	0	0	0	0	0	0	0	0	0	0	0	0	0	0	0	0	0	0	0	0	0	0	0	0	0	0	0	0	0	0	0	0
22195	0	0	0	0	0	0	0	0	0	0	0	0	0	0	0	0	0	0	0	0	0	0	0	0	0	0	0	0	0	0	0	0	0	0	0	0	0	0	0	0	0	0	0	0	0	0	0	0	0
22240	0	0	0	0	0	0	0	0	0	0	0	0	0	0	0	0	0	0	0	0	0	0	0	0	0	0	0	0	0	0	0	0	0	0	0	0	0	0	0	0	0	0	0	0	0	0	0	0	0
22279	0	0	0	0	0	0	0	0	0	0	0	0	0	0	0	0	0	0	0	0	0	0	0	0	0	0	0	0	0	0	0	0	0	0	0	0	0	0	0	0	0	0	0	0	0	0	0	0	0
22292	0	0	0	0	0	0	0	0	0	0	0	0	0	0	0	0	0	0	0	0	0	0	0	0	0	0	0	0	0	0	0	0	0	0	0	0	0	0	0	0	0	0	0	0	0	0	0	0	0
22304	0	0	0	0	0	0	0	0	0	0	0	0	0	0	0	0	0	0	0	0	0	0	0	0	0	0	0	0	0	0	0	0	0	0	0	0	0	0	0	0	0	0	0	0	0	0	0	0	0
22314	0	0	0	0	0	0	0	0	0	0	0	0	0	0	0	0	0	0	0	0	0	0	0	0	0	0	0	0	0	0	0	0	0	0	0	0	0	0	0	0	0	0	0	0	0	0	0	0	0
22337	0	0	0	0	0	0	0	0	0	0	0	0	0	0	0	0	0	0	0	0	0	0	0	0	0	0	0	0	0	0	0	0	0	0	0	0	0	0	0	0	0	0	0	0	0	0	0	0	0
22354	0	0	0	0	0	0	0	0	0	0	0	0	0	0	0	0	0	0	0	0	0	0	0	0	0	0	0	0	0	0	0	0	0	0	0	0	0	0	0	0	0	0	0	0	0	0	0	0	0
22405	0	0	0	0	0	0	0	0	0	0	0	0	0	0	0	0	0	0	0	0	0	0	0	0	0	0	0	0	0	0	0	0	0	0	0	0	0	0	0	0	0	0	0	0	0	0	0	0	0
22419	0	0	0	0	0	0	0	0	0	0	0	0	0	0	0	0	0	0	0	0	0	0	0	0	0	0	0	0	0	0	0	0	0	0	0	0	0	0	0	0	0	0	0	0	0	0	0	0	0
22444	0	0	0	0	0	0	0	0	0	0	0	0	0	0	0	0	0	0	0	0	0	0	0	0	0	0	0	0	0	0	0	0	0	0	0	0	0	0	0	0	0	0	0	0	0	0	0	0	0
22452	0	0	0	0	0	0	0	0	0	0	0	0	0	0	0	0	0	0	0	0	0	0	0	0	0	0	0	0	0	0	0	0	0	0	0	0	0	0	0	0	0	0	0	0	0	0	0	0	0
22474	0	0	0	0	0	0	0	0	0	0	0	0	0	0	0	0	0	0	0	0	0	0	0	0	0	0	0	0	0	0	0	0	0	0	0	0	0	0	0	0	0	0	0	0	0	0	0	0	0
22486	0	0	0	0	0	0	0	0	0	0	0	0	0	0	0	0	0	0	0	0	0	0	0	0	0	0	0	0	0	0	0	0	0	0	0	0	0	0	0	0	0	0	0	0	0	0	0	0	0
22511	0	0	0	0	0	0	0	0	0	0	0	0	0	0	0	0	0	0	0	0	0	0	0	0	0	0	0	0	0	0	0	0	0	0	0	0	0	0	0	0	0	0	0	0	0	0	0	0	0
22550	1	0	0	1	0	0	1	1	1	0	1	1	1	1	1	1	1	1	1	1	1	1	1	1	1	1	1	1	1	1	1	1	0	1	1	1	1	1	1	1	1	1	1	1	1	1	1	1	1
22554	0	0	0	0	0	0	0	0	0	0	0	0	0	0	0	0	0	0	0	0	0	0	0	0	0	0	0	0	0	0	0	0	0	0	0	0	0	0	0	0	0	0	0	0	0	0	0	0	0
22564	0	0	0	0	0	0	0	0	0	0	0	0	0	0	0	0	0	0	0	0	0	0	0	0	0	0	0	0	0	0	0	0	0	0	0	0	0	0	0	0	0	0	0	0	0	0	0	0	0
22566	0	0	0	0	0	0	0	0	0	0	0	0	0	0	0	0	0	0	0	0	0	0	0	0	0	0	0	0	0	0	0	0	0	0	0	0	0	0	0	0	0	0	0	0	0	0	0	0	0
22569	0	0	0	0	0	0	0	0	0	0	0	0	0	0	0	0	0	0	0	0	0	0	0	0	0	0	0	0	0	0	0	0	0	0	0	0	0	0	0	0	0	0	0	0	0	0	0	0	0
22585	0	0	0	0	0	0	0	0	0	0	0	0	0	0	0	0	0	0	0	0	0	0	0	0	0	0	0	0	0	0	0	0	0	0	0	0	0	0	0	0	0	0	0	0	0	0	0	0	0
22594	0	0	0	0	0	0	0	0	0	0	0	0	0	0	0	0	0	0	0	0	0	0	0	0	0	0	0	0	0	0	0	0	0	0	0	0	0	0	0	0	0	0	0	0	0	0	0	0	0
22599	0	0	0	0	0	0	0	0	0	0	0	0	0	0	0	0	0	0	0	0	0	0	0	0	0	0	0	0	0	0	0	0	0	0	0	0	0	0	0	0	0	0	0	0	0	0	0	0	0
22604	0	0	0	0	0	0	0	0	0	0	0	0	0	0	0	0	0	0	0	0	0	0	0	0	0	0	0	0	0	0	0	0	0	0	0	0	0	0	0	0	0	0	0	0	0	0	0	0	0
22615	0	0	0	0	0	0	0	0	0	0	0	0	0	0	0	0	0	0	0	0	0	0	0	0	0	0	0	0	0	0	0	0	0	0	0	0	0	0	0	0	0	0	0	0	0	0	0	0	0
22619	0	0	0	0	0	0	0	0	0	0	0	0	0	0	0	0	0	0	0	0	0	0	0	0	0	0	0	0	0	0	0	0	0	0	0	0	0	0	0	0	0	0	0	0	0	0	0	0	0
22642	0	0	0	0	0	0	0	0	0	0	0	0	0	0	0	0	0	0	0	0	0	0	0	0	0	0	0	0	0	0	0	0	0	0	0	0	0	0	0	0	0	0	0	0	0	0	0	0	0
22678	0	0	0	0	0	0	0	0	0	0	0	0	0	0	0	0	0	0	0	0	0	0	0	0	0	0	0	0	0	0	0	0	0	0	0	0	0	0	0	0	0	0	0	0	0	0	0	0	0
22710	0	0	0	0	0	0	0	0	0	0	0	0	0	0	0	0	0	0	0	0	0	0	0	0	0	0	0	0	0	0	0	0	0	0	0	0	0	0	0	0	0	0	0	0	0	0	0	0	0
22729	0	0	0	0	0	0	0	0	0	0	0	0	0	0	0	0	0	0	0	0	0	0	0	0	0	0	0	0	0	0	0	0	0	0	0	0	0	0	0	0	0	0	0	0	0	0	0	0	0
22739	0	0	0	0	0	0	0	0	0	0	0	0	0	0	0	0	0	0	0	0	0	0	0	0	0	0	0	0	0	0	0	0	0	0	0	0	0	0	0	0	0	0	0	0	0	0	0	0	0
22757	0	0	0	0	0	0	0	0	0	0	0	0	0	0	0	0	0	0	0	0	0	0	0	0	0	0	0	0	0	0	0	0	0	0	0	0	0	0	0	0	0	0	0	0	0	0	0	0	0
22769	0	0	0	0	0	0	0	0	0	0	0	0	0	0	0	0	0	0	0	0	0	0	0	0	0	0	0	0	0	0	0	0	0	0	0	0	0	0	0	0	0	0	0	0	0	0	0	0	0
22770	0	0	0	0	0	0	0	0	0	0	0	0	0	0	0	0	0	0	0	0	0	0	0	0	0	0	0	0	0	0	0	0	0	0	0	0	0	0	0	0	0	0	0	0	0	0	0	0	0
22778	0	0	0	0	0	0	0	0	0	0	0	0	0	0	0	0	0	0	0	0	0	0	0	0	0	0	0	0	0	0	0	0	0	0	0	0	0	0	0	0	0	0	0	0	0	0	0	0	0
22781	0	0	0	0	0	0	0	0	0	0	0	0	0	0	0	0	0	0	0	0	0	0	0	0	0	0	0	0	0	0	0	0	0	0	0	0	0	0	0	0	0	0	0	0	0	0	0	0	0
22784	0	0	0	0	0	0	0	0	0	0	0	0	0	0	0	0	0	0	0	0	0	0	0	0	0	0	0	0	0	0	0	0	0	0	0	0	0	0	0	0	0	0	0	0	0	0	0	0	0
22792	0	0	0	0	0	0	0	0	0	0	0	0	0	0	0	0	0	0	0	0	0	0	0	0	0	0	0	0	0	0	0	0	0	0	0	0	0	0	0	0	0	0	0	0	0	0	0	0	0
22800	0	0	0	0	0	0	0	0	0	0	0	0	0	0	0	0	0	0	0	0	0	0	0	0	0	0	0	0	0	0	0	0	0	0	0	0	0	0	0	0	0	0	0	0	0	0	0	0	0
22802	0	0	0	0	0	0	0	0	0	0	0	0	0	0	0	0	0	0	0	0	0	0	0	0	0	0	0	0	0	0	0	0	0	0	0	0	0	0	0	0	0	0	0	0	0	0	0	0	0
22812	0	0	0	0	0	0	0	0	0	0	0	0	0	0	0	0	0	0	0	0	0	0	0	0	0	0	0	0	0	0	0	0	0	0	0	0	0	0	0	0	0	0	0	0	0	0	0	0	0
22813	0	0	0	0	0	0	0	0	0	0	0	0	0	0	0	0	0	0	0	0	0	0	0	0	0	0	0	0	0	0	0	0	0	0	0	0	0	0	0	0	0	0	0	0	0	0	0	0	0
22859	0	0	0	0	0	0	0	0	0	0	0	0	0	0	0	0	0	0	0	0	0	0	0	0	0	0	0	0	0	0	0	0	0	0	0	0	0	0	0	0	0	0	0	0	0	0	0	0	0
22860	0	0	0	0	0	0	0	0	0	0	0	0	0	0	0	0	0	0	0	0	0	0	0	0	0	0	0	0	0	0	0	0	0	0	0	0	0	0	0	0	0	0	0	0	0	0	0	0	0
22894	0	0	0	0	0	0	0	0	0	0	0	0	0	0	0	0	0	0	0	0	0	0	0	0	0	0	0	0	0	0	0	0	0	0	0	0	0	0	0	0	0	0	0	0	0	0	0	0	0
22924	0	0	0	0	0	0	0	0	0	0	0	0	0	0	0	0	0	0	0	0	0	0	0	0	0	0	0	0	0	0	0	0	0	0	0	0	0	0	0	0	0	0	0	0	0	0	0	0	0
22928	0	0	0	0	0	0	0	0	0	0	0	0	0	0	0	0	0	0	0	0	0	0	0	0	0	0	0	0	0	0	0	0	0	0	0	0	0	0	0	0	0	0	0	0	0	0	0	0	0
22939	0	0	0	0	0	0	0	0	0	0	0	0	0	0	0	0	0	0	0	0	0	0	0	0	0	0	0	0	0	0	0	0	0	0	0	0	0	0	0	0	0	0	0	0	0	0	0	0	0
22969	0	0	0	0	0	0	0	0	0	0	0	0	0	0	0	0	0	0	0	0	0	0	0	0	0	0	0	0	0	0	0	0	0	0	0	0	0	0	0	0	0	0	0	0	0	0	0	0	0
22972	0	0	0	0	0	0	0	0	0	0	0	0	0	0	0	0	0	0	0	0	0	0	0	0	0	0	0	0	0	0	0	0	0	0	0	0	0	0	0	0	0	0	0	0	0	0	0	0	0
22975	0	0	0	0	0	0	0	0	0	0	0	0	0	0	0	0	0	0	0	0	0	0	0	0	0	0	0	0	0	0	0	0	0	0	0	0	0	0	0	0	0	0	0	0	0	0	0	0	0
22976	0	0	0	0	0	0	0	0	0	0	0	0	0	0	0	0	0	0	0	0	0	0	0	0	0	0	0	0	0	0	0	0	0	0	0	0	0	0	0	0	0	0	0	0	0	0	0	0	0
22991	0	0	0	0	0	0	0	0	0	0	0	0	0	0	0	0	0	0	0	0	0	0	0	0	0	0	0	0	0	0	0	0	0	0	0	0	0	0	0	0	0	0	0	0	0	0	0	0	0
22993	0	0	0	0	0	0	0	0	0	0	0	0	0	0	0	0	0	0	0	0	0	0	0	0	0	0	0	0	0	0	0	0	0	0	0	0	0	0	0	0	0	0	0	0	0	0	0	0	0
23007	0	0	0	0	0	0	0	0	0	0	0	0	0	0	0	0	0	0	0	0	0	0	0	0	0	0	0	0	0	0	0	0	0	0	0	0	0	0	0	0	0	0	0	0	0	0	0	0	0
23024	0	0	0	0	0	0	0	0	0	0	0	0	0	0	0	0	0	0	0	0	0	0	0	0	0	0	0	0	0	0	0	0	0	0	0	0	0	0	0	0	0	0	0	0	0	0	0	0	0
23055	0	0	0	0	0	0	0	0	0	0	0	0	0	0	0	0	0	0	0	0	0	0	0	0	0	0	0	0	0	0	0	0	0	0	0	0	0	0	0	0	0	0	0	0	0	0	0	0	0
23061	0	0	0	0	0	0	0	0	0	0	0	0	0	0	0	0	0	0	0	0	0	0	0	0	0	0	0	0	0	0	0	0	0	0	0	0	0	0	0	0	0	0	0	0	0	0	0	0	0
23063	0	0	0	0	0	0	0	0	0	0	0	0	0	0	0	0	0	0	0	0	0	0	0	0	0	0	0	0	0	0	0	0	0	0	0	0	0	0	0	0	0	0	0	0	0	0	0	0	0
23068	0	0	0	0	0	0	0	0	0	0	0	0	0	0	0	0	0	0	0	0	0	0	0	0	0	0	0	0	0	0	0	0	0	0	0	0	0	0	0	0	0	0	0	0	0	0	0	0	0
23073	0	0	0	0	0	0	0	0	0	0	0	0	0	0	0	0	0	0	0	0	0	0	0	0	0	0	0	0	0	0	0	0	0	0	0	0	0	0	0	0	0	0	0	0	0	0	0	0	0
23079	0	0	0	0	0	0	0	0	0	0	0	0	0	0	0	0	0	0	0	0	0	0	0	0	0	0	0	0	0	0	0	0	0	0	0	0	0	0	0	0	0	0	0	0	0	0	0	0	0
23081	0	0	0	0	0	0	0	0	0	0	0	0	0	0	0	0	0	0	0	0	0	0	0	0	0	0	0	0	0	0	0	0	0	0	0	0	0	0	0	0	0	0	0	0	0	0	0	0	0
23082	0	0	0	0	0	0	0	0	0	0	0	0	0	0	0	0	0	0	0	0	0	0	0	0	0	0	0	0	0	0	0	0	0	0	0	0	0	0	0	0	0	0	0	0	0	0	0	0	0
23107	0	0	0	0	0	0	0	0	0	0	0	0	0	0	0	0	0	0	0	0	0	0	0	0	0	0	0	0	0	0	0	0	0	0	0	0	0	0	0	0	0	0	0	0	0	0	0	0	0
23151	0	0	0	0	0	0	0	0	0	0	0	0	0	0	0	0	0	0	0	0	0	0	0	0	0	0	0	0	0	0	0	0	0	0	0	0	0	0	0	0	0	0	0	0	0	0	0	0	0
23153	0	0	0	0	0	0	0	0	0	0	0	0	0	0	0	0	0	0	0	0	0	0	0	0	0	0	0	0	0	0	0	0	0	0	0	0	0	0	0	0	0	0	0	0	0	0	0	0	0
23173	0	0	0	0	0	0	0	0	0	0	0	0	0	0	0	0	0	0	0	0	0	0	0	0	0	0	0	0	0	0	0	0	0	0	0	0	0	0	0	0	0	0	0	0	0	0	0	0	0
23201	0	0	0	0	0	0	0	0	0	0	0	0	0	0	0	0	0	0	0	0	0	0	0	0	0	0	0	0	0	0	0	0	0	0	0	0	0	0	0	0	0	0	0	0	0	0	0	0	0
23215	0	0	0	0	0	0	0	0	0	0	0	0	0	0	0	0	0	0	0	0	0	0	0	0	0	0	0	0	0	0	0	0	0	0	0	0	0	0	0	0	0	0	0	0	0	0	0	0	0
23221	0	0	0	0	0	0	0	0	0	0	0	0	0	0	0	0	0	0	0	0	0	0	0	0	0	0	0	0	0	0	0	0	0	0	0	0	0	0	0	0	0	0	0	0	0	0	0	0	0
23230	0	0	0	0	0	0	0	0	0	0	0	0	0	0	0	0	0	0	0	0	0	0	0	0	0	0	0	0	0	0	0	0	0	0	0	0	0	0	0	0	0	0	0	0	0	0	0	0	0
23242	0	0	0	0	0	0	0	0	0	0	0	0	0	0	0	0	0	0	0	0	0	0	0	0	0	0	0	0	0	0	0	0	0	0	0	0	0	0	0	0	0	0	0	0	0	0	0	0	0
23243	0	0	0	0	0	0	0	0	0	0	0	0	0	0	0	0	0	0	0	0	0	0	0	0	0	0	0	0	0	0	0	0	0	0	0	0	0	0	0	0	0	0	0	0	0	0	0	0	0
23270	0	0	0	0	0	0	0	0	0	0	0	0	0	0	0	0	0	0	0	0	0	0	0	0	0	0	0	0	0	0	0	0	0	0	0	0	0	0	0	0	0	0	0	0	0	0	0	0	0
23272	0	0	0	0	0	0	0	0	0	0	0	0	0	0	0	0	0	0	0	0	0	0	0	0	0	0	0	0	0	0	0	0	0	0	0	0	0	0	0	0	0	0	0	0	0	0	0	0	0
23295	0	0	0	0	0	0	0	0	0	0	0	0	0	0	0	0	0	0	0	0	0	0	0	0	0	0	0	0	0	0	0	0	0	0	0	0	0	0	0	0	0	0	0	0	0	0	0	0	0
23300	0	0	0	0	0	0	0	0	0	0	0	0	0	0	0	0	0	0	0	0	0	0	0	0	0	0	0	0	0	0	0	0	0	0	0	0	0	0	0	0	0	0	0	0	0	0	0	0	0
23312	0	0	0	0	0	0	0	0	0	0	0	0	0	0	0	0	0	0	0	0	0	0	0	0	0	0	0	0	0	0	0	0	0	0	0	0	0	0	0	0	0	0	0	0	0	0	0	0	0
23324	0	0	0	0	0	0	0	0	0	0	0	0	0	0	0	0	0	0	0	0	0	0	0	0	0	0	0	0	0	0	0	0	0	0	0	0	0	0	0	0	0	0	0	0	0	0	0	0	0
23359	0	0	0	0	0	0	0	0	0	0	0	0	0	0	0	0	0	0	0	0	0	0	0	0	0	0	0	0	0	0	0	0	0	0	0	0	0	0	0	0	0	0	0	0	0	0	0	0	0
23366	0	0	0	0	0	0	0	0	0	0	0	0	0	0	0	0	0	0	0	0	0	0	0	0	0	0	0	0	0	0	0	0	0	0	0	0	0	0	0	0	0	0	0	0	0	0	0	0	0
23414	0	0	0	0	0	0	0	0	0	0	0	0	0	0	0	0	0	0	0	0	0	0	0	0	0	0	0	0	0	0	0	0	0	0	0	0	0	0	0	0	0	0	0	0	0	0	0	0	0
23429	0	0	0	0	0	0	0	0	0	0	0	0	0	0	0	0	0	0	0	0	0	0	0	0	0	0	0	0	0	0	0	0	0	0	0	0	0	0	0	0	0	0	0	0	0	0	0	0	0
23443	0	0	0	0	0	0	0	0	0	0	0	0	0	0	0	0	0	0	0	0	0	0	0	0	0	0	0	0	0	0	0	0	0	0	0	0	0	0	0	0	0	0	0	0	0	0	0	0	0
23474	0	0	0	0	0	0	0	0	0	0	0	0	0	0	0	0	0	0	0	0	0	0	0	0	0	0	0	0	0	0	0	0	0	0	0	0	0	0	0	0	0	0	0	0	0	0	0	0	0
23475	0	0	0	0	0	0	0	0	0	0	0	0	0	0	0	0	0	0	0	0	0	0	0	0	0	0	0	0	0	0	0	0	0	0	0	0	0	0	0	0	0	0	0	0	0	0	0	0	0
23484	0	0	0	0	0	0	0	0	0	0	0	0	0	0	0	0	0	0	0	0	0	0	0	0	0	0	0	0	0	0	0	0	0	0	0	0	0	0	0	0	0	0	0	0	0	0	0	0	0
23526	0	0	0	0	0	0	0	0	0	0	0	0	0	0	0	0	0	0	0	0	0	0	0	0	0	0	0	0	0	0	0	0	0	0	0	0	0	0	0	0	0	0	0	0	0	0	0	0	0
23530	0	0	0	0	0	0	0	0	0	0	0	0	0	0	0	0	0	0	0	0	0	0	0	0	0	0	0	0	0	0	0	0	0	0	0	0	0	0	0	0	0	0	0	0	0	0	0	0	0
23533	0	0	0	0	0	0	0	0	0	0	0	0	0	0	0	0	0	0	0	0	0	0	0	0	0	0	0	0	0	0	0	0	0	0	0	0	0	0	0	0	0	0	0	0	0	0	0	0	0
23534	0	0	0	0	0	0	0	0	0	0	0	0	0	0	0	0	0	0	0	0	0	0	0	0	0	0	0	0	0	0	0	0	0	0	0	0	0	0	0	0	0	0	0	0	0	0	0	0	0
23551	0	0	0	0	0	0	0	0	0	0	0	0	0	0	0	0	0	0	0	0	0	0	0	0	0	0	0	0	0	0	0	0	0	0	0	0	0	0	0	0	0	0	0	0	0	0	0	0	0
23580	0	0	0	0	0	0	0	0	0	0	0	0	0	0	0	0	0	0	0	0	0	0	0	0	0	0	0	0	0	0	0	0	0	0	0	0	0	0	0	0	0	0	0	0	0	0	0	0	0
23604	0	0	0	0	0	0	0	0	0	0	0	0	0	0	0	0	0	0	0	0	0	0	0	0	0	0	0	0	0	0	0	0	0	0	0	0	0	0	0	0	0	0	0	0	0	0	0	0	0
23624	0	0	0	0	0	0	0	0	0	0	0	0	0	0	0	0	0	0	0	0	0	0	0	0	0	0	0	0	0	0	0	0	0	0	0	0	0	0	0	0	0	0	0	0	0	0	0	0	0
23656	0	0	0	0	0	0	0	0	0	0	0	0	0	0	0	0	0	0	0	0	0	0	0	0	0	0	0	0	0	0	0	0	0	0	0	0	0	0	0	0	0	0	0	0	0	0	0	0	0
23663	0	0	0	0	0	0	0	0	0	0	0	0	0	0	0	0	0	0	0	0	0	0	0	0	0	0	0	0	0	0	0	0	0	0	0	0	0	0	0	0	0	0	0	0	0	0	0	0	0
23671	0	0	0	0	0	0	0	0	0	0	0	0	0	0	0	0	0	0	0	0	0	0	0	0	0	0	0	0	0	0	0	0	0	0	0	0	0	0	0	0	0	0	0	0	0	0	0	0	0
23680	0	0	0	0	0	0	0	0	0	0	0	0	0	0	0	0	0	0	0	0	0	0	0	0	0	0	0	0	0	0	0	0	0	0	0	0	0	0	0	0	0	0	0	0	0	0	0	0	0
23698	0	0	0	0	0	0	0	0	0	0	0	0	0	0	0	0	0	0	0	0	0	0	0	0	0	0	0	0	0	0	0	0	0	0	0	0	0	0	0	0	0	0	0	0	0	0	0	0	0
23701	0	0	0	0	0	0	0	0	0	0	0	0	0	0	0	0	0	0	0	0	0	0	0	0	0	0	0	0	0	0	0	0	0	0	0	0	0	0	0	0	0	0	0	0	0	0	0	0	0
23703	0	0	0	0	0	0	0	0	0	0	0	0	0	0	0	0	0	0	0	0	0	0	0	0	0	0	0	0	0	0	0	0	0	0	0	0	0	0	0	0	0	0	0	0	0	0	0	0	0
23715	0	0	0	0	0	0	0	0	0	0	0	0	0	0	0	0	0	0	0	0	0	0	0	0	0	0	0	0	0	0	0	0	0	0	0	0	0	0	0	0	0	0	0	0	0	0	0	0	0
23730	0	0	0	0	0	0	0	0	0	0	0	0	0	0	0	0	0	0	0	0	0	0	0	0	0	0	0	0	0	0	0	0	0	0	0	0	0	0	0	0	0	0	0	0	0	0	0	0	0
23739	0	0	0	0	0	0	0	0	0	0	0	0	0	0	0	0	0	0	0	0	0	0	0	0	0	0	0	0	0	0	0	0	0	0	0	0	0	0	0	0	0	0	0	0	0	0	0	0	0
23765	0	0	0	0	0	0	0	0	0	0	0	0	0	0	0	0	0	0	0	0	0	0	0	0	0	0	0	0	0	0	0	0	0	0	0	0	0	0	0	0	0	0	0	0	0	0	0	0	0
23774	0	0	0	0	0	0	0	0	0	0	0	0	0	0	0	0	0	0	0	0	0	0	0	0	0	0	0	0	0	0	0	0	0	0	0	0	0	0	0	0	0	0	0	0	0	0	0	0	0
23777	0	0	0	0	0	0	0	0	0	0	0	0	0	0	0	0	0	0	0	0	0	0	0	0	0	0	0	0	0	0	0	0	0	0	0	0	0	0	0	0	0	0	0	0	0	0	0	0	0
23779	0	0	0	0	0	0	0	0	0	0	0	0	0	0	0	0	0	0	0	0	0	0	0	0	0	0	0	0	0	0	0	0	0	0	0	0	0	0	0	0	0	0	0	0	0	0	0	0	0
23781	0	0	0	0	0	0	0	0	0	0	0	0	0	0	0	0	0	0	0	0	0	0	0	0	0	0	0	0	0	0	0	0	0	0	0	0	0	0	0	0	0	0	0	0	0	0	0	0	0
23798	0	0	0	0	0	0	0	0	0	0	0	0	0	0	0	0	0	0	0	0	0	0	0	0	0	0	0	0	0	0	0	0	0	0	0	0	0	0	0	0	0	0	0	0	0	0	0	0	0
23801	0	0	0	0	0	0	0	0	0	0	0	0	0	0	0	0	0	0	0	0	0	0	0	0	0	0	0	0	0	0	0	0	0	0	0	0	0	0	0	0	0	0	0	0	0	0	0	0	0
23805	0	0	0	0	0	0	0	0	0	0	0	0	0	0	0	0	0	0	0	0	0	0	0	0	0	0	0	0	0	0	0	0	0	0	0	0	0	0	0	0	0	0	0	0	0	0	0	0	0
23831	0	0	0	0	0	0	0	0	0	0	0	0	0	0	0	0	0	0	0	0	0	0	0	0	0	0	0	0	0	0	0	0	0	0	0	0	0	0	0	0	0	0	0	0	0	0	0	0	0
23833	0	0	0	0	0	0	0	0	0	0	0	0	0	0	0	0	0	0	0	0	0	0	0	0	0	0	0	0	0	0	0	0	0	0	0	0	0	0	0	0	0	0	0	0	0	0	0	0	0
23851	0	0	0	0	0	0	0	0	0	0	0	0	0	0	0	0	0	0	0	0	0	0	0	0	0	0	0	0	0	0	0	0	0	0	0	0	0	0	0	0	0	0	0	0	0	0	0	0	0
23897	0	0	0	0	0	0	0	0	0	0	0	0	0	0	0	0	0	0	0	0	0	0	0	0	0	0	0	0	0	0	0	0	0	0	0	0	0	0	0	0	0	0	0	0	0	0	0	0	0
23902	0	0	0	0	0	0	0	0	0	0	0	0	0	0	0	0	0	0	0	0	0	0	0	0	0	0	0	0	0	0	0	0	0	0	0	0	0	0	0	0	0	0	0	0	0	0	0	0	0
23905	0	0	0	0	0	0	0	0	0	0	0	0	0	0	0	0	0	0	0	0	0	0	0	0	0	0	0	0	0	0	0	0	0	0	0	0	0	0	0	0	0	0	0	0	0	0	0	0	0
23920	0	0	0	0	0	0	0	0	0	0	0	0	0	0	0	0	0	0	0	0	0	0	0	0	0	0	0	0	0	0	0	0	0	0	0	0	0	0	0	0	0	0	0	0	0	0	0	0	0
23935	0	0	0	0	0	0	0	0	0	0	0	0	0	0	0	0	0	0	0	0	0	0	0	0	0	0	0	0	0	0	0	0	0	0	0	0	0	0	0	0	0	0	0	0	0	0	0	0	0
23939	0	0	0	0	0	0	0	0	0	0	0	0	0	0	0	0	0	0	0	0	0	0	0	0	0	0	0	0	0	0	0	0	0	0	0	0	0	0	0	0	0	0	0	0	0	0	0	0	0
23940	0	0	0	0	0	0	0	0	0	0	0	0	0	0	0	0	0	0	0	0	0	0	0	0	0	0	0	0	0	0	0	0	0	0	0	0	0	0	0	0	0	0	0	0	0	0	0	0	0
23945	0	0	0	0	0	0	0	0	0	0	0	0	0	0	0	0	0	0	0	0	0	0	0	0	0	0	0	0	0	0	0	0	0	0	0	0	0	0	0	0	0	0	0	0	0	0	0	0	0
23947	0	0	0	0	0	0	0	0	0	0	0	0	0	0	0	0	0	0	0	0	0	0	0	0	0	0	0	0	0	0	0	0	0	0	0	0	0	0	0	0	0	0	0	0	0	0	0	0	0
23960	0	1	1	0	1	0	0	0	0	0	0	0	0	0	0	0	0	0	0	0	0	0	0	0	0	0	0	0	0	0	0	0	1	0	0	0	0	0	0	0	0	0	0	0	0	0	0	0	0
23969	0	0	0	0	0	0	0	0	0	0	0	0	0	0	0	0	0	0	0	0	0	0	0	0	0	0	0	0	0	0	0	0	0	0	0	0	0	0	0	0	0	0	0	0	0	0	0	0	0
23972	0	0	0	0	0	0	0	0	0	0	0	0	0	0	0	0	0	0	0	0	0	0	0	0	0	0	0	0	0	0	0	0	0	0	0	0	0	0	0	0	0	0	0	0	0	0	0	0	0
23982	0	0	0	0	0	0	0	0	0	0	0	0	0	0	0	0	0	0	0	0	0	0	0	0	0	0	0	0	0	0	0	0	0	0	0	0	0	0	0	0	0	0	0	0	0	0	0	0	0
23984	0	0	0	0	0	0	0	0	0	0	0	0	0	0	0	0	0	0	0	0	0	0	0	0	0	0	0	0	0	0	0	0	0	0	0	0	0	0	0	0	0	0	0	0	0	0	0	0	0
23986	0	0	0	0	0	0	0	0	0	0	0	0	0	0	0	0	0	0	0	0	0	0	0	0	0	0	0	0	0	0	0	0	0	0	0	0	0	0	0	0	0	0	0	0	0	0	0	0	0
23987	0	0	0	0	0	0	0	0	0	0	0	0	0	0	0	0	0	0	0	0	0	0	0	0	0	0	0	0	0	0	0	0	0	0	0	0	0	0	0	0	0	0	0	0	0	0	0	0	0
23997	0	0	0	0	0	0	0	0	0	0	0	0	0	0	0	0	0	0	0	0	0	0	0	0	0	0	0	0	0	0	0	0	0	0	0	0	0	0	0	0	0	0	0	0	0	0	0	0	0
24015	0	0	0	0	0	0	0	0	0	0	0	0	0	0	0	0	0	0	0	0	0	0	0	0	0	0	0	0	0	0	0	0	0	0	0	0	0	0	0	0	0	0	0	0	0	0	0	0	0
24024	0	0	0	0	0	0	0	0	0	0	0	0	0	0	0	0	0	0	0	0	0	0	0	0	0	0	0	0	0	0	0	0	0	0	0	0	0	0	0	0	0	0	0	0	0	0	0	0	0
24059	0	0	0	0	0	0	0	0	0	0	0	0	0	0	0	0	0	0	0	0	0	0	0	0	0	0	0	0	0	0	0	0	0	0	0	0	0	0	0	0	0	0	0	0	0	0	0	0	0
24110	0	0	0	0	0	0	0	0	0	0	0	0	0	0	0	0	0	0	0	0	0	0	0	0	0	0	0	0	0	0	0	0	0	0	0	0	0	0	0	0	0	0	0	0	0	0	0	0	0
24121	0	0	0	0	0	0	0	0	0	0	0	0	0	0	0	0	0	0	0	0	0	0	0	0	0	0	0	0	0	0	0	0	0	0	0	0	0	0	0	0	0	0	0	0	0	0	0	0	0
24122	0	0	0	0	0	0	0	0	0	0	0	0	0	0	0	0	0	0	0	0	0	0	0	0	0	0	0	0	0	0	0	0	0	0	0	0	0	0	0	0	0	0	0	0	0	0	0	0	0
24156	0	0	0	0	0	0	0	0	0	0	0	0	0	0	0	0	0	0	0	0	0	0	0	0	0	0	0	0	0	0	0	0	0	0	0	0	0	0	0	0	0	0	0	0	0	0	0	0	0
24171	0	0	0	0	0	0	0	0	0	0	0	0	0	0	0	0	0	0	0	0	0	0	0	0	0	0	0	0	0	0	0	0	0	0	0	0	0	0	0	0	0	0	0	0	0	0	0	0	0
24174	0	0	0	0	0	0	0	0	0	0	0	0	0	0	0	0	0	0	0	0	0	0	0	0	0	0	0	0	0	0	0	0	0	0	0	0	0	0	0	0	0	0	0	0	0	0	0	0	0
24181	0	0	0	0	0	0	0	0	0	0	0	0	0	0	0	0	0	0	0	0	0	0	0	0	0	0	0	0	0	0	0	0	0	0	0	0	0	0	0	0	0	0	0	0	0	0	0	0	0
24197	0	0	0	0	0	0	0	0	0	0	0	0	0	0	0	0	0	0	0	0	0	0	0	0	0	0	0	0	0	0	0	0	0	0	0	0	0	0	0	0	0	0	0	0	0	0	0	0	0
24299	0	0	0	0	0	0	0	0	0	0	0	0	0	0	0	0	0	0	0	0	0	0	0	0	0	0	0	0	0	0	0	0	0	0	0	0	0	0	0	0	0	0	0	0	0	0	0	0	0
24305	0	0	0	0	0	0	0	0	0	0	0	0	0	0	0	0	0	0	0	0	0	0	0	0	0	0	0	0	0	0	0	0	0	0	0	0	0	0	0	0	0	0	0	0	0	0	0	0	0
24310	0	0	0	0	0	0	0	0	0	0	0	0	0	0	0	0	0	0	0	0	0	0	0	0	0	0	0	0	0	0	0	0	0	0	0	0	0	0	0	0	0	0	0	0	0	0	0	0	0
24320	0	0	0	0	0	0	0	0	0	0	0	0	0	0	0	0	0	0	0	0	0	0	0	0	0	0	0	0	0	0	0	0	0	0	0	0	0	0	0	0	0	0	0	0	0	0	0	0	0
24350	0	1	0	0	0	0	0	0	0	0	0	0	0	0	0	0	0	0	0	0	0	0	0	0	0	0	0	0	0	0	0	0	1	0	0	0	0	0	0	0	0	0	0	0	0	0	0	0	0
24377	0	0	0	0	0	0	0	0	0	0	0	0	0	0	0	0	0	0	0	0	0	0	0	0	0	0	0	0	0	0	0	0	0	0	0	0	0	0	0	0	0	0	0	0	0	0	0	0	0
24425	0	0	0	0	0	0	0	0	0	0	0	0	0	0	0	0	0	0	0	0	0	0	0	0	0	0	0	0	0	0	0	0	0	0	0	0	0	0	0	0	0	0	0	0	0	0	0	0	0
24474	0	0	0	0	0	0	0	0	0	0	0	0	0	0	0	0	0	0	0	0	0	0	0	0	0	0	0	0	0	0	0	0	0	0	0	0	0	0	0	0	0	0	0	0	0	0	0	0	0
24486	0	0	0	0	0	0	0	0	0	0	0	0	0	0	0	0	0	0	0	0	0	0	0	0	0	0	0	0	0	0	0	0	0	0	0	0	0	0	0	0	0	0	0	0	0	0	0	0	0
24506	0	0	0	0	0	0	0	0	0	0	0	0	0	0	0	0	0	0	0	0	0	0	0	0	0	0	0	0	0	0	0	0	0	0	0	0	0	0	0	0	0	0	0	0	0	0	0	0	0
24539	0	0	0	0	0	0	0	0	0	0	0	0	0	0	0	0	0	0	0	0	0	0	0	0	0	0	0	0	0	0	0	0	0	0	0	0	0	0	0	0	0	0	0	0	0	0	0	0	0
24541	0	0	0	0	0	0	0	0	0	0	0	0	0	0	0	0	0	0	0	0	0	0	0	0	0	0	0	0	0	0	0	0	0	0	0	0	0	0	0	0	0	0	0	0	0	0	0	0	0
24584	0	0	0	0	0	0	0	0	0	0	0	0	0	0	0	0	0	0	0	0	0	0	0	0	0	0	0	0	0	0	0	0	0	0	0	0	0	0	0	0	0	0	0	0	0	0	0	0	0
24602	0	0	0	0	0	0	0	0	0	0	0	0	0	0	0	0	0	0	0	0	0	0	0	0	0	0	0	0	0	0	0	0	0	0	0	0	0	0	0	0	0	0	0	0	0	0	0	0	0
24618	0	0	0	0	0	0	0	0	0	0	0	0	0	0	0	0	0	0	0	0	0	0	0	0	0	0	0	0	0	0	0	0	0	0	0	0	0	0	0	0	0	0	0	0	0	0	0	0	0
24641	0	0	0	0	0	0	0	0	0	0	0	0	0	0	0	0	0	0	0	0	0	0	0	0	0	0	0	0	1	0	0	0	0	0	1	0	0	1	0	0	0	0	0	0	0	0	0	0	0
24742	0	0	0	0	0	0	0	0	0	0	0	0	0	0	0	0	0	0	0	0	0	0	0	0	0	0	0	0	0	0	0	0	0	0	0	0	0	0	0	0	0	0	0	0	0	0	0	0	0
24750	0	0	0	0	0	0	0	0	0	0	0	0	0	0	0	0	0	0	0	0	0	0	0	0	0	0	0	0	0	0	0	0	0	0	0	0	0	0	0	0	0	0	0	0	0	0	0	0	0
24770	0	0	0	0	0	0	0	0	0	0	0	0	0	0	0	0	0	0	0	0	0	0	0	0	0	0	0	0	0	0	0	0	0	0	0	0	0	0	0	0	0	0	0	0	0	0	0	0	0
24795	0	0	0	0	0	0	0	0	0	0	0	0	0	0	0	0	0	0	0	0	0	0	0	0	0	0	0	0	0	0	0	0	0	0	0	0	0	0	0	0	0	0	0	0	0	0	0	0	0
24797	0	0	0	0	0	0	0	0	0	0	0	0	0	0	0	0	0	0	0	0	0	0	0	0	0	0	0	0	0	0	0	0	0	0	0	0	0	0	0	0	0	0	0	0	0	0	0	0	0
24809	0	0	0	0	0	0	0	0	0	0	0	0	0	0	0	0	0	0	0	0	0	0	0	0	0	0	0	0	0	0	0	0	0	0	0	0	0	0	0	0	0	0	0	0	0	0	0	0	0
24873	0	0	0	0	0	0	0	0	0	0	0	0	0	0	0	0	0	0	0	0	0	0	0	0	0	0	0	0	0	0	0	0	0	0	0	0	0	0	0	0	0	0	0	0	0	0	0	0	0
24895	0	0	0	0	0	0	0	0	0	0	0	0	0	0	0	0	0	0	0	0	0	0	0	0	0	0	0	0	0	0	0	0	0	0	0	0	0	0	0	0	0	0	0	0	0	0	0	0	0
24905	0	0	0	0	0	0	0	0	0	0	0	0	0	0	0	0	0	0	0	0	0	0	0	0	0	0	0	0	0	0	0	0	0	0	0	0	0	0	0	0	0	0	0	0	0	0	0	0	0
24954	0	0	0	0	0	0	0	0	0	0	0	0	0	0	0	0	0	0	0	0	0	0	0	0	0	0	0	0	0	0	0	0	0	0	0	0	0	0	0	0	0	0	0	0	0	0	0	0	0
24969	0	0	0	0	0	0	0	0	0	0	0	0	0	0	0	0	0	0	0	0	0	0	0	0	0	0	0	0	0	0	0	0	0	0	0	0	0	0	0	0	0	0	0	0	0	0	0	0	0
24979	0	0	0	0	0	0	0	0	0	0	0	0	0	0	0	0	0	0	0	0	0	0	0	0	0	0	0	0	0	0	0	0	0	0	0	0	0	0	0	0	0	0	0	0	0	0	0	0	0
24990	0	0	0	0	0	0	0	0	0	0	0	0	0	0	0	0	0	0	0	0	0	0	0	0	0	0	0	0	0	0	0	0	0	0	0	0	0	0	0	0	0	0	0	0	0	0	0	0	0
25122	0	0	0	0	0	0	0	0	0	0	0	0	0	0	0	0	0	0	0	0	0	0	0	0	0	0	0	0	0	0	0	0	0	0	0	0	0	0	0	0	0	0	0	0	0	0	0	0	0
25151	0	0	0	0	0	0	0	0	0	0	0	0	0	0	0	0	0	0	0	0	0	0	0	0	0	0	0	0	0	0	0	0	0	0	0	0	0	0	0	0	0	0	0	0	0	0	0	0	0
25153	0	0	0	0	0	0	0	0	0	0	0	0	0	0	0	0	0	0	0	0	0	0	0	0	0	0	0	0	0	0	0	0	0	0	0	0	0	0	0	0	0	0	0	0	0	0	0	0	0
25180	0	0	0	0	0	0	0	0	0	0	0	0	0	0	0	0	0	0	0	0	0	0	0	0	0	0	0	0	0	0	0	0	0	0	0	0	0	0	0	0	0	0	0	0	0	0	0	0	0
25202	0	0	0	0	0	0	0	0	0	0	0	0	0	0	0	0	0	0	0	0	0	0	0	0	0	0	0	0	0	0	0	0	0	0	0	0	0	0	0	0	0	0	0	0	0	0	0	0	0
25298	0	0	0	0	0	0	0	0	0	0	0	0	0	0	0	0	0	0	0	0	0	0	0	0	0	0	0	0	0	0	0	0	0	0	0	0	0	0	0	0	0	0	0	0	0	0	0	0	0
25335	0	0	0	0	0	0	0	0	0	0	0	0	0	0	0	0	0	0	0	0	0	0	0	0	0	0	0	0	0	0	0	0	0	0	0	0	0	0	0	0	0	0	0	0	0	0	0	0	0
25338	0	0	0	0	0	0	0	0	0	0	0	0	0	0	0	0	0	0	0	0	0	0	0	0	0	0	0	0	0	0	0	0	0	0	0	0	0	0	0	0	0	0	0	0	0	0	0	0	0
25340	0	0	0	0	0	0	0	0	0	0	0	0	0	0	0	0	0	0	0	0	0	0	0	0	0	0	0	0	0	0	0	0	0	0	0	0	0	0	0	0	0	0	0	0	0	0	0	0	0
25346	0	0	0	0	0	0	0	0	0	0	0	0	0	0	0	0	0	0	0	0	0	0	0	0	0	0	0	0	0	0	0	0	0	0	0	0	0	0	0	0	0	0	0	0	0	0	0	0	0
25369	0	0	0	0	0	0	0	0	0	0	0	0	0	0	0	0	0	0	0	0	0	0	0	0	0	0	0	0	0	0	0	0	0	0	0	0	0	0	0	0	0	0	0	0	0	0	0	0	0
25376	0	0	0	0	0	0	0	0	0	0	0	0	0	0	0	0	0	0	0	0	0	0	0	0	0	0	0	0	0	0	0	0	0	0	0	0	0	0	0	0	0	0	0	0	0	0	0	0	0
25398	0	0	0	0	0	0	0	0	0	0	0	0	0	0	0	0	0	0	0	0	0	0	0	0	0	0	0	0	0	0	0	0	0	0	0	0	0	0	0	0	0	0	0	0	0	0	0	0	0
25417	0	0	0	0	0	0	0	0	0	0	0	0	0	0	0	0	0	0	0	0	0	0	0	0	0	0	0	0	0	0	0	0	0	0	0	0	0	0	0	0	0	0	0	0	0	0	0	0	0
25465	0	0	0	0	0	0	0	0	0	0	0	0	0	0	0	0	0	0	0	0	0	0	0	0	0	0	0	0	0	0	0	0	0	0	0	0	0	0	0	0	0	0	0	0	0	0	0	0	0
25476	0	0	0	0	0	0	0	0	0	0	0	0	0	0	0	0	0	0	0	0	0	0	0	0	0	0	0	0	0	0	0	0	0	0	0	0	0	0	0	0	0	0	0	0	0	0	0	0	0
25481	0	0	0	0	0	0	0	0	0	0	0	0	0	0	0	0	0	0	0	0	0	0	0	0	0	0	0	0	0	0	0	0	0	0	0	0	0	0	0	0	0	0	0	0	0	0	0	0	0
25486	0	0	0	0	0	0	0	0	0	0	0	0	0	0	0	0	0	0	0	0	0	0	0	0	0	0	0	0	0	0	0	0	0	0	0	0	0	0	0	0	0	0	0	0	0	0	0	0	0
25487	0	0	0	0	0	0	0	0	0	0	0	0	0	0	0	0	0	0	0	0	0	0	0	0	0	0	0	0	0	0	0	0	0	0	0	0	0	0	0	0	0	0	0	0	0	0	0	0	0
25552	0	0	0	0	0	0	0	0	0	0	0	0	0	0	0	0	0	0	0	0	0	0	0	0	0	0	0	0	0	0	0	0	0	0	0	0	0	0	0	0	0	0	0	0	0	0	0	0	0
25574	0	0	0	0	0	0	0	0	0	0	0	0	0	0	0	0	0	0	0	0	0	0	0	0	0	0	0	0	0	0	0	0	0	0	0	0	0	0	0	0	0	0	0	0	0	0	0	0	0
25586	0	0	0	0	0	0	0	0	0	0	0	0	0	0	0	0	0	0	0	0	0	0	0	0	0	0	0	0	0	0	0	0	0	0	0	0	0	0	0	0	0	0	0	0	0	0	0	0	0
25598	0	0	0	0	0	0	0	0	0	0	0	0	0	0	0	0	0	0	0	0	0	0	0	0	0	0	0	0	0	0	0	0	0	0	0	0	0	0	0	0	0	0	0	0	0	0	0	0	0
25611	0	0	0	0	0	0	0	0	0	0	0	0	0	0	0	0	0	0	0	0	0	0	0	0	0	0	0	0	0	0	0	0	0	0	0	0	0	0	0	0	0	0	0	0	0	0	0	0	0
25630	0	0	0	0	0	0	0	0	0	0	0	0	0	0	0	0	0	0	0	0	0	0	0	0	0	0	0	0	0	0	0	0	0	0	0	0	0	0	0	0	0	0	0	0	0	0	0	0	0
25668	0	0	0	0	0	0	0	0	0	0	0	0	0	0	0	0	0	0	0	0	0	0	0	0	0	0	0	0	0	0	0	0	0	0	0	0	0	0	0	0	0	0	0	0	0	0	0	0	0
25686	0	0	0	0	0	0	0	0	0	0	0	0	0	0	0	0	0	0	0	0	0	0	0	0	0	0	0	0	0	0	0	0	0	0	0	0	0	0	0	0	0	0	0	0	0	0	0	0	0
25691	0	0	0	0	0	0	0	0	0	0	0	0	0	0	0	0	0	0	0	0	0	0	0	0	0	0	0	0	0	0	0	0	0	0	0	0	0	0	0	0	0	0	0	0	0	0	0	0	0
25718	1	0	0	1	0	1	1	1	1	1	1	1	1	1	1	1	1	1	1	1	1	1	1	1	1	1	1	1	1	1	1	1	0	1	1	1	1	1	1	1	1	1	1	1	1	1	1	1	1
25726	0	0	0	0	0	0	0	0	0	0	0	0	0	0	0	0	0	0	0	0	0	0	0	0	0	0	0	0	0	0	0	0	0	0	0	0	0	0	0	0	0	0	0	0	0	0	0	0	0
25736	0	0	0	0	0	0	0	0	0	0	0	0	0	0	0	0	0	0	0	0	0	0	0	0	0	0	0	0	0	0	0	0	0	0	0	0	0	0	0	0	0	0	0	0	0	0	0	0	0
25737	0	0	0	0	0	0	0	0	0	0	0	0	0	0	0	0	0	0	0	0	0	0	0	0	0	0	0	0	0	0	0	0	0	0	0	0	0	0	0	0	0	0	0	0	0	0	0	0	0
25748	0	0	0	0	0	0	0	0	0	0	0	0	0	0	0	0	0	0	0	0	0	0	0	0	0	0	0	0	0	0	0	0	0	0	0	0	0	0	0	0	0	0	0	0	0	0	0	0	0
25754	0	0	0	0	0	0	0	0	0	0	0	0	0	0	0	0	0	0	0	0	0	0	0	0	0	0	0	0	0	0	0	0	0	0	0	0	0	0	0	0	0	0	0	0	0	0	0	0	0
25821	0	0	0	0	0	0	0	0	0	0	0	0	0	0	0	0	0	0	0	0	0	0	0	0	0	0	0	0	0	0	0	0	0	0	0	0	0	0	0	0	0	0	0	0	0	0	0	0	0
25827	0	0	0	0	0	0	0	0	0	0	0	0	0	0	0	0	0	0	0	0	0	0	0	0	0	0	0	0	0	0	0	0	0	0	0	0	0	0	0	0	0	0	0	0	0	0	0	0	0
25833	0	0	0	0	0	0	0	0	0	0	0	0	0	0	0	0	0	0	0	0	0	0	0	0	0	0	0	0	0	0	0	0	0	0	0	0	0	0	0	0	0	0	0	0	0	0	0	0	0
25837	0	0	0	0	0	0	0	0	0	0	0	0	0	0	0	0	0	0	0	0	0	0	0	0	0	0	0	0	0	0	0	0	0	0	0	0	0	0	0	0	0	0	0	0	0	0	0	0	0
25870	0	0	0	0	0	0	0	0	0	0	0	0	0	0	0	0	0	0	0	0	0	0	0	0	0	0	0	0	0	0	0	0	0	0	0	0	0	0	0	0	0	0	0	0	0	0	0	0	0
25874	0	0	0	0	0	0	0	0	0	0	0	0	0	0	0	0	0	0	0	0	0	0	0	0	0	0	0	0	0	0	0	0	0	0	0	0	0	0	0	0	0	0	0	0	0	0	0	0	0
25916	0	0	0	0	0	0	0	0	0	0	0	0	0	0	0	0	0	0	0	0	0	0	0	0	0	0	0	0	0	0	0	0	0	0	0	0	0	0	0	0	0	0	0	0	0	0	0	0	0
25918	0	0	0	0	0	0	0	0	0	0	0	0	0	0	0	0	0	0	0	0	0	0	0	0	0	0	0	0	0	0	0	0	0	0	0	0	0	0	0	0	0	0	0	0	0	0	0	0	0
25931	0	0	0	0	0	0	0	0	0	0	0	0	0	0	0	0	0	0	0	0	0	0	0	0	0	0	0	0	0	0	0	0	0	0	0	0	0	0	0	0	0	0	0	0	0	0	0	0	0
25953	0	0	0	0	0	0	0	0	0	0	0	0	0	0	0	0	0	0	0	0	0	0	0	0	0	0	0	0	0	0	0	0	0	0	0	0	0	0	0	0	0	0	0	0	0	0	0	0	0
25974	0	0	0	0	0	0	0	0	0	0	0	0	0	0	0	0	0	0	0	0	0	0	0	0	0	0	0	0	0	0	0	0	0	0	0	0	0	0	0	0	0	0	0	0	0	0	0	0	0
25989	0	0	0	0	0	0	0	0	0	0	0	0	0	0	0	0	0	0	0	0	0	0	0	0	0	0	0	0	0	0	0	0	0	0	0	0	0	0	0	0	0	0	0	0	0	0	0	0	0
25994	0	0	0	0	0	0	0	0	0	0	0	0	0	0	0	0	0	0	0	0	0	0	0	0	0	0	0	0	0	0	0	0	0	0	0	0	0	0	0	0	0	0	0	0	0	0	0	0	0
26006	0	0	0	0	0	0	0	0	0	0	0	0	0	0	0	0	0	0	0	0	0	0	0	0	0	0	0	0	0	0	0	0	0	0	0	0	0	0	0	0	0	0	0	0	0	0	0	0	0
26042	0	0	0	0	0	0	0	0	0	0	0	0	0	0	0	0	0	0	0	0	0	0	0	0	0	0	0	0	0	0	0	0	0	0	0	0	0	0	0	0	0	0	0	0	0	0	0	0	0
26062	0	0	0	0	0	0	0	0	0	0	0	0	0	0	0	0	0	0	0	0	0	0	0	0	0	0	0	0	0	0	0	0	0	0	0	0	0	0	0	0	0	0	0	0	0	0	0	0	0
26065	0	0	0	0	0	0	0	0	0	0	0	0	0	0	0	0	0	0	0	0	0	0	0	0	0	0	0	0	0	0	0	0	0	0	0	0	0	0	0	0	0	0	0	0	0	0	0	0	0
26102	0	0	0	0	0	0	0	0	0	0	0	0	0	0	0	0	0	0	0	0	0	0	0	0	0	0	0	0	0	0	0	0	0	0	0	0	0	0	0	0	0	0	0	0	0	0	0	0	0
26103	0	0	0	0	0	0	0	0	0	0	0	0	0	0	0	0	0	0	0	0	0	0	0	0	0	0	0	0	0	0	0	0	0	0	0	0	0	0	0	0	0	0	0	0	0	0	0	0	0
26116	0	0	0	0	0	0	0	0	0	0	0	0	0	0	0	0	0	0	0	0	0	0	0	0	0	0	0	0	0	0	0	0	0	0	0	0	0	0	0	0	0	0	0	0	0	0	0	0	0
26118	0	0	0	0	0	0	0	0	0	0	0	0	0	0	0	0	0	0	0	0	0	0	0	0	0	0	0	0	0	0	0	0	0	0	0	0	0	0	0	0	0	0	0	0	0	0	0	0	0
26135	0	0	0	0	0	0	0	0	0	0	0	0	0	0	0	0	0	0	0	0	0	0	0	0	0	0	0	0	0	0	0	0	0	0	0	0	0	0	0	0	0	0	0	0	0	0	0	0	0
26217	0	0	0	0	0	0	0	0	0	0	0	0	0	0	0	0	0	0	0	0	0	0	0	0	0	0	0	0	0	0	0	0	0	0	0	0	0	0	0	0	0	0	0	0	0	0	0	0	0
26275	0	0	0	0	0	0	0	0	0	0	0	0	0	0	0	0	0	0	0	0	0	0	0	0	0	0	0	0	0	0	0	0	0	0	0	0	0	0	0	0	0	0	0	0	0	0	0	0	0
26355	0	0	0	0	0	0	0	0	0	0	0	0	0	0	0	0	0	0	0	0	0	0	0	0	0	0	0	0	0	0	0	0	0	0	0	0	0	0	0	0	0	0	0	0	0	0	0	0	0
26362	0	0	0	0	0	0	0	0	0	0	0	0	0	0	0	0	0	0	0	0	0	0	0	0	0	0	0	0	0	0	0	0	0	0	0	0	0	0	0	0	0	0	0	0	0	0	0	0	0
26372	0	0	0	0	0	0	0	0	0	0	0	0	0	0	0	0	0	0	0	0	0	0	0	0	0	0	0	0	0	0	0	0	0	0	0	0	0	0	0	0	0	0	0	0	0	0	0	0	0
26381	0	0	0	0	0	0	0	0	0	0	0	0	0	0	0	0	0	0	0	0	0	0	0	0	0	0	0	0	0	0	0	0	0	0	0	0	0	0	0	0	0	0	0	0	0	0	0	0	0
26386	0	0	0	0	0	0	0	0	0	0	0	0	0	0	0	0	0	0	0	0	0	0	0	0	0	0	0	0	0	0	0	0	0	0	0	0	0	0	0	0	0	0	0	0	0	0	0	0	0
26389	0	0	0	0	0	0	0	0	0	0	0	0	0	0	0	0	0	0	0	0	0	0	0	0	0	0	0	0	0	0	0	0	0	0	0	0	0	0	0	0	0	0	0	0	0	0	0	0	0
26401	0	0	0	0	0	0	0	0	0	0	0	0	0	0	0	0	0	0	0	0	0	0	0	0	0	0	0	0	0	0	0	0	0	0	0	0	0	0	0	0	0	0	0	0	0	0	0	0	0
26426	0	0	0	0	0	0	0	0	0	0	0	0	0	0	0	0	0	0	0	0	0	0	0	0	0	0	0	0	0	0	0	0	0	0	0	0	0	0	0	0	0	0	0	0	0	0	0	0	0
26432	0	0	0	0	0	0	0	0	0	0	0	0	0	0	0	0	0	0	0	0	0	0	0	0	0	0	0	0	0	0	0	0	0	0	0	0	0	0	0	0	0	0	0	0	0	0	0	0	0
26475	0	0	0	0	0	0	0	0	0	0	0	0	0	0	0	0	0	0	0	0	0	0	0	0	0	0	0	0	0	0	0	0	0	0	0	0	0	0	0	0	0	0	0	0	0	0	0	0	0
26476	0	0	0	0	0	0	0	0	0	0	0	0	0	0	0	0	0	0	0	0	0	0	0	0	0	0	0	0	0	0	0	0	0	0	0	0	0	0	0	0	0	0	0	0	0	0	0	0	0
26509	0	0	0	0	0	0	0	0	0	0	0	0	0	0	0	0	0	0	0	0	0	0	0	0	0	0	0	0	0	0	0	0	0	0	0	0	0	0	0	0	0	0	0	0	0	0	0	0	0
26519	0	0	0	0	0	0	0	0	0	0	0	0	0	0	0	0	0	0	0	0	0	0	0	0	0	0	0	0	0	0	0	0	0	0	0	0	0	0	0	0	0	0	0	0	0	0	0	0	0
26522	0	0	0	0	0	0	0	0	0	0	0	0	0	0	0	0	0	0	0	0	0	0	0	0	0	0	0	0	0	0	0	0	0	0	0	0	0	0	0	0	0	0	0	0	0	0	0	0	0
26587	0	0	0	0	0	0	0	0	0	0	0	0	0	0	0	0	0	0	0	0	0	0	0	0	0	0	0	0	0	0	0	0	0	0	0	0	0	0	0	0	0	0	0	0	0	0	0	0	0
26600	0	0	0	0	0	0	0	0	0	0	0	0	0	0	0	0	0	0	0	0	0	0	0	0	0	0	0	0	0	0	0	0	0	0	0	0	0	0	0	0	0	0	0	0	0	0	0	0	0
26617	0	0	0	0	0	0	0	0	0	0	0	0	0	0	0	0	0	0	0	0	0	0	0	0	0	0	0	0	0	0	0	0	0	0	0	0	0	0	0	0	0	0	0	0	0	0	0	0	0
26637	0	0	0	0	0	0	0	0	0	0	0	0	0	0	0	0	0	0	0	0	0	0	0	0	0	0	0	0	0	0	0	0	0	0	0	0	0	0	0	0	0	0	0	0	0	0	0	0	0
26644	0	0	0	0	0	0	0	0	0	0	0	0	0	0	0	0	0	0	0	0	0	0	0	0	0	0	0	0	0	0	0	0	0	0	0	0	0	0	0	0	0	0	0	0	0	0	0	0	0
26661	0	0	0	0	0	0	0	0	0	0	0	0	0	0	0	0	0	0	0	0	0	0	0	0	0	0	0	0	0	0	0	0	0	0	0	0	0	0	0	0	0	0	0	0	0	0	0	0	0
26669	0	0	0	0	0	0	0	0	0	0	0	0	0	0	0	0	0	0	0	0	0	0	0	0	0	0	0	0	0	0	0	0	0	0	0	0	0	0	0	0	0	0	0	0	0	0	0	0	0
26684	0	0	0	0	0	0	0	0	0	0	0	0	0	0	0	0	0	0	0	0	0	0	0	0	0	0	0	0	0	0	0	0	0	0	0	0	0	0	0	0	0	0	0	0	0	0	0	0	0
26709	0	0	0	0	0	0	0	0	0	0	0	0	0	0	0	0	0	0	0	0	0	0	0	0	0	0	0	0	0	0	0	0	0	0	0	0	0	0	0	0	0	0	0	0	0	0	0	0	0
26771	0	0	0	0	0	0	0	0	0	0	0	0	0	0	0	0	0	0	0	0	0	0	0	0	0	0	0	0	0	0	0	0	0	0	0	0	0	0	0	0	0	0	0	0	0	0	0	0	0
26790	0	0	0	0	0	0	0	0	0	0	0	0	0	0	0	0	0	0	0	0	0	0	0	0	0	0	0	0	0	0	0	0	0	0	0	0	0	0	0	0	0	0	0	0	0	0	0	0	0
26817	0	0	0	0	0	0	0	0	0	0	0	0	0	0	0	0	0	0	0	0	0	0	0	0	0	0	0	0	0	0	0	0	0	0	0	0	0	0	0	0	0	0	0	0	0	0	0	0	0
26833	0	0	0	0	0	0	0	0	0	0	0	0	0	0	0	0	0	0	0	0	0	0	0	0	0	0	0	0	0	0	0	0	0	0	0	0	0	0	0	0	0	0	0	0	0	0	0	0	0
26847	0	0	0	0	0	0	0	0	0	0	0	0	0	0	0	0	0	0	0	0	0	0	0	0	0	0	0	0	0	0	0	0	0	0	0	0	0	0	0	0	0	0	0	0	0	0	0	0	0
26867	0	0	0	0	0	0	0	0	0	0	0	0	0	0	0	0	0	0	0	0	0	0	0	0	0	0	0	0	0	0	0	0	0	0	0	0	0	0	0	0	0	0	0	0	0	0	0	0	0
26891	0	0	0	0	0	0	0	0	0	0	0	0	0	0	0	0	0	0	0	0	0	0	0	0	0	0	0	0	0	0	0	0	0	0	0	0	0	0	0	0	0	0	0	0	0	0	0	0	0
26916	0	0	0	0	0	0	0	0	0	0	0	0	0	0	0	0	0	0	0	0	0	0	0	0	0	0	0	0	0	0	0	0	0	0	0	0	0	0	0	0	0	0	0	0	0	0	0	0	0
26953	0	0	0	0	0	0	0	0	0	0	0	0	0	0	0	0	0	0	0	0	0	0	0	0	0	0	0	0	0	0	0	0	0	0	0	0	0	0	0	0	0	0	0	0	0	0	0	0	0
26963	0	0	0	0	0	0	0	0	0	0	0	0	0	0	0	0	0	0	0	0	0	0	0	0	0	0	0	0	0	0	0	0	0	0	0	0	0	0	0	0	0	0	0	0	0	0	0	0	0
26975	0	0	0	0	0	0	0	0	0	0	0	0	0	0	0	0	0	0	0	0	0	0	0	0	0	0	0	0	0	0	0	0	0	0	0	0	0	0	0	0	0	0	0	0	0	0	0	0	0
27027	0	0	0	0	0	0	0	0	0	0	0	0	0	0	0	0	0	0	0	0	0	0	0	0	0	0	0	0	0	0	0	0	0	0	0	0	0	0	0	0	0	0	0	0	0	0	0	0	0
27038	0	0	0	0	0	0	0	0	0	0	0	0	0	0	0	0	0	0	0	0	0	0	0	0	0	0	0	0	0	0	0	0	0	0	0	0	0	0	0	0	0	0	0	0	0	0	0	0	0
27069	0	0	0	0	0	0	0	0	0	0	0	0	0	0	0	0	0	0	0	0	0	0	0	0	0	0	0	0	0	0	0	0	0	0	0	0	0	0	0	0	0	0	0	0	0	0	0	0	0
27084	0	0	0	0	0	0	0	0	0	0	0	0	0	0	0	0	0	0	0	0	0	0	0	0	0	0	0	0	0	0	0	0	0	0	0	0	0	0	0	0	0	0	0	0	0	0	0	0	0
27118	0	0	0	0	0	0	0	0	0	0	0	0	0	0	0	0	0	0	0	0	0	0	0	0	0	0	0	0	0	0	0	0	0	0	0	0	0	0	0	0	0	0	0	0	0	0	0	0	0
27128	0	0	0	0	0	0	0	0	0	0	0	0	0	0	0	0	0	0	0	0	0	0	0	0	0	0	0	0	0	0	0	0	0	0	0	0	0	0	0	0	0	0	0	0	0	0	0	0	0
27144	0	0	0	0	0	0	0	0	0	0	0	0	0	0	0	0	0	0	0	0	0	0	0	0	0	0	0	0	0	0	0	0	0	0	0	0	0	0	0	0	0	0	0	0	0	0	0	0	0
27182	0	0	0	0	0	0	0	0	0	0	0	0	0	0	0	0	0	0	0	0	0	0	0	0	0	0	0	0	0	0	0	0	0	0	0	0	0	0	0	0	0	0	0	0	0	0	0	0	0
27199	0	0	0	0	0	0	0	0	0	0	0	0	0	0	0	0	0	0	0	0	0	0	0	0	0	0	0	0	0	0	0	0	0	0	0	0	0	0	0	0	0	0	0	0	0	0	0	0	0
27206	0	0	0	0	0	0	0	0	0	0	0	0	0	0	0	0	0	0	0	0	0	0	0	0	0	0	0	0	0	0	0	0	0	0	0	0	0	0	0	0	0	0	0	0	0	0	0	0	0
27209	0	0	0	0	0	0	0	0	0	0	0	0	0	0	0	0	0	0	0	0	0	0	0	0	0	0	0	0	0	0	0	0	0	0	0	0	0	0	0	0	0	0	0	0	0	0	0	0	0
27213	0	0	0	0	0	0	0	0	0	0	0	0	0	0	0	0	0	0	0	0	0	0	0	0	0	0	0	0	0	0	0	0	0	0	0	0	0	0	0	0	0	0	0	0	0	0	0	0	0
27289	0	0	0	0	0	0	0	0	0	0	0	0	0	0	0	0	0	0	0	0	0	0	0	0	0	0	0	0	0	0	0	0	0	0	0	0	0	0	0	0	0	0	0	0	0	0	0	0	0
27293	1	0	0	1	0	1	1	1	1	1	1	1	1	1	1	1	1	1	1	1	1	1	1	1	1	1	1	1	1	1	1	1	0	1	1	1	1	1	1	1	1	1	1	1	1	1	1	1	1
27307	0	0	0	0	0	0	0	0	0	0	0	0	0	0	0	0	0	0	0	0	0	0	0	0	0	0	0	0	0	0	0	0	0	0	0	0	0	0	0	0	0	0	0	0	0	0	0	0	0
27328	0	0	0	0	0	0	0	0	0	0	0	0	0	0	0	0	0	0	0	0	0	0	0	0	0	0	0	0	0	0	0	0	0	0	0	0	0	0	0	0	0	0	0	0	0	0	0	0	0
27341	0	0	0	0	0	0	0	0	0	0	0	0	0	0	0	0	0	0	0	0	0	0	0	0	0	0	0	0	0	0	0	0	0	0	0	0	0	0	0	0	0	0	0	0	0	0	0	0	0
27352	0	0	0	0	0	0	0	0	0	0	0	0	0	0	0	0	0	0	0	0	0	0	0	0	0	0	0	0	0	0	0	0	0	0	0	0	0	0	0	0	0	0	0	0	0	0	0	0	0
27367	0	1	0	0	0	0	0	0	0	0	0	0	0	0	0	0	0	0	0	0	0	0	0	0	0	0	0	0	0	0	0	0	1	0	0	0	0	0	0	0	0	0	0	0	0	0	0	0	0
27401	0	0	0	0	0	0	0	0	0	0	0	0	0	0	0	0	0	0	0	0	0	0	0	0	0	0	0	0	0	0	0	0	0	0	0	0	0	0	0	0	0	0	0	0	0	0	0	0	0
27426	0	0	0	0	0	0	0	0	0	0	0	0	0	0	0	0	0	0	0	0	0	0	0	0	0	0	0	0	0	0	0	0	0	0	0	0	0	0	0	0	0	0	0	0	0	0	0	0	0
27471	0	0	0	0	0	0	0	0	0	0	0	0	0	0	0	0	0	0	0	0	0	0	0	0	0	0	0	0	0	0	0	0	0	0	0	0	0	0	0	0	0	0	0	0	0	0	0	0	0
27487	0	0	0	0	0	0	0	0	0	0	0	0	0	0	0	0	0	0	0	0	0	0	0	0	0	0	0	0	0	0	0	0	0	0	0	0	0	0	0	0	0	0	0	0	0	0	0	0	0
27524	0	0	0	0	0	0	0	0	0	0	0	0	0	0	0	0	0	0	0	0	0	0	0	0	0	0	0	0	0	0	0	0	0	0	0	0	0	0	0	0	0	0	0	0	0	0	0	0	0
27541	0	0	0	0	0	0	0	0	0	0	0	0	0	0	0	0	0	0	0	0	0	0	0	0	0	0	0	0	0	0	0	0	0	0	0	0	0	0	0	0	0	0	0	0	0	0	0	0	0
27571	0	0	0	0	0	0	0	0	0	0	0	0	0	0	0	0	0	0	0	0	0	0	0	0	0	0	0	0	0	0	0	0	0	0	0	0	0	0	0	0	0	0	0	0	0	0	0	0	0
27572	0	0	0	0	0	0	0	0	0	0	0	0	0	0	0	0	0	0	0	0	0	0	0	0	0	0	0	0	0	0	0	0	0	0	0	0	0	0	0	0	0	0	0	0	0	0	0	0	0
27582	0	0	0	0	0	0	0	0	0	0	0	0	0	0	0	0	0	0	0	0	0	0	0	0	0	0	0	0	0	0	0	0	0	0	0	0	0	0	0	0	0	0	0	0	0	0	0	0	0
27587	0	0	0	0	0	0	0	0	0	0	0	0	0	0	0	0	0	0	0	0	0	0	0	0	0	0	0	0	0	0	0	0	0	0	0	0	0	0	0	0	0	0	0	0	0	0	0	0	0
27599	0	0	0	0	0	0	0	0	0	0	0	0	0	0	0	0	0	0	0	0	0	0	0	0	0	0	0	0	0	0	0	0	0	0	0	0	0	0	0	0	0	0	0	0	0	0	0	0	0
27654	0	0	0	0	0	0	0	0	0	0	0	0	0	0	0	0	0	0	0	0	0	0	0	0	0	0	0	0	0	0	0	0	0	0	0	0	0	0	0	0	0	0	0	0	0	0	0	0	0
27660	0	0	0	0	0	0	0	0	0	0	0	0	0	0	0	0	0	0	0	0	0	0	0	0	0	0	0	0	0	0	0	0	0	0	0	0	0	0	0	0	0	0	0	0	0	0	0	0	0
27679	0	0	0	0	0	0	0	0	0	0	0	0	0	0	0	0	0	0	0	0	0	0	0	0	0	0	0	0	0	0	0	0	0	0	0	0	0	0	0	0	0	0	0	0	0	0	0	0	0
27702	0	0	0	0	0	0	0	0	0	0	0	0	0	0	0	0	0	0	0	0	0	0	0	0	0	0	0	0	0	0	0	0	0	0	0	0	0	0	0	0	0	0	0	0	0	0	0	0	0
27733	0	0	0	0	0	0	0	0	0	0	0	0	0	0	0	0	0	0	0	0	0	0	0	0	0	0	0	0	0	0	0	0	0	0	0	0	0	0	0	0	0	0	0	0	0	0	0	0	0
27745	0	0	0	0	0	0	0	0	0	0	0	0	0	0	0	0	0	0	0	0	0	0	0	0	0	0	0	0	0	0	0	0	0	0	0	0	0	0	0	0	0	0	0	0	0	0	0	0	0
27803	0	0	0	0	0	0	0	0	0	0	0	0	0	0	0	0	0	0	0	0	0	0	0	0	0	0	0	0	0	0	0	0	0	0	0	0	0	0	0	0	0	0	0	0	0	0	0	0	0
27831	0	0	0	0	0	0	0	0	0	0	0	0	0	0	0	0	0	0	0	0	0	0	0	0	0	0	0	0	0	0	0	0	0	0	0	0	0	0	0	0	0	0	0	0	0	0	0	0	0
27846	0	0	0	0	0	0	0	0	0	0	0	0	0	0	0	0	0	0	0	0	0	0	0	0	0	0	0	0	0	0	0	0	0	0	0	0	0	0	0	0	0	0	0	0	0	0	0	0	0
27860	0	0	0	0	0	0	0	0	0	0	0	0	0	0	0	0	0	0	0	0	0	0	0	0	0	0	0	0	0	0	0	0	0	0	0	0	0	0	0	0	0	0	0	0	0	0	0	0	0
27863	0	0	0	0	0	0	0	0	0	0	0	0	0	0	0	0	0	0	0	0	0	0	0	0	0	0	0	0	0	0	0	0	0	0	0	0	0	0	0	0	0	0	0	0	0	0	0	0	0
27881	0	0	0	0	0	0	0	0	0	0	0	0	0	0	0	0	0	0	0	0	0	0	0	0	0	0	0	0	0	0	0	0	0	0	0	0	0	0	0	0	0	0	0	0	0	0	0	0	0
27892	0	0	0	0	0	0	0	0	0	0	0	0	0	0	0	0	0	0	0	0	0	0	0	0	0	0	0	0	0	0	0	0	0	0	0	0	0	0	0	0	0	0	0	0	0	0	0	0	0
27915	0	0	0	0	0	0	0	0	0	0	0	0	0	0	0	0	0	0	0	0	0	0	0	0	0	0	0	0	0	0	0	0	0	0	0	0	0	0	0	0	0	0	0	0	0	0	0	0	0
27929	0	0	0	0	0	0	0	0	0	0	0	0	0	0	0	0	0	0	0	0	0	0	0	0	0	0	0	0	0	0	0	0	0	0	0	0	0	0	0	0	0	0	0	0	0	0	0	0	0
27937	0	0	0	0	0	0	0	0	0	0	0	0	0	0	0	0	0	0	0	0	0	0	0	0	0	0	0	0	0	0	0	0	0	0	0	0	0	0	0	0	0	0	0	0	0	0	0	0	0
27946	0	0	0	0	0	0	0	0	0	0	0	0	0	0	0	0	0	0	0	0	0	0	0	0	0	0	0	0	0	0	0	0	0	0	0	0	0	0	0	0	0	0	0	0	0	0	0	0	0
27971	0	0	0	0	0	0	0	0	0	0	0	0	0	0	0	0	0	0	0	0	0	0	0	0	0	0	0	0	0	0	0	0	0	0	0	0	0	0	0	0	0	0	0	0	0	0	0	0	0
27985	0	0	0	0	0	0	0	0	0	0	0	0	0	0	0	0	0	0	0	0	0	0	0	0	0	0	0	0	0	0	0	0	0	0	0	0	0	0	0	0	0	0	0	0	0	0	0	0	0
27993	1	1	1	1	1	1	1	1	1	1	1	1	1	1	1	1	1	1	1	1	1	1	1	1	1	1	1	1	1	1	1	1	1	1	1	1	1	1	1	1	1	1	1	1	1	1	1	1	1
28034	0	0	0	0	0	0	0	0	0	0	0	0	0	0	0	0	0	0	0	0	0	0	0	0	0	0	0	0	0	0	0	0	0	0	0	0	0	0	0	0	0	0	0	0	0	0	0	0	0
28043	0	0	0	0	0	0	0	0	0	0	0	0	0	0	0	0	0	0	0	0	0	0	0	0	0	0	0	0	0	0	0	0	0	0	0	0	0	0	0	0	0	0	0	0	0	0	0	0	0
28053	0	0	0	0	0	0	0	0	0	0	0	0	0	0	0	0	0	0	0	0	0	0	0	0	0	0	0	0	0	0	0	0	0	0	0	0	0	0	0	0	0	0	0	0	0	0	0	0	0
28059	0	0	0	0	0	0	0	0	0	0	0	0	0	0	0	0	0	0	0	0	0	0	0	0	0	0	0	0	0	0	0	0	0	0	0	0	0	0	0	0	0	0	0	0	0	0	0	0	0
28117	0	0	0	0	0	0	0	0	0	0	0	0	0	0	0	0	0	0	0	0	0	0	0	0	0	0	0	0	0	0	0	0	0	0	0	0	0	0	0	0	0	0	0	0	0	0	0	0	0
28129	0	0	0	0	0	0	0	0	0	0	0	0	0	0	0	0	0	0	0	0	0	0	0	0	0	0	0	0	0	0	0	0	0	0	0	0	0	0	0	0	0	0	0	0	0	0	0	0	0
28165	0	0	0	0	0	0	0	0	0	0	0	0	0	0	0	0	0	0	0	0	0	0	0	0	0	0	0	0	0	0	0	0	0	0	0	0	0	0	0	0	0	0	0	0	0	0	0	0	0
28192	0	0	0	0	0	0	0	0	0	0	0	0	0	0	0	0	0	0	0	0	0	0	0	0	0	0	0	0	0	0	0	0	0	0	0	0	0	0	0	0	0	0	0	0	0	0	0	0	0
28249	0	0	0	0	0	0	0	0	0	0	0	0	0	0	0	0	0	0	0	0	0	0	0	0	0	0	0	0	0	0	0	0	0	0	0	0	0	0	0	0	0	0	0	0	0	0	0	0	0
28250	1	0	0	1	0	1	1	1	1	1	1	1	1	1	1	1	1	1	1	1	1	1	1	1	1	1	1	1	1	1	1	1	0	1	1	1	1	1	1	1	1	1	1	1	1	1	1	1	1
28257	0	0	0	0	0	0	0	0	0	0	0	0	0	0	0	0	0	0	0	0	0	0	0	0	0	0	0	0	0	0	0	0	0	0	0	0	0	0	0	0	0	0	0	0	0	0	0	0	0
28316	0	0	0	0	0	0	0	0	0	0	0	0	0	0	0	0	0	0	0	0	0	0	0	0	0	0	0	0	0	0	0	0	0	0	0	0	0	0	0	0	0	0	0	0	0	0	0	0	0
28329	0	0	0	0	0	0	0	0	0	0	0	0	0	0	0	0	0	0	0	0	0	0	0	0	0	0	0	0	0	0	0	0	0	0	0	0	0	0	0	0	0	0	0	0	0	0	0	0	0
28366	0	0	0	0	0	0	0	0	0	0	0	0	0	0	0	0	0	0	0	0	0	0	0	0	0	0	0	0	0	0	0	0	0	0	1	0	0	1	0	0	0	0	0	0	0	0	0	0	0
28368	0	1	1	0	1	0	0	0	0	0	0	0	0	0	0	0	0	0	0	0	0	0	0	0	0	0	0	0	0	0	0	0	1	0	0	0	0	0	0	0	0	0	0	0	0	0	0	0	0
28370	0	0	0	0	0	0	0	0	0	0	0	0	0	0	0	0	0	0	0	0	0	0	0	0	0	0	0	0	0	0	0	0	0	0	0	0	0	0	0	0	0	0	0	0	0	0	0	0	0
28406	0	0	0	0	0	0	0	0	0	0	0	0	0	0	0	0	0	0	0	0	0	0	0	0	0	0	0	0	0	0	0	0	0	0	0	0	0	0	0	0	0	0	0	0	0	0	0	0	0
28449	0	0	0	0	0	0	0	0	0	0	0	0	0	0	0	0	0	0	0	0	0	0	0	0	0	0	0	0	0	0	0	0	0	0	0	0	0	0	0	0	0	0	0	0	0	0	0	0	0
28461	0	0	0	0	0	0	0	0	0	0	0	0	0	0	0	0	0	0	0	0	0	0	0	0	0	0	0	0	0	0	0	0	0	0	0	0	0	0	0	0	0	0	0	0	0	0	0	0	0
28490	0	0	0	0	0	0	0	0	0	0	0	0	0	0	0	0	0	0	0	0	0	0	0	0	0	0	0	0	0	0	0	0	0	0	0	0	0	0	0	0	0	0	0	0	0	0	0	0	0
28502	0	0	0	0	0	0	0	0	0	0	0	0	0	0	0	0	0	0	0	0	0	0	0	0	0	0	0	0	0	0	0	0	0	0	0	0	0	0	0	0	0	0	0	0	0	0	0	0	0
28508	0	0	0	0	0	0	0	0	0	0	0	0	0	0	0	0	0	0	0	0	0	0	0	0	0	0	0	0	0	0	0	0	0	0	0	0	0	0	0	0	0	0	0	0	0	0	0	0	0
28575	0	0	0	0	0	0	0	0	0	0	0	0	0	0	0	0	0	0	0	0	0	0	0	0	0	0	0	0	0	0	0	0	0	0	0	0	0	0	0	0	0	0	0	0	0	0	0	0	0
28590	0	0	0	0	0	0	0	0	0	0	0	0	0	0	0	0	0	0	0	0	0	0	0	0	0	0	0	0	0	0	0	0	0	0	0	0	0	0	0	0	0	0	0	0	0	0	0	0	0
28602	0	0	0	0	0	0	0	0	0	0	0	0	0	0	0	0	0	0	0	0	0	0	0	0	0	0	0	0	0	0	0	0	0	0	0	0	0	0	0	0	0	0	0	0	0	0	0	0	0
28624	0	0	0	0	0	0	0	0	0	0	0	0	0	0	0	0	0	0	0	0	0	0	0	0	0	0	0	0	0	0	0	0	0	0	0	0	0	0	0	0	0	0	0	0	0	0	0	0	0
28625	0	0	0	0	0	0	0	0	0	0	0	0	0	0	0	0	0	0	0	0	0	0	0	0	0	0	0	0	0	0	0	0	0	0	0	0	0	0	0	0	0	0	0	0	0	0	0	0	0
28631	0	0	0	0	0	0	0	0	0	0	0	0	0	0	0	0	0	0	0	0	0	0	0	0	0	0	0	0	0	0	0	0	0	0	0	0	0	0	0	0	0	0	0	0	0	0	0	0	0
28721	0	0	0	0	0	0	0	0	0	0	0	0	0	0	0	0	0	0	0	0	0	0	0	0	0	0	0	0	0	0	0	0	0	0	0	0	0	0	0	0	0	0	0	0	0	0	0	0	0
28727	0	0	0	0	0	0	0	0	0	0	0	0	0	0	0	0	0	0	0	0	0	0	0	0	0	0	0	0	0	0	0	0	0	0	0	0	0	0	0	0	0	0	0	0	0	0	0	0	0
28754	0	0	0	0	0	0	0	0	0	0	0	0	0	0	0	0	0	0	0	0	0	0	0	0	0	0	0	0	0	0	0	0	0	0	0	0	0	0	0	0	0	0	0	0	0	0	0	0	0
28775	0	0	0	0	0	0	0	0	0	0	0	0	0	0	0	0	0	0	0	0	0	0	0	0	0	0	0	0	0	0	0	0	0	0	0	0	0	0	0	0	0	0	0	0	0	0	0	0	0
28786	0	0	0	0	0	0	0	0	0	0	0	0	0	0	0	0	0	0	0	0	0	0	0	0	0	0	0	0	0	0	0	0	0	0	0	0	0	0	0	0	0	0	0	0	0	0	0	0	0
28792	0	0	0	0	0	0	0	0	0	0	0	0	0	0	0	0	0	0	0	0	0	0	0	0	0	0	0	0	0	0	0	0	0	0	0	0	0	0	0	0	0	0	0	0	0	0	0	0	0
28804	0	0	0	0	0	0	0	0	0	0	0	0	0	0	0	0	0	0	0	0	0	0	0	0	0	0	0	0	0	0	0	0	0	0	0	0	0	0	0	0	0	0	0	0	0	0	0	0	0
28812	0	0	0	0	0	0	0	0	0	0	0	0	0	0	0	0	0	0	0	0	0	0	0	0	0	0	0	0	0	0	0	0	0	0	0	0	0	0	0	0	0	0	0	0	0	0	0	0	0
28870	0	0	0	0	0	0	0	0	0	0	0	0	0	0	0	0	0	0	0	0	0	0	0	0	0	0	0	0	0	0	0	0	0	0	0	0	0	0	0	0	0	0	0	0	0	0	0	0	0
28889	0	0	0	0	0	0	0	0	0	0	0	0	0	0	0	0	0	0	0	0	0	0	0	0	0	0	0	0	0	0	0	0	0	0	0	0	0	0	0	0	0	0	0	0	0	0	0	0	0
28902	0	0	0	0	0	0	0	0	0	0	0	0	0	0	0	0	0	0	0	0	0	0	0	0	0	0	0	0	0	0	0	0	0	0	0	0	0	0	0	0	0	0	0	0	0	0	0	0	0
28903	0	0	0	0	0	0	0	0	0	0	0	0	0	0	0	0	0	0	0	0	0	0	0	0	0	0	0	0	0	0	0	0	0	0	0	0	0	0	0	0	0	0	0	0	0	0	0	0	0
28926	0	0	0	0	0	0	0	0	0	0	0	0	0	0	0	0	0	0	0	0	0	0	0	0	0	0	0	0	0	0	0	0	0	0	0	0	0	0	0	0	0	0	0	0	0	0	0	0	0
28942	0	0	0	0	0	0	0	0	0	0	0	0	0	0	0	0	0	0	0	0	0	0	0	0	0	0	0	0	0	0	0	0	0	0	0	0	0	0	0	0	0	0	0	0	0	0	0	0	0
28962	0	0	0	0	0	0	0	0	0	0	0	0	0	0	0	0	0	0	0	0	0	0	0	0	0	0	0	0	0	0	0	0	0	0	0	0	0	0	0	0	0	0	0	0	0	0	0	0	0
28979	0	0	0	0	0	0	0	0	0	0	0	0	0	0	0	0	0	0	0	0	0	0	0	0	0	0	0	0	0	0	0	0	0	0	0	0	0	0	0	0	0	0	0	0	0	0	0	0	0
29009	0	0	0	0	0	0	0	0	0	0	0	0	0	0	0	0	0	0	0	0	0	0	0	0	0	0	0	0	0	0	0	0	0	0	0	0	0	0	0	0	0	0	0	0	0	0	0	0	0
29010	0	0	0	0	0	0	0	0	0	0	0	0	0	0	0	0	0	0	0	0	0	0	0	0	0	0	0	0	0	0	0	0	0	0	0	0	0	0	0	0	0	0	0	0	0	0	0	0	0
29033	0	0	0	0	0	0	0	0	0	0	0	0	0	0	0	0	0	0	0	0	0	0	0	0	0	0	0	0	0	0	0	0	0	0	0	0	0	0	0	0	0	0	0	0	0	0	0	0	0
29035	0	0	0	0	0	0	0	0	0	0	0	0	0	0	0	0	0	0	0	0	0	0	0	0	0	0	0	0	0	0	0	0	0	0	0	0	0	0	0	0	0	0	0	0	0	0	0	0	0
29043	0	0	0	0	0	0	0	0	0	0	0	0	0	0	0	0	0	0	0	0	0	0	0	0	0	0	0	0	0	0	0	0	0	0	0	0	0	0	0	0	0	0	0	0	0	0	0	0	0
29125	0	0	0	0	0	0	0	0	0	0	0	0	0	0	0	0	0	0	0	0	0	0	0	0	0	0	0	0	0	0	0	0	0	0	0	0	0	0	0	0	0	0	0	0	0	0	0	0	0
29149	0	0	0	0	0	0	0	0	0	0	0	0	0	0	0	0	0	0	0	0	0	0	0	0	0	0	0	0	0	0	0	0	0	0	0	0	0	0	0	0	0	0	0	0	0	0	0	0	0
29170	0	0	0	0	0	0	0	0	0	0	0	0	0	0	0	0	0	0	0	0	0	0	0	0	0	0	0	0	0	0	0	0	0	0	0	0	0	0	0	0	0	0	0	0	0	0	0	0	0
29206	0	0	0	0	0	0	0	0	0	0	0	0	0	0	0	0	0	0	0	0	0	0	0	0	0	0	0	0	0	0	0	0	0	0	0	0	0	0	0	0	0	0	0	0	0	0	0	0	0
29221	0	0	0	0	0	0	0	0	0	0	0	0	0	0	0	0	0	0	0	0	0	0	0	0	0	0	0	0	0	0	0	0	0	0	0	0	0	0	0	0	0	0	0	0	0	0	0	0	0
29291	0	0	0	0	0	0	0	0	0	0	0	0	0	0	0	0	0	0	0	0	0	0	0	0	0	0	0	0	0	0	0	0	0	0	0	0	0	0	0	0	0	0	0	0	0	0	0	0	0
29342	0	0	0	0	0	0	0	0	0	0	0	0	0	0	0	0	0	0	0	0	0	0	0	0	0	0	0	0	0	0	0	0	0	0	0	0	0	0	0	0	0	0	0	0	0	0	0	0	0
29343	0	0	0	0	0	0	0	0	0	0	0	0	0	0	0	0	0	0	0	0	0	0	0	0	0	0	0	0	0	0	0	0	0	0	0	0	0	0	0	0	0	0	0	0	0	0	0	0	0
29375	0	0	0	0	0	0	0	0	0	0	0	0	0	0	0	0	0	0	0	0	0	0	0	0	0	0	0	0	0	0	0	0	0	0	0	0	0	0	0	0	0	0	0	0	0	0	0	0	0
29378	0	0	0	0	0	0	0	0	0	0	0	0	0	0	0	0	0	0	0	0	0	0	0	0	0	0	0	0	0	0	0	0	0	0	0	0	0	0	0	0	0	0	0	0	0	0	0	0	0
29396	0	0	0	0	0	0	0	0	0	0	0	0	0	0	0	0	0	0	0	0	0	0	0	0	0	0	0	0	0	0	0	0	0	0	0	0	0	0	0	0	0	0	0	0	0	0	0	0	0
29412	0	0	0	0	0	0	0	0	0	0	0	0	0	0	0	0	0	0	0	0	0	0	0	0	0	0	0	0	0	0	0	0	0	0	0	0	0	0	0	0	0	0	0	0	0	0	0	0	0
29420	0	0	0	0	0	0	0	0	0	0	0	0	0	0	0	0	0	0	0	0	0	0	0	0	0	0	0	0	0	0	0	0	0	0	0	0	0	0	0	0	0	0	0	0	0	0	0	0	0
29429	0	0	0	0	0	0	0	0	0	0	0	0	0	0	0	0	0	0	0	0	0	0	0	0	0	0	0	0	0	0	0	0	0	0	0	0	0	0	0	0	0	0	0	0	0	0	0	0	0
29441	0	0	0	0	0	0	0	0	0	0	0	0	0	0	0	0	0	0	0	0	0	0	0	0	0	0	0	0	0	0	0	0	0	0	0	0	0	0	0	0	0	0	0	0	0	0	0	0	0
29547	0	0	0	0	0	0	0	0	0	0	0	0	0	0	0	0	0	0	0	0	0	0	0	0	0	0	0	0	0	0	0	0	0	0	0	0	0	0	0	0	0	0	0	0	0	0	0	0	0
29551	0	0	0	0	0	0	0	0	0	0	0	0	0	0	0	0	0	0	0	0	0	0	0	0	0	0	0	0	0	0	0	0	0	0	0	0	0	0	0	0	0	0	0	0	0	0	0	0	0
29559	0	0	0	0	0	0	0	0	0	0	0	0	0	0	0	0	0	0	0	0	0	0	0	0	0	0	0	0	0	0	0	0	0	0	0	0	0	0	0	0	0	0	0	0	0	0	0	0	0
29587	0	0	0	0	0	0	0	0	0	0	0	0	0	0	0	0	0	0	0	0	0	0	0	0	0	0	0	0	0	0	0	0	0	0	0	0	0	0	0	0	0	0	0	0	0	0	0	0	0
29599	0	0	0	0	0	0	0	0	0	0	0	0	0	0	0	0	0	0	0	0	0	0	0	0	0	0	0	0	0	0	0	0	0	0	0	0	0	0	0	0	0	0	0	0	0	0	0	0	0
29602	0	0	0	0	0	0	0	0	0	0	0	0	0	0	0	0	0	0	0	0	0	0	0	0	0	0	0	0	0	0	0	0	0	0	0	0	0	0	0	0	0	0	0	0	0	0	0	0	0
29604	0	0	0	0	0	0	0	0	0	0	0	0	0	0	0	0	0	0	0	0	0	0	0	0	0	0	0	0	0	0	0	0	0	0	0	0	0	0	0	0	0	0	0	0	0	0	0	0	0
29633	0	0	0	0	0	0	0	0	0	0	0	0	0	0	0	0	0	0	0	0	0	0	0	0	0	0	0	0	0	0	0	0	0	0	0	0	0	0	0	0	0	0	0	0	0	0	0	0	0
29651	0	0	0	0	0	0	0	0	0	0	0	0	0	0	0	0	0	0	0	0	0	0	0	0	0	0	0	0	0	0	0	0	0	0	0	0	0	0	0	0	0	0	0	0	0	0	0	0	0
29653	0	0	0	0	0	0	0	0	0	0	0	0	0	0	0	0	0	0	0	0	0	0	0	0	0	0	0	0	0	0	0	0	0	0	0	0	0	0	0	0	0	0	0	0	0	0	0	0	0
29657	0	0	0	0	0	0	0	0	0	0	0	0	0	0	0	0	0	0	0	0	0	0	0	0	0	0	0	0	0	0	0	0	0	0	0	0	0	0	0	0	0	0	0	0	0	0	0	0	0
29667	0	0	0	0	0	0	0	0	0	0	0	0	0	0	0	0	0	0	0	0	0	0	0	0	0	0	0	0	0	0	0	0	0	0	0	0	0	0	0	0	0	0	0	0	0	0	0	0	0
29679	0	0	0	0	0	0	0	0	0	0	0	0	0	0	0	0	0	0	0	0	0	0	0	0	0	0	0	0	0	0	0	0	0	0	0	0	0	0	0	0	0	0	0	0	0	0	0	0	0
29762	0	0	0	0	0	0	0	0	0	0	0	0	0	0	0	0	0	0	0	0	0	0	0	0	0	0	0	0	0	0	0	0	0	0	0	0	0	0	0	0	0	0	0	0	0	0	0	0	0
29785	0	0	0	0	0	0	0	0	0	0	0	0	0	0	0	0	0	0	0	0	0	0	0	0	0	0	0	0	0	0	0	0	0	0	0	0	0	0	0	0	0	0	0	0	0	0	0	0	0
29823	0	0	0	0	0	0	0	0	0	0	0	0	0	0	0	0	0	0	0	0	0	0	0	0	0	0	0	0	0	0	0	0	0	0	0	0	0	0	0	0	0	0	0	0	0	0	0	0	0
29833	0	0	0	0	0	0	0	0	0	0	0	0	0	0	0	0	0	0	0	0	0	0	0	0	0	0	0	0	0	0	0	0	0	0	0	0	0	0	0	0	0	0	0	0	0	0	0	0	0
29835	0	0	0	0	0	0	0	0	0	0	0	0	0	0	0	0	0	0	0	0	0	0	0	0	0	0	0	0	0	0	0	0	0	0	0	0	0	0	0	0	0	0	0	0	0	0	0	0	0
29876	0	0	0	0	0	0	0	0	0	0	0	0	0	0	0	0	0	0	0	0	0	0	0	0	0	0	0	0	0	0	0	0	0	0	0	0	0	0	0	0	0	0	0	0	0	0	0	0	0
29888	0	0	0	0	0	0	0	0	0	0	0	0	0	0	0	0	0	0	0	0	0	0	0	0	0	0	0	0	0	0	0	0	0	0	0	0	0	0	0	0	0	0	0	0	0	0	0	0	0
29906	0	0	0	0	0	0	0	0	0	0	0	0	0	0	0	0	0	0	0	0	0	0	0	0	0	0	0	0	0	0	0	0	0	0	0	0	0	0	0	0	0	0	0	0	0	0	0	0	0
29933	0	0	0	0	0	0	0	0	0	0	0	0	0	0	0	0	0	0	0	0	0	0	0	0	0	0	0	0	0	0	0	0	0	0	0	0	0	0	0	0	0	0	0	0	0	0	0	0	0
29963	0	0	0	0	0	0	0	0	0	0	0	0	0	0	0	0	0	0	0	0	0	0	0	0	0	0	0	0	0	0	0	0	0	0	0	0	0	0	0	0	0	0	0	0	0	0	0	0	0
29988	0	0	0	0	0	0	0	0	0	0	0	0	0	0	0	0	0	0	0	0	0	0	0	0	0	0	0	0	0	0	0	0	0	0	0	0	0	0	0	0	0	0	0	0	0	0	0	0	0
29992	0	0	0	0	0	0	0	0	0	0	0	0	0	0	0	0	0	0	0	0	0	0	0	0	0	0	0	0	0	0	0	0	0	0	0	0	0	0	0	0	0	0	0	0	0	0	0	0	0
30005	0	0	0	0	0	0	0	0	0	0	0	0	0	0	0	0	0	0	0	0	0	0	0	0	0	0	0	0	0	0	0	0	0	0	0	0	0	0	0	0	0	0	0	0	0	0	0	0	0
30047	0	0	0	0	0	0	0	0	0	0	0	0	0	0	0	0	0	0	0	0	0	0	0	0	0	0	0	0	0	0	0	0	0	0	0	0	0	0	0	0	0	0	0	0	0	0	0	0	0
30050	0	0	0	0	0	0	0	0	0	0	0	0	0	0	0	0	0	0	0	0	0	0	0	0	0	0	0	0	0	0	0	0	0	0	0	0	0	0	0	0	0	0	0	0	0	0	0	0	0
30064	0	0	0	0	0	0	0	0	0	0	0	0	0	0	0	0	0	0	0	0	0	0	0	0	0	0	0	0	0	0	0	0	0	0	0	0	0	0	0	0	0	0	0	0	0	0	0	0	0
30100	0	0	0	0	0	0	0	0	0	0	0	0	0	0	0	0	0	0	0	0	0	0	0	0	0	0	0	0	0	0	0	0	0	0	0	0	0	0	0	0	0	0	0	0	0	0	0	0	0
30101	0	0	0	0	0	0	0	0	0	0	0	0	0	0	0	0	0	0	0	0	0	0	0	0	0	0	0	0	0	0	0	0	0	0	0	0	0	0	0	0	0	0	0	0	0	0	0	0	0
30177	0	0	0	0	0	0	0	0	0	0	0	0	0	0	0	0	0	0	0	0	0	0	0	0	0	0	0	0	0	0	0	0	0	0	0	0	0	0	0	0	0	0	0	0	0	0	0	0	0
30185	0	0	0	0	0	0	0	0	0	0	0	0	0	0	0	0	0	0	0	0	0	0	0	0	0	0	0	0	0	0	0	0	0	0	0	0	0	0	0	0	0	0	0	0	0	0	0	0	0
30189	0	0	0	0	0	0	0	0	0	0	0	0	0	0	0	0	0	0	0	0	0	0	0	0	0	0	0	0	0	0	0	0	0	0	0	0	0	0	0	0	0	0	0	0	0	0	0	0	0
30191	0	0	0	0	0	0	0	0	0	0	0	0	0	0	0	0	0	0	0	0	0	0	0	0	0	0	0	0	0	0	0	0	0	0	0	0	0	0	0	0	0	0	0	0	0	0	0	0	0
30193	1	0	1	1	0	0	1	1	1	0	1	1	1	1	1	1	1	1	1	1	1	1	1	1	1	1	1	1	1	1	1	1	0	1	1	1	1	1	1	1	1	1	1	1	1	1	1	1	1
30199	0	0	0	0	0	0	0	0	0	0	0	0	0	0	0	0	0	0	0	0	0	0	0	0	0	0	0	0	0	0	0	0	0	0	0	0	0	0	0	0	0	0	0	0	0	0	0	0	0
30206	0	0	0	0	0	0	0	0	0	0	0	0	0	0	0	0	0	0	0	0	0	0	0	0	0	0	0	0	0	0	0	0	0	0	0	0	0	0	0	0	0	0	0	0	0	0	0	0	0
30241	0	0	0	0	0	0	0	0	0	0	0	0	0	0	0	0	0	0	0	0	0	0	0	0	0	0	0	0	0	0	0	0	0	0	0	0	0	0	0	0	0	0	0	0	0	0	0	0	0
30262	0	0	0	0	0	0	0	0	0	0	0	0	0	0	0	0	0	0	0	0	0	0	0	0	0	0	0	0	0	0	0	0	0	0	0	0	0	0	0	0	0	0	0	0	0	0	0	0	0
30264	0	0	0	0	0	0	0	0	0	0	0	0	0	0	0	0	0	0	0	0	0	0	0	0	0	0	0	0	0	0	0	0	0	0	0	0	0	0	0	0	0	0	0	0	0	0	0	0	0
30349	0	0	0	0	0	0	0	0	0	0	0	0	0	0	0	0	0	0	0	0	0	0	0	0	0	0	0	0	0	0	0	0	0	0	0	0	0	0	0	0	0	0	0	0	0	0	0	0	0
30354	0	0	0	0	0	0	0	0	0	0	0	0	0	0	0	0	0	0	0	0	0	0	0	0	0	0	0	0	0	0	0	0	0	0	0	0	0	0	0	0	0	0	0	0	0	0	0	0	0
30371	0	0	0	0	0	0	0	0	0	0	0	0	0	0	0	0	0	0	0	0	0	0	0	0	0	0	0	0	0	0	0	0	0	0	0	0	0	0	0	0	0	0	0	0	0	0	0	0	0
30374	0	0	0	0	0	0	0	0	0	0	0	0	0	0	0	0	0	0	0	0	0	0	0	0	0	0	0	0	0	0	0	0	0	0	0	0	0	0	0	0	0	0	0	0	0	0	0	0	0
30380	0	0	0	0	0	0	0	0	0	0	0	0	0	0	0	0	0	0	0	0	0	0	0	0	0	0	0	0	0	0	0	0	0	0	0	0	0	0	0	0	0	0	0	0	0	0	0	0	0
30383	0	0	0	0	0	0	0	0	0	0	0	0	0	0	0	0	0	0	0	0	0	0	0	0	0	0	0	0	0	0	0	0	0	0	0	0	0	0	0	0	0	0	0	0	0	0	0	0	0
30389	0	0	0	0	0	0	0	0	0	0	0	0	0	0	0	0	0	0	0	0	0	0	0	0	0	0	0	0	0	0	0	0	0	0	0	0	0	0	0	0	0	0	0	0	0	0	0	0	0
30398	0	0	0	0	0	0	0	0	0	0	0	0	0	0	0	0	0	0	0	0	0	0	0	0	0	0	0	0	0	0	0	0	0	0	0	0	0	0	0	0	0	0	0	0	0	0	0	0	0
30410	0	0	0	0	0	0	0	0	0	0	0	0	0	0	0	0	0	0	0	0	0	0	0	0	0	0	0	0	0	0	0	0	0	0	0	0	0	0	0	0	0	0	0	0	0	0	0	0	0
30424	0	0	0	0	0	0	0	0	0	0	0	0	0	0	0	0	0	0	0	0	0	0	0	0	0	0	0	0	0	0	0	0	0	0	0	0	0	0	0	0	0	0	0	0	0	0	0	0	0
30431	0	0	0	0	0	0	0	0	0	0	0	0	0	0	0	0	0	0	0	0	0	0	0	0	0	0	0	0	0	0	0	0	0	0	0	0	0	0	0	0	0	0	0	0	0	0	0	0	0
30450	0	0	0	0	0	0	0	0	0	0	0	0	0	0	0	0	0	0	0	0	0	0	0	0	0	0	0	0	0	0	0	0	0	0	0	0	0	0	0	0	0	0	0	0	0	0	0	0	0
30483	1	0	0	0	0	0	0	0	0	0	0	0	0	0	0	0	0	0	0	0	0	0	0	0	0	0	0	0	0	0	0	1	0	1	0	0	0	0	1	0	0	0	0	0	0	0	0	0	0
30503	0	0	0	0	0	0	0	0	0	0	0	0	0	0	0	0	0	0	0	0	0	0	0	0	0	0	0	0	0	0	0	0	0	0	0	0	0	0	0	0	0	0	0	0	0	0	0	0	0
30543	0	0	0	0	0	0	0	0	0	0	0	0	0	0	0	0	0	0	0	0	0	0	0	0	0	0	0	0	0	0	0	0	0	0	0	0	0	0	0	0	0	0	0	0	0	0	0	0	0
30558	0	0	0	0	0	0	0	0	0	0	0	0	0	0	0	0	0	0	0	0	0	0	0	0	0	0	0	0	0	0	0	0	0	0	0	0	0	0	0	0	0	0	0	0	0	0	0	0	0
30565	0	0	0	0	0	0	0	0	0	0	0	0	0	0	0	0	0	0	0	0	0	0	0	0	0	0	0	0	0	0	0	0	0	0	0	0	0	0	0	0	0	0	0	0	0	0	0	0	0
30603	0	0	0	0	0	0	0	0	0	0	0	0	0	0	0	0	0	0	0	0	0	0	0	0	0	0	0	0	0	0	0	0	0	0	0	0	0	0	0	0	0	0	0	0	0	0	0	0	0
30648	0	0	0	0	0	0	0	0	0	0	0	0	0	0	0	0	0	0	0	0	0	0	0	0	0	0	0	0	0	0	0	0	0	0	0	0	0	0	0	0	0	0	0	0	0	0	0	0	0
30658	0	0	0	0	0	0	0	0	0	0	0	0	0	0	0	0	0	0	0	0	0	0	0	0	0	0	0	0	0	0	0	0	0	0	0	0	0	0	0	0	0	0	0	0	0	0	0	0	0
30660	0	0	0	0	0	0	0	0	0	0	0	0	0	0	0	0	0	0	0	0	0	0	0	0	0	0	0	0	0	0	0	0	0	0	0	0	0	0	0	0	0	0	0	0	0	0	0	0	0
30666	0	0	0	0	0	0	0	0	0	0	0	0	0	0	0	0	0	0	0	0	0	0	0	0	0	0	0	0	0	0	0	0	0	0	0	0	0	0	0	0	0	0	0	0	0	0	0	0	0
30686	0	0	0	0	0	0	0	0	0	0	0	0	0	0	0	0	0	0	0	0	0	0	0	0	0	0	0	0	0	0	0	0	0	0	0	0	0	0	0	0	0	0	0	0	0	0	0	0	0
30710	0	0	0	0	0	0	0	0	0	0	0	0	0	0	0	0	0	0	0	0	0	0	0	0	0	0	0	0	0	0	0	0	0	0	0	0	0	0	0	0	0	0	0	0	0	0	0	0	0
30751	0	0	0	0	0	0	0	0	0	0	0	0	0	0	0	0	0	0	0	0	0	0	0	0	0	0	0	0	0	0	0	0	0	0	0	0	0	0	0	0	0	0	0	0	0	0	0	0	0
30755	0	0	0	0	0	0	0	0	0	0	0	0	0	0	0	0	0	0	0	0	0	0	0	0	0	0	0	0	0	0	0	0	0	0	0	0	0	0	0	0	0	0	0	0	0	0	0	0	0
30773	0	0	0	0	0	0	0	0	0	0	0	0	0	0	0	0	0	0	0	0	0	0	0	0	0	0	0	0	0	0	0	0	0	0	0	0	0	0	0	0	0	0	0	0	0	0	0	0	0
30798	0	0	0	0	0	0	0	0	0	0	0	0	0	0	0	0	0	0	0	0	0	0	0	0	0	0	0	0	0	0	0	0	0	0	0	0	0	0	0	0	0	0	0	0	0	0	0	0	0
30812	0	0	0	0	0	0	0	0	0	0	0	0	0	0	0	0	0	0	0	0	0	0	0	0	0	0	0	0	0	0	0	0	0	0	0	0	0	0	0	0	0	0	0	0	0	0	0	0	0
30818	0	0	0	0	0	0	0	0	0	0	0	0	0	0	0	0	0	0	0	0	0	0	0	0	0	0	0	0	0	0	0	0	0	0	0	0	0	0	0	0	0	0	0	0	0	0	0	0	0
30838	0	0	0	0	0	0	0	0	0	0	0	0	0	0	0	0	0	0	0	0	0	0	0	0	0	0	0	0	0	0	0	0	0	0	0	0	0	0	0	0	0	0	0	0	0	0	0	0	0
30840	0	0	0	0	0	0	0	0	0	0	0	0	0	0	0	0	0	0	0	0	0	0	0	0	0	0	0	0	0	0	0	0	0	0	0	0	0	0	0	0	0	0	0	0	0	0	0	0	0
30859	0	0	0	0	0	0	0	0	0	0	0	0	0	0	0	0	0	0	0	0	0	0	0	0	0	0	0	0	0	0	0	0	0	0	0	0	0	0	0	0	0	0	0	0	0	0	0	0	0
30871	0	0	0	0	0	0	0	0	0	0	0	0	0	0	0	0	0	0	0	0	0	0	0	0	0	0	0	0	0	0	0	0	0	0	0	0	0	0	0	0	0	0	0	0	0	0	0	0	0
30878	0	0	0	0	0	0	0	0	0	0	0	0	0	0	0	0	0	0	0	0	0	0	0	0	0	0	0	0	0	0	0	0	0	0	0	0	0	0	0	0	0	0	0	0	0	0	0	0	0
30895	0	0	0	0	0	0	0	0	0	0	0	0	0	0	0	0	0	0	0	0	0	0	0	0	0	0	0	0	0	0	0	0	0	0	0	0	0	0	0	0	0	0	0	0	0	0	0	0	0
30940	0	0	0	0	0	0	0	0	0	0	0	0	0	0	0	0	0	0	0	0	0	0	0	0	0	0	0	0	0	0	0	0	0	0	0	0	0	0	0	0	0	0	0	0	0	0	0	0	0
30949	0	0	0	0	0	0	0	0	0	0	0	0	0	0	0	0	0	0	0	0	0	0	0	0	0	0	0	0	0	0	0	0	0	0	0	0	0	0	0	0	0	0	0	0	0	0	0	0	0
30968	0	0	0	0	0	0	0	0	0	0	0	0	0	0	0	0	0	0	0	0	0	0	0	0	0	0	0	0	0	0	0	0	0	0	0	0	0	0	0	0	0	0	0	0	0	0	0	0	0
30995	0	0	0	0	0	0	0	0	0	0	0	0	0	0	0	0	0	0	0	0	0	0	0	0	0	0	0	0	0	0	0	0	0	0	0	0	0	0	0	0	0	0	0	0	0	0	0	0	0
31003	0	0	0	0	0	0	0	0	0	0	0	0	0	0	0	0	0	0	0	0	0	0	0	0	0	0	0	0	0	0	0	0	0	0	0	0	0	0	0	0	0	0	0	0	0	0	0	0	0
31009	0	0	0	0	0	0	0	0	0	0	0	0	0	0	0	0	0	0	0	0	0	0	0	0	0	0	0	0	0	0	0	0	0	0	0	0	0	0	0	0	0	0	0	0	0	0	0	0	0
31021	1	0	1	0	1	0	0	0	0	0	0	0	0	0	0	0	0	0	0	0	0	1	0	0	0	0	1	1	1	0	1	1	0	1	0	0	0	0	1	0	0	0	0	0	0	0	0	0	0
31026	0	0	0	0	0	0	0	0	0	0	0	0	0	0	0	0	0	0	0	0	0	0	0	0	0	0	0	0	0	0	0	0	0	0	0	0	0	0	0	0	0	0	0	0	0	0	0	0	0
31033	0	0	0	0	0	0	0	0	0	0	0	0	0	0	0	0	0	0	0	0	0	0	0	0	0	0	0	0	0	0	0	0	0	0	0	0	0	0	0	0	0	0	0	0	0	0	0	0	0
31050	0	0	0	0	0	0	0	0	0	0	0	0	0	0	0	0	0	0	0	0	0	0	0	0	0	0	0	0	0	0	0	0	0	0	0	0	0	0	0	0	0	0	0	0	0	0	0	0	0
31065	0	0	0	0	0	0	0	0	0	0	0	0	0	0	0	0	0	0	0	0	0	0	0	0	0	0	0	0	0	0	0	0	0	0	0	0	0	0	0	0	0	0	0	0	0	0	0	0	0
31122	0	0	0	0	0	0	0	0	0	0	0	0	0	0	0	0	0	0	0	0	0	0	0	0	0	0	0	0	0	0	0	0	0	0	0	0	0	0	0	0	0	0	0	0	0	0	0	0	0
31124	0	0	0	0	0	0	0	0	0	0	0	0	0	0	0	0	0	0	0	0	0	0	0	0	0	0	0	0	0	0	0	0	0	0	0	0	0	0	0	0	0	0	0	0	0	0	0	0	0
31126	0	0	0	0	0	0	0	0	0	0	0	0	0	0	0	0	0	0	0	0	0	0	0	0	0	0	0	0	0	0	0	0	0	0	0	0	0	0	0	0	0	0	0	0	0	0	0	0	0
31127	0	0	0	0	0	0	0	0	0	0	0	0	0	0	0	0	0	0	0	0	0	0	0	0	0	0	0	0	0	0	0	0	0	0	0	0	0	0	0	0	0	0	0	0	0	0	0	0	0
31137	0	0	0	0	0	0	0	0	0	0	0	0	0	0	0	0	0	0	0	0	0	0	0	0	0	0	0	0	0	0	0	0	0	0	0	0	0	0	0	0	0	0	0	0	0	0	0	0	0
31146	0	0	0	0	0	0	0	0	0	0	0	0	0	0	0	0	0	0	0	0	0	0	0	0	0	0	0	0	0	0	0	0	0	0	0	0	0	0	0	0	0	0	0	0	0	0	0	0	0
31166	0	0	0	0	0	0	0	0	0	0	0	0	0	0	0	0	0	0	0	0	0	0	0	0	0	0	0	0	0	0	0	0	0	0	0	0	0	0	0	0	0	0	0	0	0	0	0	0	0
31201	0	0	0	0	0	0	0	0	0	0	0	0	0	0	0	0	0	0	0	0	0	0	0	0	0	0	0	0	0	0	0	0	0	0	0	0	0	0	0	0	0	0	0	0	0	0	0	0	0
31203	0	0	0	0	0	0	0	0	0	0	0	0	0	0	0	0	0	0	0	0	0	0	0	0	0	0	0	0	0	0	0	0	0	0	0	0	0	0	0	0	0	0	0	0	0	0	0	0	0
31244	0	0	0	0	0	0	0	0	0	0	0	0	0	0	0	0	0	0	0	0	0	0	0	0	0	0	0	0	0	0	0	0	0	0	0	0	0	0	0	0	0	0	0	0	0	0	0	0	0
31276	0	0	0	0	0	0	0	0	0	0	0	0	0	0	0	0	0	0	0	0	0	0	0	0	0	0	0	0	0	0	0	0	0	0	0	0	0	0	0	0	0	0	0	0	0	0	0	0	0
31326	0	0	0	0	0	0	0	0	0	0	0	0	0	0	0	0	0	0	0	0	0	0	0	0	0	0	0	0	0	0	0	0	0	0	0	0	0	0	0	0	0	0	0	0	0	0	0	0	0
31331	0	0	0	0	0	0	0	0	0	0	0	0	0	0	0	0	0	0	0	0	0	0	0	0	0	0	0	0	0	0	0	0	0	0	0	0	0	0	0	0	0	0	0	0	0	0	0	0	0
31342	0	0	0	0	0	0	0	0	0	0	0	0	0	0	0	0	0	0	0	0	0	0	0	0	0	0	0	0	0	0	0	0	0	0	0	0	0	0	0	0	0	0	0	0	0	0	0	0	0
31345	0	0	0	0	0	0	0	0	0	0	0	0	0	0	0	0	0	0	0	0	0	0	0	0	0	0	0	0	0	0	0	0	0	0	0	0	0	0	0	0	0	0	0	0	0	0	0	0	0
31362	0	0	0	0	0	0	0	0	0	0	0	0	0	0	0	0	0	0	0	0	0	0	0	0	0	0	0	0	0	0	0	0	0	0	0	0	0	0	0	0	0	0	0	0	0	0	0	0	0
31406	0	0	0	0	0	0	0	0	0	0	0	0	0	0	0	0	0	0	0	0	0	0	0	0	0	0	0	0	0	0	0	0	0	0	0	0	0	0	0	0	0	0	0	0	0	0	0	0	0
31410	0	0	0	0	0	0	0	0	0	0	0	0	0	0	0	0	0	0	0	0	0	0	0	0	0	0	0	0	0	0	0	0	0	0	0	0	0	0	0	0	0	0	0	0	0	0	0	0	0
31423	0	0	0	0	0	0	0	0	0	0	0	0	0	0	0	0	0	0	0	0	0	0	0	0	0	0	0	0	0	0	0	0	0	0	0	0	0	0	0	0	0	0	0	0	0	0	0	0	0
31446	0	0	0	0	0	0	0	0	0	0	0	0	0	0	0	0	0	0	0	0	0	0	0	0	0	0	0	0	0	0	0	0	0	0	0	0	0	0	0	0	0	0	0	0	0	0	0	0	0
31453	0	0	0	0	0	0	0	0	0	0	0	0	0	0	0	0	0	0	0	0	0	0	0	0	0	0	0	0	0	0	0	0	0	0	0	0	0	0	0	0	0	0	0	0	0	0	0	0	0
31461	0	0	0	0	0	0	0	0	0	0	0	0	0	0	0	0	0	0	0	0	0	0	0	0	0	0	0	0	0	0	0	0	0	0	0	0	0	0	0	0	0	0	0	0	0	0	0	0	0
31462	0	0	0	0	0	0	0	0	0	0	0	0	0	0	0	0	0	0	0	0	0	0	0	0	0	0	0	0	0	0	0	0	0	0	0	0	0	0	0	0	0	0	0	0	0	0	0	0	0
31471	0	0	0	0	0	0	0	0	0	0	0	0	0	0	0	0	0	0	0	0	0	0	0	0	0	0	0	0	0	0	0	0	0	0	0	0	0	0	0	0	0	0	0	0	0	0	0	0	0
31486	0	0	0	0	0	0	0	0	0	0	0	0	0	0	0	0	0	0	0	0	0	0	0	0	0	0	0	0	0	0	0	0	0	0	0	0	0	0	0	0	0	0	0	0	0	0	0	0	0
31531	0	0	0	0	0	0	0	0	0	0	0	0	0	0	0	0	0	0	0	0	0	0	0	0	0	0	0	0	0	0	0	0	0	0	0	0	0	0	0	0	0	0	0	0	0	0	0	0	0
31544	0	0	0	0	0	0	0	0	0	0	0	0	0	0	0	0	0	0	0	0	0	0	0	0	0	0	0	0	0	0	0	0	0	0	0	0	0	0	0	0	0	0	0	0	0	0	0	0	0
31549	0	0	0	0	0	0	0	0	0	0	0	0	0	0	0	0	0	0	0	0	0	0	0	0	0	0	0	0	0	0	0	0	0	0	0	0	0	0	0	0	0	0	0	0	0	0	0	0	0
31551	0	0	0	0	0	0	0	0	0	0	0	0	0	0	0	0	0	0	0	0	0	0	0	0	0	0	0	0	0	0	0	0	0	0	0	0	0	0	0	0	0	0	0	0	0	0	0	0	0
31556	0	0	0	0	0	0	0	0	0	0	0	0	0	0	0	0	0	0	0	0	0	0	0	0	0	0	0	0	0	0	0	0	0	0	0	0	0	0	0	0	0	0	0	0	0	0	0	0	0
31575	0	0	0	0	0	0	0	0	0	0	0	0	0	0	0	0	0	0	0	0	0	0	0	0	0	0	0	0	0	0	0	0	0	0	0	0	0	0	0	0	0	0	0	0	0	0	0	0	0
31582	0	0	0	0	0	0	0	0	0	0	0	0	0	0	0	0	0	0	0	0	0	0	0	0	0	0	0	0	0	0	0	0	0	0	0	0	0	0	0	0	0	0	0	0	0	0	0	0	0
31590	0	0	0	0	0	0	0	0	0	0	0	0	0	0	0	0	0	0	0	0	0	0	0	0	0	0	0	0	0	0	0	0	0	0	0	0	0	0	0	0	0	0	0	0	0	0	0	0	0
31596	0	0	0	0	0	0	0	0	0	0	0	0	0	0	0	0	0	0	0	0	0	0	0	0	0	0	0	0	0	0	0	0	0	0	0	0	0	0	0	0	0	0	0	0	0	0	0	0	0
31599	0	0	0	0	0	0	0	0	0	0	0	0	0	0	0	0	0	0	0	0	0	0	0	0	0	0	0	0	0	0	0	0	0	0	0	0	0	0	0	0	0	0	0	0	0	0	0	0	0
31609	0	0	0	0	0	0	0	0	0	0	0	0	0	0	0	0	0	0	0	0	0	0	0	0	0	0	0	0	0	0	0	0	0	0	0	0	0	0	0	0	0	0	0	0	0	0	0	0	0
31629	0	0	0	0	0	0	0	0	0	0	0	0	0	0	0	0	0	0	0	0	0	0	0	0	0	0	0	0	0	0	0	0	0	0	0	0	0	0	0	0	0	0	0	0	0	0	0	0	0
31665	0	0	0	0	0	0	0	0	0	0	0	0	0	0	0	0	0	0	0	0	0	0	0	0	0	0	0	0	0	0	0	0	0	0	0	0	0	0	0	0	0	0	0	0	0	0	0	0	0
31681	0	0	0	0	0	0	0	0	0	0	0	0	0	0	0	0	0	0	0	0	0	0	0	0	0	0	0	0	0	0	0	0	0	0	0	0	0	0	0	0	0	0	0	0	0	0	0	0	0
31687	0	0	0	0	0	0	0	0	0	0	0	0	0	0	0	0	0	0	0	0	0	0	0	0	0	0	0	0	0	0	0	0	0	0	0	0	0	0	0	0	0	0	0	0	0	0	0	0	0
31695	0	0	0	0	0	0	0	0	0	0	0	0	0	0	0	0	0	0	0	0	0	0	0	0	0	0	0	0	0	0	0	0	0	0	0	0	0	0	0	0	0	0	0	0	0	0	0	0	0
31706	0	0	0	0	0	0	0	0	0	0	0	0	0	0	0	0	0	0	0	0	0	0	0	0	0	0	0	0	0	0	0	0	0	0	0	0	0	0	0	0	0	0	0	0	0	0	0	0	0
31713	0	0	0	0	0	0	0	0	0	0	0	0	0	0	0	0	0	0	0	0	0	0	0	0	0	0	0	0	0	0	0	0	0	0	0	0	0	0	0	0	0	0	0	0	0	0	0	0	0
31735	0	0	0	0	0	0	0	0	0	0	0	0	0	0	0	0	0	0	0	0	0	0	0	0	0	0	0	0	0	0	0	0	0	0	0	0	0	0	0	0	0	0	0	0	0	0	0	0	0
31833	0	0	0	0	0	0	0	0	0	0	0	0	0	0	0	0	0	0	0	0	0	0	0	0	0	0	0	0	0	0	0	0	0	0	0	0	0	0	0	0	0	0	0	0	0	0	0	0	0
31852	0	0	0	0	0	0	0	0	0	0	0	0	0	0	0	0	0	0	0	0	0	0	0	0	0	0	0	0	0	0	0	0	0	0	0	0	0	0	0	0	0	0	0	0	0	0	0	0	0
31856	0	0	0	0	0	0	0	0	0	0	0	0	0	0	0	0	0	0	0	0	0	0	0	0	0	0	0	0	0	0	0	0	0	0	0	0	0	0	0	0	0	0	0	0	0	0	0	0	0
31861	0	0	0	0	0	0	0	0	0	0	0	0	0	0	0	0	0	0	0	0	0	0	0	0	0	0	0	0	0	0	0	0	0	0	0	0	0	0	0	0	0	0	0	0	0	0	0	0	0
31873	0	0	0	0	0	0	0	0	0	0	0	0	0	0	0	0	0	0	0	0	0	0	0	0	0	0	0	0	0	0	0	0	0	0	0	0	0	0	0	0	0	0	0	0	0	0	0	0	0
31888	0	0	0	0	0	0	0	0	0	0	0	0	0	0	0	0	0	0	0	0	0	0	0	0	0	0	0	0	0	0	0	0	0	0	0	0	0	0	0	0	0	0	0	0	0	0	0	0	0
31897	0	0	0	0	0	0	0	0	0	0	0	0	0	0	0	0	0	0	0	0	0	0	0	0	0	0	0	0	0	0	0	0	0	0	0	0	0	0	0	0	0	0	0	0	0	0	0	0	0
31913	0	0	0	0	0	0	0	0	0	0	0	0	0	0	0	0	0	0	0	0	0	0	0	0	0	0	0	0	0	0	0	0	0	0	0	0	0	0	0	0	0	0	0	0	0	0	0	0	0
31939	0	0	0	0	0	0	0	0	0	0	0	0	0	0	0	0	0	0	0	0	0	0	0	0	0	0	0	0	0	0	0	0	0	0	0	0	0	0	0	0	0	0	0	0	0	0	0	0	0
31946	0	0	0	0	0	0	0	0	0	0	0	0	0	0	0	0	0	0	0	0	0	0	0	0	0	0	0	0	0	0	0	0	0	0	0	0	0	0	0	0	0	0	0	0	0	0	0	0	0
31949	0	0	0	0	0	0	0	0	0	0	0	0	0	0	0	0	0	0	0	0	0	0	0	0	0	0	0	0	0	0	0	0	0	0	0	0	0	0	0	0	0	0	0	0	0	0	0	0	0
31965	0	0	0	0	0	0	0	0	0	0	0	0	0	0	0	0	0	0	0	0	0	0	0	0	0	0	0	0	0	0	0	0	0	0	0	0	0	0	0	0	0	0	0	0	0	0	0	0	0
31966	0	0	0	0	0	0	0	0	0	0	0	0	0	0	0	0	0	0	0	0	0	0	0	0	0	0	0	0	0	0	0	0	0	0	0	0	0	0	0	0	0	0	0	0	0	0	0	0	0
31975	0	0	0	0	0	0	0	0	0	0	0	0	0	0	0	0	0	0	0	0	0	0	0	0	0	0	0	0	0	0	0	0	0	0	0	0	0	0	0	0	0	0	0	0	0	0	0	0	0
31976	0	0	0	0	0	0	0	0	0	0	0	0	0	0	0	0	0	0	0	0	0	0	0	0	0	0	0	0	0	0	0	0	0	0	0	0	0	0	0	0	0	0	0	0	0	0	0	0	0
31978	0	0	0	0	0	0	0	0	0	0	0	0	0	0	0	0	0	0	0	0	0	0	0	0	0	0	0	0	0	0	0	0	0	0	0	0	0	0	0	0	0	0	0	0	0	0	0	0	0
31979	0	0	0	0	0	0	0	0	0	0	0	0	0	0	0	0	0	0	0	0	0	0	0	0	0	0	0	0	0	0	0	0	0	0	0	0	0	0	0	0	0	0	0	0	0	0	0	0	0
31990	0	0	0	0	0	0	0	0	0	0	0	0	0	0	0	0	0	0	0	0	0	0	0	0	0	0	0	0	0	0	0	0	0	0	0	0	0	0	0	0	0	0	0	0	0	0	0	0	0
32004	0	0	0	0	0	0	0	0	0	0	0	0	0	0	0	0	0	0	0	0	0	0	0	0	0	0	0	0	0	0	0	0	0	0	0	0	0	0	0	0	0	0	0	0	0	0	0	0	0
32010	0	0	0	0	0	0	0	0	0	0	0	0	0	0	0	0	0	0	0	0	0	0	0	0	0	0	0	0	0	0	0	0	0	0	0	0	0	0	0	0	0	0	0	0	0	0	0	0	0
32026	0	0	0	0	0	0	0	0	0	0	0	0	0	0	0	0	0	0	0	0	0	0	0	0	0	0	0	0	0	0	0	0	0	0	0	0	0	0	0	0	0	0	0	0	0	0	0	0	0
32052	0	0	0	0	0	0	0	0	0	0	0	0	0	0	0	0	0	0	0	0	0	0	0	0	0	0	0	0	0	0	0	0	0	0	0	0	0	0	0	0	0	0	0	0	0	0	0	0	0
32083	0	0	0	0	0	0	0	0	0	0	0	0	0	0	0	0	0	0	0	0	0	0	0	0	0	0	0	0	0	0	0	0	0	0	0	0	0	0	0	0	0	0	0	0	0	0	0	0	0
32127	0	0	0	0	0	0	0	0	0	0	0	0	0	0	0	0	0	0	0	0	0	0	0	0	0	0	0	0	0	0	0	0	0	0	0	0	0	0	0	0	0	0	0	0	0	0	0	0	0
32135	0	0	0	0	0	0	0	0	0	0	0	0	0	0	0	0	0	0	0	0	0	0	0	0	0	0	0	0	0	0	0	0	0	0	0	0	0	0	0	0	0	0	0	0	0	0	0	0	0
32137	0	0	0	0	0	0	0	0	0	0	0	0	0	0	0	0	0	0	0	0	0	0	0	0	0	0	0	0	0	0	0	0	0	0	0	0	0	0	0	0	0	0	0	0	0	0	0	0	0
32143	0	0	0	0	0	0	0	0	0	0	0	0	0	0	0	0	0	0	0	0	0	0	0	0	0	0	0	0	0	0	0	0	0	0	0	0	0	0	0	0	0	0	0	0	0	0	0	0	0
32145	0	0	0	0	0	0	0	0	0	0	0	0	0	0	0	0	0	0	0	0	0	0	0	0	0	0	0	0	0	0	0	0	0	0	0	0	0	0	0	0	0	0	0	0	0	0	0	0	0
32159	0	0	0	0	0	0	0	0	0	0	0	0	0	0	0	0	0	0	0	0	0	0	0	0	0	0	0	0	0	0	0	0	0	0	0	0	0	0	0	0	0	0	0	0	0	0	0	0	0
32160	0	0	0	0	0	0	0	0	0	0	0	0	0	0	0	0	0	0	0	0	0	0	0	0	0	0	0	0	0	0	0	0	0	0	0	0	0	0	0	0	0	0	0	0	0	0	0	0	0
32169	0	0	0	0	0	0	0	0	0	0	0	0	0	0	0	0	0	0	0	0	0	0	0	0	0	0	0	0	0	0	0	0	0	0	0	0	0	0	0	0	0	0	0	0	0	0	0	0	0
32180	0	0	0	0	0	0	0	0	0	0	0	0	0	0	0	0	0	0	0	0	0	0	0	0	0	0	0	0	0	0	0	0	0	0	0	0	0	0	0	0	0	0	0	0	0	0	0	0	0
32181	0	0	0	0	0	0	0	0	0	0	0	0	0	0	0	0	0	0	0	0	0	0	0	0	0	0	0	0	0	0	0	0	0	0	0	0	0	0	0	0	0	0	0	0	0	0	0	0	0
32183	1	0	0	0	0	0	0	0	0	0	0	0	0	0	0	0	0	0	0	0	0	0	0	0	0	0	0	0	0	0	1	1	0	0	0	0	0	0	0	0	0	0	0	0	0	0	0	0	0
32203	0	0	0	0	0	0	0	0	0	0	0	0	0	0	0	0	0	0	0	0	0	0	0	0	0	0	0	0	0	0	0	0	0	0	0	0	0	0	0	0	0	0	0	0	0	0	0	0	0
32222	0	0	0	0	0	0	0	0	0	0	0	0	0	0	0	0	0	0	0	0	0	0	0	0	0	0	0	0	0	0	0	0	0	0	0	0	0	0	0	0	0	0	0	0	0	0	0	0	0
32229	0	0	0	0	0	0	0	0	0	0	0	0	0	0	0	0	0	0	0	0	0	0	0	0	0	0	0	0	0	0	0	0	0	0	0	0	0	0	0	0	0	0	0	0	0	0	0	0	0
32230	0	0	0	0	0	0	0	0	0	0	0	0	0	0	0	0	0	0	0	0	0	0	0	0	0	0	0	0	0	0	0	0	0	0	0	0	0	0	0	0	0	0	0	0	0	0	0	0	0
32252	0	0	0	0	0	0	0	0	0	0	0	0	0	0	0	0	0	0	0	0	0	0	0	0	0	0	0	0	0	0	0	0	0	0	0	0	0	0	0	0	0	0	0	0	0	0	0	0	0
32285	0	0	0	0	0	0	0	0	0	0	0	0	0	0	0	0	0	0	0	0	0	0	0	0	0	0	0	0	0	0	0	0	0	0	0	0	0	0	0	0	0	0	0	0	0	0	0	0	0
32289	0	0	0	0	0	0	0	0	0	0	0	0	0	0	0	0	0	0	0	0	0	0	0	0	0	0	0	0	0	0	0	0	0	0	0	0	0	0	0	0	0	0	0	0	0	0	0	0	0
32297	0	0	0	0	0	0	0	0	0	0	0	0	0	0	0	0	0	0	0	0	0	0	0	0	0	0	0	0	0	0	0	0	0	0	0	0	0	0	0	0	0	0	0	0	0	0	0	0	0
32325	0	0	0	0	0	0	0	0	0	0	0	0	0	0	0	0	0	0	0	0	0	0	0	0	0	0	0	0	0	0	0	0	0	0	0	0	0	0	0	0	0	0	0	0	0	0	0	0	0
32326	0	0	0	0	0	0	0	0	0	0	0	0	0	0	0	0	0	0	0	0	0	0	0	0	0	0	0	0	0	0	0	0	0	0	0	0	0	0	0	0	0	0	0	0	0	0	0	0	0
32334	0	0	0	0	0	0	0	0	0	0	0	0	0	0	0	0	0	0	0	0	0	0	0	0	0	0	0	0	0	0	0	0	0	0	0	0	0	0	0	0	0	0	0	0	0	0	0	0	0
32364	0	0	0	0	0	0	0	0	0	0	0	0	0	0	0	0	0	0	0	0	0	0	0	0	0	0	0	0	0	0	0	0	0	0	0	0	0	0	0	0	0	0	0	0	0	0	0	0	0
32384	0	0	0	0	0	0	0	0	0	0	0	0	0	0	0	0	0	0	0	0	0	0	0	0	0	0	0	0	0	0	0	0	0	0	0	0	0	0	0	0	0	0	0	0	0	0	0	0	0
32450	0	0	0	0	0	0	0	0	0	0	0	0	0	0	0	0	0	0	0	0	0	0	0	0	0	0	0	0	0	0	0	0	0	0	0	0	0	0	0	0	0	0	0	0	0	0	0	0	0
32456	0	0	0	0	0	0	0	0	0	0	0	0	0	0	0	0	0	0	0	0	0	0	0	0	0	0	0	0	0	0	0	0	0	0	0	0	0	0	0	0	0	0	0	0	0	0	0	0	0
32458	0	0	0	0	0	0	0	0	0	0	0	0	0	0	0	0	0	0	0	0	0	0	0	0	0	0	0	0	0	0	0	0	0	0	0	0	0	0	0	0	0	0	0	0	0	0	0	0	0
32463	0	0	0	0	0	0	0	0	0	0	0	0	0	0	0	0	0	0	0	0	0	0	0	0	0	0	0	0	0	0	0	0	0	0	0	0	0	0	0	0	0	0	0	0	0	0	0	0	0
32470	0	0	0	0	0	0	0	0	0	0	0	0	0	0	0	0	0	0	0	0	0	0	0	0	0	0	0	0	0	0	0	0	0	0	0	0	0	0	0	0	0	0	0	0	0	0	0	0	0
32473	0	0	0	0	0	0	0	0	0	0	0	0	0	0	0	0	0	0	0	0	0	0	0	0	0	0	0	0	0	0	0	0	0	0	0	0	0	0	0	0	0	0	0	0	0	0	0	0	0
32478	0	0	0	0	0	0	0	0	0	0	0	0	0	0	0	0	0	0	0	0	0	0	0	0	0	0	0	0	0	0	0	0	0	0	0	0	0	0	0	0	0	0	0	0	0	0	0	0	0
32497	1	0	0	0	0	0	0	0	0	0	0	0	0	0	0	0	0	0	0	0	0	0	0	0	0	0	0	0	0	0	1	0	0	0	0	0	0	0	0	0	0	0	0	0	0	0	0	0	0
32533	0	0	0	0	0	0	0	0	0	0	0	0	0	0	0	0	0	0	0	0	0	0	0	0	0	0	0	0	0	0	0	0	0	0	0	0	0	0	0	0	0	0	0	0	0	0	0	0	0
32536	0	0	0	0	0	0	0	0	0	0	0	0	0	0	0	0	0	0	0	0	0	0	0	0	0	0	0	0	0	0	0	0	0	0	0	0	0	0	0	0	0	0	0	0	0	0	0	0	0
32557	0	0	0	0	0	0	0	0	0	0	0	0	0	0	0	0	0	0	0	0	0	0	0	0	0	0	0	0	0	0	0	0	0	0	0	0	0	0	0	0	0	0	0	0	0	0	0	0	0
32567	0	0	0	0	0	0	0	0	0	0	0	0	0	0	0	0	0	0	0	0	0	0	0	0	0	0	0	0	0	0	0	0	0	0	0	0	0	0	0	0	0	0	0	0	0	0	0	0	0
32571	0	0	0	0	0	0	0	0	0	0	0	0	0	0	0	0	0	0	0	0	0	0	0	0	0	0	0	0	0	0	0	0	0	0	0	0	0	0	0	0	0	0	0	0	0	0	0	0	0
32581	0	0	0	0	0	0	0	0	0	0	0	0	0	0	0	0	0	0	0	0	0	0	0	0	0	0	0	0	0	0	0	0	0	0	0	0	0	0	0	0	0	0	0	0	0	0	0	0	0
32602	0	0	0	0	0	0	0	0	0	0	0	0	0	0	0	0	0	0	0	0	0	0	0	0	0	0	0	0	0	0	0	0	0	0	0	0	0	0	0	0	0	0	0	0	0	0	0	0	0
32608	0	0	0	0	0	0	0	0	0	0	0	0	0	0	0	0	0	0	0	0	0	0	0	0	0	0	0	0	0	0	0	0	0	0	0	0	0	0	0	0	0	0	0	0	0	0	0	0	0
32610	0	0	0	0	0	0	0	0	0	0	0	0	0	0	0	0	0	0	0	0	0	0	0	0	0	0	0	0	0	0	0	0	0	0	0	0	0	0	0	0	0	0	0	0	0	0	0	0	0
32616	0	0	0	0	0	0	0	0	0	0	0	0	0	0	0	0	0	0	0	0	0	0	0	0	0	0	0	0	0	0	0	0	0	0	0	0	0	0	0	0	0	0	0	0	0	0	0	0	0
32652	0	0	0	0	0	0	0	0	0	0	0	0	0	0	0	0	0	0	0	0	0	0	0	0	0	0	0	0	0	0	0	0	0	0	0	0	0	0	0	0	0	0	0	0	0	0	0	0	0
32697	0	0	0	0	0	0	0	0	0	0	0	0	0	0	0	0	0	0	0	0	0	0	0	0	0	0	0	0	0	0	0	0	0	0	0	0	0	0	0	0	0	0	0	0	0	0	0	0	0
32726	0	0	0	0	0	0	0	0	0	0	0	0	0	0	0	0	0	0	0	0	0	0	0	0	0	0	0	0	0	0	0	0	0	0	0	0	0	0	0	0	0	0	0	0	0	0	0	0	0
32748	0	0	0	0	0	0	0	0	0	0	0	0	0	0	0	0	0	0	0	0	0	0	0	0	0	0	0	0	0	0	0	0	0	0	0	0	0	0	0	0	0	0	0	0	0	0	0	0	0
32752	0	0	0	0	0	0	0	0	0	0	0	0	0	0	0	0	0	0	0	0	0	0	0	0	0	0	0	0	0	0	0	0	0	0	0	0	0	0	0	0	0	0	0	0	0	0	0	0	0
32754	0	0	0	0	0	0	0	0	0	0	0	0	0	0	0	0	0	0	0	0	0	0	0	0	0	0	0	0	0	0	0	0	0	0	0	0	0	0	0	0	0	0	0	0	0	0	0	0	0
32760	0	0	0	0	0	0	0	0	0	0	0	0	0	0	0	0	0	0	0	0	0	0	0	0	0	0	0	0	0	0	0	0	0	0	0	0	0	0	0	0	0	0	0	0	0	0	0	0	0
32810	0	0	0	0	0	0	0	0	0	0	0	0	0	0	0	0	0	0	0	0	0	0	0	0	0	0	0	0	0	0	0	0	0	0	0	0	0	0	0	0	0	0	0	0	0	0	0	0	0
32824	0	0	0	0	0	0	0	0	0	0	0	0	0	0	0	0	0	0	0	0	0	0	0	0	0	0	0	0	0	0	0	0	0	0	0	0	0	0	0	0	0	0	0	0	0	0	0	0	0
32839	0	0	0	0	0	0	0	0	0	0	0	0	0	0	0	0	0	0	0	0	0	0	0	0	0	0	0	0	0	0	0	0	0	0	0	0	0	0	0	0	0	0	0	0	0	0	0	0	0
32844	0	0	0	0	0	0	0	0	0	0	0	0	0	0	0	0	0	0	0	0	0	0	0	0	0	0	0	0	0	0	0	0	0	0	0	0	0	0	0	0	0	0	0	0	0	0	0	0	0
32866	0	0	0	0	0	0	0	0	0	0	0	0	0	0	0	0	0	0	0	0	0	0	0	0	0	0	0	0	0	0	0	0	0	0	0	0	0	0	0	0	0	0	0	0	0	0	0	0	0
32867	0	0	0	0	0	0	0	0	0	0	0	0	0	0	0	0	0	0	0	0	0	0	0	0	0	0	0	0	0	0	0	0	0	0	0	0	0	0	0	0	0	0	0	0	0	0	0	0	0
32868	1	0	0	0	0	0	0	0	0	0	0	0	0	0	0	0	0	0	0	0	0	0	0	0	0	0	0	0	0	1	1	0	0	0	1	0	0	1	0	0	0	0	0	0	0	0	0	0	0
32881	0	0	0	0	0	0	0	0	0	0	0	0	0	0	0	0	0	0	0	0	0	0	0	0	0	0	0	0	0	0	0	0	0	0	0	0	0	0	0	0	0	0	0	0	0	0	0	0	0
32886	0	0	0	0	0	0	0	0	0	0	0	0	0	0	0	0	0	0	0	0	0	0	0	0	0	0	0	0	0	0	0	0	0	0	0	0	0	0	0	0	0	0	0	0	0	0	0	0	0
32905	0	0	0	0	0	0	0	0	0	0	0	0	0	0	0	0	0	0	0	0	0	0	0	0	0	0	0	0	0	0	0	0	0	0	0	0	0	0	0	0	0	0	0	0	0	0	0	0	0
32912	0	0	0	0	0	0	0	0	0	0	0	0	0	0	0	0	0	0	0	0	0	0	0	0	0	0	0	0	0	0	0	0	0	0	0	0	0	0	0	0	0	0	0	0	0	0	0	0	0
32918	0	0	0	0	0	0	0	0	0	0	0	0	0	0	0	0	0	0	0	0	0	0	0	0	0	0	0	0	0	0	0	0	0	0	0	0	0	0	0	0	0	0	0	0	0	0	0	0	0
32923	0	0	0	0	0	0	0	0	0	0	0	0	0	0	0	0	0	0	0	0	0	0	0	0	0	0	0	0	0	0	0	0	0	0	0	0	0	0	0	0	0	0	0	0	0	0	0	0	0
32931	0	0	0	0	0	0	0	0	0	0	0	0	0	0	0	0	0	0	0	0	0	0	0	0	0	0	0	0	0	0	0	0	0	0	0	0	0	0	0	0	0	0	0	0	0	0	0	0	0
32986	0	0	0	0	0	0	0	0	0	0	0	0	0	0	0	0	0	0	0	0	0	0	0	0	0	0	0	0	0	0	0	0	0	0	0	0	0	0	0	0	0	0	0	0	0	0	0	0	0
32995	0	0	0	0	0	0	0	0	0	0	0	0	0	0	0	0	0	0	0	0	0	0	0	0	0	0	0	0	0	0	0	0	0	0	0	0	0	0	0	0	0	0	0	0	0	0	0	0	0
33011	0	0	0	0	0	0	0	0	0	0	0	0	0	0	0	0	0	0	0	0	0	0	0	0	0	0	0	0	0	0	0	0	0	0	0	0	0	0	0	0	0	0	0	0	0	0	0	0	0
33012	0	0	0	0	0	0	0	0	0	0	0	0	0	0	0	0	0	0	0	0	0	0	0	0	0	0	0	0	0	0	0	0	0	0	0	0	0	0	0	0	0	0	0	0	0	0	0	0	0
33071	0	0	0	0	0	0	0	0	0	0	0	0	0	0	0	0	0	0	0	0	0	0	0	0	0	0	0	0	0	0	0	0	0	0	0	0	0	0	0	0	0	0	0	0	0	0	0	0	0
33077	0	0	0	0	0	0	0	0	0	0	0	0	0	0	0	0	0	0	0	0	0	0	0	0	0	0	0	0	0	0	0	0	0	0	0	0	0	0	0	0	0	0	0	0	0	0	0	0	0
33082	0	0	0	0	0	0	0	0	0	0	0	0	0	0	0	0	0	0	0	0	0	0	0	0	0	0	0	0	0	0	0	0	0	0	0	0	0	0	0	0	0	0	0	0	0	0	0	0	0
33084	0	0	0	0	0	0	0	0	0	0	0	0	0	0	0	0	0	0	0	0	0	0	0	0	0	0	0	0	0	0	0	0	0	0	0	0	0	0	0	0	0	0	0	0	0	0	0	0	0
33121	0	0	0	0	0	0	0	0	0	0	0	0	0	0	0	0	0	0	0	0	0	0	0	0	0	0	0	0	0	0	0	0	0	0	0	0	0	0	0	0	0	0	0	0	0	0	0	0	0
33126	0	0	0	0	0	0	0	0	0	0	0	0	0	0	0	0	0	0	0	0	0	0	0	0	0	0	0	0	0	0	0	0	0	0	0	0	0	0	0	0	0	0	0	0	0	0	0	0	0
33160	0	0	0	0	0	0	0	0	0	0	0	0	0	0	0	0	0	0	0	0	0	0	0	0	0	0	0	0	0	0	0	0	0	0	0	0	0	0	0	0	0	0	0	0	0	0	0	0	0
33162	0	0	0	0	0	0	0	0	0	0	0	0	0	0	0	0	0	0	0	0	0	0	0	0	0	0	0	0	0	0	0	0	0	0	0	0	0	0	0	0	0	0	0	0	0	0	0	0	0
33166	0	0	0	0	0	0	0	0	0	0	0	0	0	0	0	0	0	0	0	0	0	0	0	0	0	0	0	0	0	0	0	0	0	0	0	0	0	0	0	0	0	0	0	0	0	0	0	0	0
33171	0	0	0	0	0	0	0	0	0	0	0	0	0	0	0	0	0	0	0	0	0	0	0	0	0	0	0	0	0	0	0	0	0	0	0	0	0	0	0	0	0	0	0	0	0	0	0	0	0
33177	0	0	0	0	0	0	0	0	0	0	0	0	0	0	0	0	0	0	0	0	0	0	0	0	0	0	0	0	0	0	0	0	0	0	0	0	0	0	0	0	0	0	0	0	0	0	0	0	0
33178	0	0	0	0	0	0	0	0	0	0	0	0	0	0	0	0	0	0	0	0	0	0	0	0	0	0	0	0	0	0	0	0	0	0	0	0	0	0	0	0	0	0	0	0	0	0	0	0	0
33185	0	0	0	0	0	0	0	0	0	0	0	0	0	0	0	0	0	0	0	0	0	0	0	0	0	0	0	0	0	0	0	0	0	0	0	0	0	0	0	0	0	0	0	0	0	0	0	0	0
33208	0	0	0	0	0	0	0	0	0	0	0	0	0	0	0	0	0	0	0	0	0	0	0	0	0	0	0	0	0	0	0	0	0	0	0	0	0	0	0	0	0	0	0	0	0	0	0	0	0
33228	0	0	0	0	0	0	0	0	0	0	0	0	0	0	0	0	0	0	0	0	0	0	0	0	0	0	0	0	0	0	0	0	0	0	0	0	0	0	0	0	0	0	0	0	0	0	0	0	0
33241	0	0	0	0	0	0	0	0	0	0	0	0	0	0	0	0	0	0	0	0	0	0	0	0	0	0	0	0	0	0	0	0	0	0	0	0	0	0	0	0	0	0	0	0	0	0	0	0	0
33244	0	0	0	0	0	0	0	0	0	0	0	0	0	0	0	0	0	0	0	0	0	0	0	0	0	0	0	0	0	0	0	0	0	0	0	0	0	0	0	0	0	0	0	0	0	0	0	0	0
33276	0	0	0	0	0	0	0	0	0	0	0	0	0	0	0	0	0	0	0	0	0	0	0	0	0	0	0	0	0	0	0	0	0	0	0	0	0	0	0	0	0	0	0	0	0	0	0	0	0
33295	0	0	0	0	0	0	0	0	0	0	0	0	0	0	0	0	0	0	0	0	0	0	0	0	0	0	0	0	0	0	0	0	0	0	0	0	0	0	0	0	0	0	0	0	0	0	0	0	0
33322	0	0	0	0	0	0	0	0	0	0	0	0	0	0	0	0	0	0	0	0	0	0	0	0	0	0	0	0	0	0	0	0	0	0	0	0	0	0	0	0	0	0	0	0	0	0	0	0	0
33353	0	0	0	0	0	0	0	0	0	0	0	0	0	0	0	0	0	0	0	0	0	0	0	0	0	0	0	0	0	0	0	0	0	0	0	0	0	0	0	0	0	0	0	0	0	0	0	0	0
33361	0	0	0	0	0	0	0	0	0	0	0	0	0	0	0	0	0	0	0	0	0	0	0	0	0	0	0	0	0	0	0	0	0	0	0	0	0	0	0	0	0	0	0	0	0	0	0	0	0
33390	0	0	0	0	0	0	0	0	0	0	0	0	0	0	0	0	0	0	0	0	0	0	0	0	0	0	0	0	0	0	0	0	0	0	0	0	0	0	0	0	0	0	0	0	0	0	0	0	0
33413	0	0	0	0	0	0	0	0	0	0	0	0	0	0	0	0	0	0	0	0	0	0	0	0	0	0	0	0	0	0	0	0	0	0	0	0	0	0	0	0	0	0	0	0	0	0	0	0	0
33416	0	0	0	0	0	0	0	0	0	0	0	0	0	0	0	0	0	0	0	0	0	0	0	0	0	0	0	0	0	0	0	0	0	0	0	0	0	0	0	0	0	0	0	0	0	0	0	0	0
33422	0	0	0	0	0	0	0	0	0	0	0	0	0	0	0	0	0	0	0	0	0	0	0	0	0	0	0	0	0	0	0	0	0	0	0	0	0	0	0	0	0	0	0	0	0	0	0	0	0
33441	0	0	0	0	0	0	0	0	0	0	0	0	0	0	0	0	0	0	0	0	0	0	0	0	0	0	0	0	0	0	0	0	0	0	0	0	0	0	0	0	0	0	0	0	0	0	0	0	0
33458	0	0	0	0	0	0	0	0	0	0	0	0	0	0	0	0	0	0	0	0	0	0	0	0	0	0	0	0	0	0	0	0	0	0	0	0	0	0	0	0	0	0	0	0	0	0	0	0	0
33461	0	0	0	0	0	0	0	0	0	0	0	0	0	0	0	0	0	0	0	0	0	0	0	0	0	0	0	0	0	0	0	0	0	0	0	0	0	0	0	0	0	0	0	0	0	0	0	0	0
33504	0	0	0	0	0	0	0	0	0	0	0	0	0	0	0	0	0	0	0	0	0	0	0	0	0	0	0	0	0	0	0	0	0	0	0	0	0	0	0	0	0	0	0	0	0	0	0	0	0
33557	0	0	0	0	0	0	0	0	0	0	0	0	0	0	0	0	0	0	0	0	0	0	0	0	0	0	0	0	0	0	0	0	0	0	0	0	0	0	0	0	0	0	0	0	0	0	0	0	0
33559	0	0	0	0	0	0	0	0	0	0	0	0	0	0	0	0	0	0	0	0	0	0	0	0	0	0	0	0	0	0	0	0	0	0	0	0	0	0	0	0	0	0	0	0	0	0	0	0	0
33570	0	0	0	0	0	0	0	0	0	0	0	0	0	0	0	0	0	0	0	0	0	0	0	0	0	0	0	0	0	0	0	0	0	0	0	0	0	0	0	0	0	0	0	0	0	0	0	0	0
33578	0	0	0	0	0	0	0	0	0	0	0	0	0	0	0	0	0	0	0	0	0	0	0	0	0	0	0	0	0	0	0	0	0	0	0	0	0	0	0	0	0	0	0	0	0	0	0	0	0
33593	0	0	0	0	0	0	0	0	0	0	0	0	0	0	0	0	0	0	0	0	0	0	0	0	0	0	0	0	0	0	0	0	0	0	0	0	0	0	0	0	0	0	0	0	0	0	0	0	0
33594	0	0	0	0	0	0	0	0	0	0	0	0	0	0	0	0	0	0	0	0	0	0	0	0	0	0	0	0	0	0	0	0	0	0	0	0	0	0	0	0	0	0	0	0	0	0	0	0	0
33595	0	0	0	0	0	0	0	0	0	0	0	0	0	0	0	0	0	0	0	0	0	0	0	0	0	0	0	0	0	0	0	0	0	0	0	0	0	0	0	0	0	0	0	0	0	0	0	0	0
33611	0	0	0	0	0	0	0	0	0	0	0	0	0	0	0	0	0	0	0	0	0	0	0	0	0	0	0	0	0	0	0	0	0	0	0	0	0	0	0	0	0	0	0	0	0	0	0	0	0
33612	0	0	0	0	0	0	0	0	0	0	0	0	0	0	0	0	0	0	0	0	0	0	0	0	0	0	0	0	0	0	0	0	0	0	0	0	0	0	0	0	0	0	0	0	0	0	0	0	0
33617	0	0	0	0	0	0	0	0	0	0	0	0	0	0	0	0	0	0	0	0	0	0	0	0	0	0	0	0	0	0	0	0	0	0	0	0	0	0	0	0	0	0	0	0	0	0	0	0	0
33628	0	0	0	0	0	0	0	0	0	0	0	0	0	0	0	0	0	0	0	0	0	0	0	0	0	0	0	0	0	0	0	0	0	0	0	0	0	0	0	0	0	0	0	0	0	0	0	0	0
33629	0	0	0	0	0	0	0	0	0	0	0	0	0	0	0	0	0	0	0	0	0	0	0	0	0	0	0	0	0	0	0	0	0	0	0	0	0	0	0	0	0	0	0	0	0	0	0	0	0
33648	0	0	0	0	0	0	0	0	0	0	0	0	0	0	0	0	0	0	0	0	0	0	0	0	0	0	0	0	0	0	0	0	0	0	0	0	0	0	0	0	0	0	0	0	0	0	0	0	0
33653	0	0	0	0	0	0	0	0	0	0	0	0	0	0	0	0	0	0	0	0	0	0	0	0	0	0	0	0	0	0	0	0	0	0	0	0	0	0	0	0	0	0	0	0	0	0	0	0	0
33656	0	0	0	0	0	0	0	0	0	0	0	0	0	0	0	0	0	0	0	0	0	0	0	0	0	0	0	0	0	0	0	0	0	0	0	0	0	0	0	0	0	0	0	0	0	0	0	0	0
33668	0	0	0	0	0	0	0	0	0	0	0	0	0	0	0	0	0	0	0	0	0	0	0	0	0	0	0	0	0	0	0	0	0	0	0	0	0	0	0	0	0	0	0	0	0	0	0	0	0
33680	0	0	0	0	0	0	0	0	0	0	0	0	0	0	0	0	0	0	0	0	0	0	0	0	0	0	0	0	0	0	0	0	0	0	0	0	0	0	0	0	0	0	0	0	0	0	0	0	0
33691	1	0	0	0	0	0	0	0	0	0	0	0	0	0	0	0	0	0	0	0	0	0	0	0	0	0	0	0	0	1	0	0	0	0	0	0	0	0	0	0	0	0	0	0	0	0	0	0	0
33710	0	0	0	0	0	0	0	0	0	0	0	0	0	0	0	0	0	0	0	0	0	0	0	0	0	0	0	0	0	0	0	0	0	0	0	0	0	0	0	0	0	0	0	0	0	0	0	0	0
33721	0	0	0	0	0	0	0	0	0	0	0	0	0	0	0	0	0	0	0	0	0	0	0	0	0	0	0	0	0	0	0	0	0	0	0	0	0	0	0	0	0	0	0	0	0	0	0	0	0
33735	0	0	0	0	0	0	0	0	0	0	0	0	0	0	0	0	0	0	0	0	0	0	0	0	0	0	0	0	0	0	0	0	0	0	0	0	0	0	0	0	0	0	0	0	0	0	0	0	0
33754	0	0	0	0	0	0	0	0	0	0	0	0	0	0	0	0	0	0	0	0	0	0	0	0	0	0	0	0	0	0	0	0	0	0	0	0	0	0	0	0	0	0	0	0	0	0	0	0	0
33757	0	0	0	0	0	0	0	0	0	0	0	0	0	0	0	0	0	0	0	0	0	0	0	0	0	0	0	0	0	0	0	0	0	0	0	0	0	0	0	0	0	0	0	0	0	0	0	0	0
43757	0	0	0	0	0	0	0	0	0	0	0	0	0	0	0	0	0	0	0	0	0	0	0	0	0	0	0	0	0	0	0	0	0	0	0	0	0	0	0	0	0	0	0	0	0	0	0	0	0
33759	0	0	0	0	0	0	0	0	0	0	0	0	0	0	0	0	0	0	0	0	0	0	0	0	0	0	0	0	0	0	0	0	0	0	0	0	0	0	0	0	0	0	0	0	0	0	0	0	0
33773	0	0	0	0	0	0	0	0	0	0	0	0	0	0	0	0	0	0	0	0	0	0	0	0	0	0	0	0	0	0	0	0	0	0	0	0	0	0	0	0	0	0	0	0	0	0	0	0	0
33780	0	0	0	0	0	0	0	0	0	0	0	0	0	0	0	0	0	0	0	0	0	0	0	0	0	0	0	0	0	0	0	0	0	0	0	0	0	0	0	0	0	0	0	0	0	0	0	0	0
33786	0	0	0	0	0	0	0	0	0	0	0	0	0	0	0	0	0	0	0	0	0	0	0	0	0	0	0	0	0	0	0	0	0	0	0	0	0	0	0	0	0	0	0	0	0	0	0	0	0
33834	0	0	0	0	0	0	0	0	0	0	0	0	0	0	0	0	0	0	0	0	0	0	0	0	0	0	0	0	0	0	0	0	0	0	0	0	0	0	0	0	0	0	0	0	0	0	0	0	0
33837	0	0	0	0	0	0	0	0	0	0	0	0	0	0	0	0	0	0	0	0	0	0	0	0	0	0	0	0	0	0	0	0	0	0	0	0	0	0	0	0	0	0	0	0	0	0	0	0	0
33840	0	0	0	0	0	0	0	0	0	0	0	0	0	0	0	0	0	0	0	0	0	0	0	0	0	0	0	0	0	0	0	0	0	0	0	0	0	0	0	0	0	0	0	0	0	0	0	0	0
33861	0	0	0	0	0	0	0	0	0	0	0	0	0	0	0	0	0	0	0	0	0	0	0	0	0	0	0	0	0	0	0	0	0	0	0	0	0	0	0	0	0	0	0	0	0	0	0	0	0
33862	0	0	0	0	0	0	0	0	0	0	0	0	0	0	0	0	0	0	0	0	0	0	0	0	0	0	0	0	0	0	0	0	0	0	0	0	0	0	0	0	0	0	0	0	0	0	0	0	0
33867	0	0	0	0	0	0	0	0	0	0	0	0	0	0	0	0	0	0	0	0	0	0	0	0	0	0	0	0	0	0	0	0	0	0	0	0	0	0	0	0	0	0	0	0	0	0	0	0	0
33884	0	0	0	0	0	0	0	0	0	0	0	0	0	0	0	0	0	0	0	0	0	0	0	0	0	0	0	0	0	0	0	0	0	0	0	0	0	0	0	0	0	0	0	0	0	0	0	0	0
33885	0	0	0	0	0	0	0	0	0	0	0	0	0	0	0	0	0	0	0	0	0	0	0	0	0	0	0	0	0	0	0	0	0	0	0	0	0	0	0	0	0	0	0	0	0	0	0	0	0
33902	0	0	0	0	0	0	0	0	0	0	0	0	0	0	0	0	0	0	0	0	0	0	0	0	0	0	0	0	0	0	0	0	0	0	0	0	0	0	0	0	0	0	0	0	0	0	0	0	0
33917	0	0	0	0	0	0	0	0	0	0	0	0	0	0	0	0	0	0	0	0	0	0	0	0	0	0	0	0	0	0	0	0	0	0	0	0	0	0	0	0	0	0	0	0	0	0	0	0	0
33926	0	0	0	0	0	0	0	0	0	0	0	0	0	0	0	0	0	0	0	0	0	0	0	0	0	0	0	0	0	0	0	0	0	0	0	0	0	0	0	0	0	0	0	0	0	0	0	0	0
33933	0	0	0	0	0	0	0	0	0	0	0	0	0	0	0	0	0	0	0	0	0	0	0	0	0	0	0	0	0	0	0	0	0	0	0	0	0	0	0	0	0	0	0	0	0	0	0	0	0
33934	0	0	0	0	0	0	0	0	0	0	0	0	0	0	0	0	0	0	0	0	0	0	0	0	0	0	0	0	0	0	0	0	0	0	0	0	0	0	0	0	0	0	0	0	0	0	0	0	0
34000	0	0	0	0	0	0	0	0	0	0	0	0	0	0	0	0	0	0	0	0	0	0	0	0	0	0	0	0	0	0	0	0	0	0	0	0	0	0	0	0	0	0	0	0	0	0	0	0	0
34016	0	0	0	0	0	0	0	0	0	0	0	0	0	0	0	0	0	0	0	0	0	0	0	0	0	0	0	0	0	0	0	0	0	0	0	0	0	0	0	0	0	0	0	0	0	0	0	0	0
34020	1	0	0	1	0	1	1	1	1	1	1	1	1	1	1	1	1	1	1	1	1	1	1	1	1	1	1	1	0	1	1	1	0	1	1	1	1	1	1	1	1	1	1	1	1	1	1	1	1
34022	0	0	0	0	0	0	0	0	0	0	0	0	0	0	0	0	0	0	0	0	0	0	0	0	0	0	0	0	0	0	0	0	0	0	0	0	0	0	0	0	0	0	0	0	0	0	0	0	0
34025	0	0	0	0	0	0	0	0	0	0	0	0	0	0	0	0	0	0	0	0	0	0	0	0	0	0	0	0	0	0	0	0	0	0	0	0	0	0	0	0	0	0	0	0	0	0	0	0	0
34026	0	0	0	0	0	0	0	0	0	0	0	0	0	0	0	0	0	0	0	0	0	0	0	0	0	0	0	0	0	0	0	0	0	0	0	0	0	0	0	0	0	0	0	0	0	0	0	0	0
34071	0	0	0	0	0	0	0	0	0	0	0	0	0	0	0	0	0	0	0	0	0	0	0	0	0	0	0	0	0	0	0	0	0	0	0	0	0	0	0	0	0	0	0	0	0	0	0	0	0
34090	0	0	0	0	0	0	0	0	0	0	0	0	0	0	0	0	0	0	0	0	0	0	0	0	0	0	0	0	0	0	0	0	0	0	0	0	0	0	0	0	0	0	0	0	0	0	0	0	0
34098	0	0	0	0	0	0	0	0	0	0	0	0	0	0	0	0	0	0	0	0	0	0	0	0	0	0	0	0	0	0	0	0	0	0	0	0	0	0	0	0	0	0	0	0	0	0	0	0	0
34112	0	0	0	0	0	0	0	0	0	0	0	0	0	0	0	0	0	0	0	0	0	0	0	0	0	0	0	0	0	0	0	0	0	0	0	0	0	0	0	0	0	0	0	0	0	0	0	0	0
34115	0	0	0	0	0	0	0	0	0	0	0	0	0	0	0	0	0	0	0	0	0	0	0	0	0	0	0	0	0	0	0	0	0	0	0	0	0	0	0	0	0	0	0	0	0	0	0	0	0
34116	0	0	0	0	0	0	0	0	0	0	0	0	0	0	0	0	0	0	0	0	0	0	0	0	0	0	0	0	0	0	0	0	0	0	0	0	0	0	0	0	0	0	0	0	0	0	0	0	0
34145	0	0	0	0	0	0	0	0	0	0	0	0	0	0	0	0	0	0	0	0	0	0	0	0	0	0	0	0	0	0	0	0	0	0	0	0	0	0	0	0	0	0	0	0	0	0	0	0	0
34172	0	0	0	0	0	0	0	0	0	0	0	0	0	0	0	0	0	0	0	0	0	0	0	0	0	0	0	0	0	0	0	0	0	0	0	0	0	0	0	0	0	0	0	0	0	0	0	0	0
34191	0	0	0	0	0	0	0	0	0	0	0	0	0	0	0	0	0	0	0	0	0	0	0	0	0	0	0	0	0	0	0	0	0	0	0	0	0	0	0	0	0	0	0	0	0	0	0	0	0
34192	0	0	0	0	0	0	0	0	0	0	0	0	0	0	0	0	0	0	0	0	0	0	0	0	0	0	0	0	0	0	0	0	0	0	0	0	0	0	0	0	0	0	0	0	0	0	0	0	0
34197	0	0	0	0	0	0	0	0	0	0	0	0	0	0	0	0	0	0	0	0	0	0	0	0	0	0	0	0	0	0	0	0	0	0	0	0	0	0	0	0	0	0	0	0	0	0	0	0	0
34199	0	0	0	0	0	0	0	0	0	0	0	0	0	0	0	0	0	0	0	0	0	0	0	0	0	0	0	0	0	0	0	0	0	0	0	0	0	0	0	0	0	0	0	0	0	0	0	0	0
34231	0	0	0	0	0	0	0	0	0	0	0	0	0	0	0	0	0	0	0	0	0	0	0	0	0	0	0	0	0	0	0	0	0	0	0	0	0	0	0	0	0	0	0	0	0	0	0	0	0
34236	0	0	0	0	0	0	0	0	0	0	0	0	0	0	0	0	0	0	0	0	0	0	0	0	0	0	0	0	0	0	0	0	0	0	0	0	0	0	0	0	0	0	0	0	0	0	0	0	0
34245	0	0	0	0	0	0	0	0	0	0	0	0	0	0	0	0	0	0	0	0	0	0	0	0	0	0	0	0	0	0	0	0	0	0	0	0	0	0	0	0	0	0	0	0	0	0	0	0	0
34251	0	0	0	0	0	0	0	0	0	0	0	0	0	0	0	0	0	0	0	0	0	0	0	0	0	0	0	0	0	0	0	0	0	0	0	0	0	0	0	0	0	0	0	0	0	0	0	0	0
34271	0	0	0	0	0	0	0	0	0	0	0	0	0	0	0	0	0	0	0	0	0	0	0	0	0	0	0	0	0	0	0	0	0	0	0	0	0	0	0	0	0	0	0	0	0	0	0	0	0
34307	0	0	0	0	0	0	0	0	0	0	0	0	0	0	0	0	0	0	0	0	0	0	0	0	0	0	0	0	0	0	0	0	0	0	0	0	0	0	0	0	0	0	0	0	0	0	0	0	0
34309	0	0	0	0	0	0	0	0	0	0	0	0	0	0	0	0	0	0	0	0	0	0	0	0	0	0	0	0	0	0	0	0	0	0	0	0	0	0	0	0	0	0	0	0	0	0	0	0	0
34312	0	0	0	0	0	0	0	0	0	0	0	0	0	0	0	0	0	0	0	0	0	0	0	0	0	0	0	0	0	0	0	0	0	0	0	0	0	0	0	0	0	0	0	0	0	0	0	0	0
34319	0	0	0	0	0	0	0	0	0	0	0	0	0	0	0	0	0	0	0	0	0	0	0	0	0	0	0	0	0	0	0	0	0	0	0	0	0	0	0	0	0	0	0	0	0	0	0	0	0
34356	0	0	0	0	0	0	0	0	0	0	0	0	0	0	0	0	0	0	0	0	0	0	0	0	0	0	0	0	0	0	0	0	0	0	0	0	0	0	0	0	0	0	0	0	0	0	0	0	0
34372	0	0	0	0	0	0	0	0	0	0	0	0	0	0	0	0	0	0	0	0	0	0	0	0	0	0	0	0	0	0	0	0	0	0	0	0	0	0	0	0	0	0	0	0	0	0	0	0	0
34380	0	0	0	0	0	0	0	0	0	0	0	0	0	0	0	0	0	0	0	0	0	0	0	0	0	0	0	0	0	0	0	0	0	0	0	0	0	0	0	0	0	0	0	0	0	0	0	0	0
34388	0	0	0	0	0	0	0	0	0	0	0	0	0	0	0	0	0	0	0	0	0	0	0	0	0	0	0	0	0	0	0	0	0	0	0	0	0	0	0	0	0	0	0	0	0	0	0	0	0
34415	0	0	0	0	0	0	0	0	0	0	0	0	0	0	0	0	0	0	0	0	0	0	0	0	0	0	0	0	0	0	0	0	0	0	0	0	0	0	0	0	0	0	0	0	0	0	0	0	0
34449	0	0	0	0	0	0	0	0	0	0	0	0	0	0	0	0	0	0	0	0	0	0	0	0	0	0	0	0	0	0	0	0	0	0	0	0	0	0	0	0	0	0	0	0	0	0	0	0	0
34450	0	0	0	0	0	0	0	0	0	0	0	0	0	0	0	0	0	0	0	0	0	0	0	0	0	0	0	0	0	0	0	0	0	0	0	0	0	0	0	0	0	0	0	0	0	0	0	0	0
34453	0	0	0	0	0	0	0	0	0	0	0	0	0	0	0	0	0	0	0	0	0	0	0	0	0	0	0	0	0	0	0	0	0	0	0	0	0	0	0	0	0	0	0	0	0	0	0	0	0
34455	0	0	0	0	0	0	0	0	0	0	0	0	0	0	0	0	0	0	0	0	0	0	0	0	0	0	0	0	0	0	0	0	0	0	0	0	0	0	0	0	0	0	0	0	0	0	0	0	0
34459	0	0	0	0	0	0	0	0	0	0	0	0	0	0	0	0	0	0	0	0	0	0	0	0	0	0	0	0	0	0	0	0	0	0	0	0	0	0	0	0	0	0	0	0	0	0	0	0	0
34460	0	0	0	0	0	0	0	0	0	0	0	0	0	0	0	0	0	0	0	0	0	0	0	0	0	0	0	0	0	0	0	0	0	0	0	0	0	0	0	0	0	0	0	0	0	0	0	0	0
34474	0	0	0	0	0	0	0	0	0	0	0	0	0	0	0	0	0	0	0	0	0	0	0	0	0	0	0	0	0	0	0	0	0	0	0	0	0	0	0	0	0	0	0	0	0	0	0	0	0
34557	0	0	0	0	0	0	0	0	0	0	0	0	0	0	0	0	0	0	0	0	0	0	0	0	0	0	0	0	0	0	0	0	0	0	0	0	0	0	0	0	0	0	0	0	0	0	0	0	0
34564	1	0	0	0	1	0	0	1	1	0	1	1	1	1	1	1	1	1	1	1	1	1	1	0	1	1	1	1	1	1	1	1	0	1	1	1	1	1	1	1	1	1	1	1	1	1	1	1	1
34590	0	0	0	0	0	0	0	0	0	0	0	0	0	0	0	0	0	0	0	0	0	0	0	0	0	0	0	0	0	0	0	0	0	0	0	0	0	0	0	0	0	0	0	0	0	0	0	0	0
34596	0	0	0	0	0	0	0	0	0	0	0	0	0	0	0	0	0	0	0	0	0	0	0	0	0	0	0	0	0	0	0	0	0	0	0	0	0	0	0	0	0	0	0	0	0	0	0	0	0
34598	0	0	0	0	0	0	0	0	0	0	0	0	0	0	0	0	0	0	0	0	0	0	0	0	0	0	0	0	0	0	0	0	0	0	0	0	0	0	0	0	0	0	0	0	0	0	0	0	0
34611	0	0	0	0	0	0	0	0	0	0	0	0	0	0	0	0	0	0	0	0	0	0	0	0	0	0	0	0	0	0	0	0	0	0	0	0	0	0	0	0	0	0	0	0	0	0	0	0	0
14308	0	0	0	0	0	0	0	0	0	0	0	0	0	0	0	0	0	0	0	0	0	0	0	0	0	0	0	0	0	0	0	0	0	0	0	0	0	0	0	0	0	0	0	0	0	0	0	0	0
14551	0	1	1	0	1	0	0	0	0	0	0	0	0	0	0	0	0	0	0	0	0	0	0	0	0	0	0	0	0	0	0	0	1	0	0	0	0	0	0	0	0	0	0	0	0	0	0	0	0
14554	0	0	0	0	0	0	0	0	0	0	0	0	0	0	0	0	0	0	0	0	0	0	0	0	0	0	0	0	0	0	0	0	0	0	0	0	0	0	0	0	0	0	0	0	0	0	0	0	0
14697	0	0	0	0	0	0	0	0	0	0	0	0	0	0	0	0	0	0	0	0	0	0	0	0	0	0	0	0	0	0	0	0	0	0	0	0	0	0	0	0	0	0	0	0	0	0	0	0	0
14809	1	1	1	0	1	0	0	1	1	0	1	1	1	1	1	1	1	1	1	1	1	1	1	1	1	1	1	1	1	1	1	1	1	1	1	0	0	1	1	1	1	1	1	1	1	1	1	1	1
14819	0	0	0	0	0	0	0	0	0	0	0	0	0	0	0	0	0	0	0	0	0	0	0	0	0	0	0	0	0	0	0	0	0	0	0	0	0	0	0	0	0	0	0	0	0	0	0	0	0
14823	0	0	0	0	0	0	0	0	0	0	0	0	0	0	0	0	0	0	0	0	0	0	0	0	0	0	0	0	0	0	0	0	0	0	0	0	0	0	0	0	0	0	0	0	0	0	0	0	0
14925	0	0	0	0	0	0	0	0	0	0	0	0	0	0	0	0	0	0	0	0	0	0	0	0	0	0	0	0	0	0	0	0	0	0	0	0	0	0	0	0	0	0	0	0	0	0	0	0	0
15067	0	0	0	0	0	0	0	0	0	0	0	0	0	0	0	0	0	0	0	0	0	0	0	0	0	0	0	0	0	0	0	0	0	0	0	0	0	0	0	0	0	0	0	0	0	0	0	0	0
15068	0	0	0	0	0	0	0	0	0	0	0	0	0	0	0	0	0	0	0	0	0	0	0	0	0	0	0	0	0	0	0	0	0	0	0	0	0	0	0	0	0	0	0	0	0	0	0	0	0
15221	0	0	0	0	0	0	0	0	0	0	0	0	0	0	0	0	0	0	0	0	0	0	0	0	0	0	0	0	0	0	0	0	0	0	0	0	0	0	0	0	0	0	0	0	0	0	0	0	0
15302	0	0	0	0	0	0	0	0	0	0	0	0	0	0	0	0	0	0	0	0	0	0	0	0	0	0	0	0	0	0	0	0	0	0	0	0	0	0	0	0	0	0	0	0	0	0	0	0	0
15330	0	1	0	0	0	0	0	0	0	0	0	0	0	0	0	0	0	0	0	0	0	0	0	0	0	0	0	0	0	0	0	0	1	0	0	0	0	0	0	0	0	0	0	0	0	0	0	0	0
15367	0	0	0	0	0	0	0	0	0	0	0	0	0	0	0	0	0	0	0	0	0	0	0	0	0	0	0	0	0	0	0	0	0	0	0	0	0	0	0	0	0	0	0	0	0	0	0	0	0
15414	0	0	0	0	0	0	0	0	0	0	0	0	0	0	0	0	0	0	0	0	0	0	0	0	0	0	0	0	0	0	0	0	0	0	0	0	0	0	0	0	0	0	0	0	0	0	0	0	0
15472	0	0	0	0	0	0	0	0	0	0	0	0	0	0	0	0	0	0	0	0	0	0	0	0	0	0	0	0	0	0	0	0	0	0	0	0	0	0	0	0	0	0	0	0	0	0	0	0	0
15785	0	0	0	0	0	0	0	0	0	0	0	0	0	0	0	0	0	0	0	0	0	0	0	0	0	0	0	0	0	0	0	0	0	0	0	0	0	0	0	0	0	0	0	0	0	0	0	0	0
15873	0	0	0	0	0	0	0	0	0	0	0	0	0	0	0	0	0	0	0	0	0	0	0	0	0	0	0	0	0	0	0	0	0	0	0	0	0	0	0	0	0	0	0	0	0	0	0	0	0
16007	0	0	0	0	0	0	0	0	0	0	0	0	0	0	0	0	0	0	0	0	0	0	0	0	0	0	0	0	0	0	0	0	0	0	0	0	0	0	0	0	0	0	0	0	0	0	0	0	0
16014	0	0	0	0	0	0	0	0	0	0	0	0	0	0	0	0	0	0	0	0	0	0	0	0	0	0	0	0	0	0	0	0	0	0	0	0	0	0	0	0	0	0	0	0	0	0	0	0	0
16073	0	0	0	0	0	0	0	0	0	0	0	0	0	0	0	0	0	0	0	0	0	0	0	0	0	0	0	0	0	0	0	0	0	0	0	0	0	0	0	0	0	0	0	0	0	0	0	0	0
16084	0	0	0	0	0	0	0	0	0	0	0	0	0	0	0	0	0	0	0	0	0	0	0	0	0	0	0	0	0	0	0	0	0	0	0	0	0	0	0	0	0	0	0	0	0	0	0	0	0
16101	0	0	0	0	0	0	0	0	0	0	0	0	0	0	0	0	0	0	0	0	0	0	0	0	0	0	0	0	0	0	0	0	0	0	0	0	0	0	0	0	0	0	0	0	0	0	0	0	0
16171	0	1	0	0	0	0	0	0	0	0	0	0	0	0	0	0	0	0	0	0	0	0	0	0	0	0	0	0	0	0	0	0	1	0	0	0	0	0	0	0	0	0	0	0	0	0	0	0	0
16244	0	0	0	0	0	0	0	0	0	0	0	0	0	0	0	0	0	0	0	0	0	0	0	0	0	0	0	0	0	0	0	0	0	0	0	0	0	0	0	0	0	0	0	0	0	0	0	0	0
16279	0	1	0	0	1	0	0	0	0	0	0	0	0	0	0	0	0	0	0	0	0	0	0	0	0	0	0	0	0	0	0	0	1	0	0	0	0	0	0	0	0	0	0	0	0	0	0	0	0
16281	0	0	0	0	0	0	0	0	0	0	0	0	0	0	0	0	0	0	0	0	0	0	0	0	0	0	0	0	0	0	0	0	0	0	0	0	0	0	0	0	0	0	0	0	0	0	0	0	0
16299	0	0	0	0	0	0	0	0	0	0	0	0	0	0	0	0	0	0	0	0	0	0	0	0	0	0	0	0	0	0	0	0	0	0	0	0	0	0	0	0	0	0	0	0	0	0	0	0	0
16367	0	0	0	0	0	0	0	0	0	0	0	0	0	0	0	0	0	0	0	0	0	0	0	0	0	0	0	0	0	0	0	0	0	0	0	0	0	0	0	0	0	0	0	0	0	0	0	0	0
16545	0	0	0	0	0	0	0	0	0	0	0	0	0	0	0	0	0	0	0	0	0	0	0	0	0	0	0	0	0	0	0	0	0	0	0	0	0	0	0	0	0	0	0	0	0	0	0	0	0
16582	1	1	1	0	1	0	0	1	1	0	1	1	1	1	1	1	1	1	1	1	1	1	1	1	1	1	1	1	0	1	1	1	1	1	1	0	0	1	1	1	1	1	1	1	1	1	1	1	1
16623	0	0	0	0	0	0	0	0	0	0	0	0	0	0	0	0	0	0	0	0	0	0	0	0	0	0	0	0	0	0	0	0	0	0	0	0	0	0	0	0	0	0	0	0	0	0	0	0	0
16631	0	0	0	0	0	0	0	0	0	0	0	0	0	0	0	0	0	0	0	0	0	0	0	0	0	0	0	0	0	0	0	0	0	0	0	0	0	0	0	0	0	0	0	0	0	0	0	0	0
16670	0	0	0	0	0	0	0	0	0	0	0	0	0	0	0	0	0	0	0	0	0	0	0	0	0	0	0	0	0	0	0	0	0	0	0	0	0	0	0	0	0	0	0	0	0	0	0	0	0
16722	0	1	0	0	0	0	0	0	0	0	0	0	0	0	0	0	0	0	0	0	0	0	0	0	0	0	0	0	0	0	0	0	1	0	0	0	0	0	0	0	0	0	0	0	0	0	0	0	0
16738	0	0	0	0	0	0	0	0	0	0	0	0	0	0	0	0	0	0	0	0	0	0	0	0	0	0	0	0	0	0	0	0	0	0	0	0	0	0	0	0	0	0	0	0	0	0	0	0	0
16799	0	0	0	0	0	0	0	0	0	0	0	0	0	0	0	0	0	0	0	0	0	0	0	0	0	0	0	0	0	0	0	0	0	0	0	0	0	0	0	0	0	0	0	0	0	0	0	0	0
16836	0	0	0	0	0	0	0	0	0	0	0	0	0	0	0	0	0	0	0	0	0	0	0	0	0	0	0	0	0	0	0	0	0	0	0	0	0	0	0	0	0	0	0	0	0	0	0	0	0
16882	0	0	0	0	0	0	0	0	0	0	0	0	0	0	0	0	0	0	0	0	0	0	0	0	0	0	0	0	0	0	0	0	0	0	0	0	0	0	0	0	0	0	0	0	0	0	0	0	0
17044	0	0	0	0	0	0	0	0	0	0	0	0	0	0	0	0	0	0	0	0	0	0	0	0	0	0	0	0	0	0	0	0	0	0	0	0	0	0	0	0	0	0	0	0	0	0	0	0	0
17062	0	0	0	0	0	0	0	0	0	0	0	0	0	0	0	0	0	0	0	0	0	0	0	0	0	0	0	0	0	0	0	0	0	0	0	0	0	0	0	0	0	0	0	0	0	0	0	0	0
17123	0	0	0	0	0	0	0	0	0	0	0	0	0	0	0	0	0	0	0	0	0	0	0	0	0	0	0	0	0	0	0	0	0	0	0	0	0	0	0	0	0	0	0	0	0	0	0	0	0
17257	0	0	0	0	0	0	0	0	0	0	0	0	0	0	0	0	0	0	0	0	0	0	0	0	0	0	0	0	0	0	0	0	0	0	0	0	0	0	0	0	0	0	0	0	0	0	0	0	0
17581	0	0	0	0	0	0	0	0	0	0	0	0	0	0	0	0	0	0	0	0	0	0	0	0	0	0	0	0	0	0	0	0	0	0	0	0	0	0	0	0	0	0	0	0	0	0	0	0	0
17589	0	1	1	0	1	0	0	0	0	0	0	0	0	0	0	0	0	0	0	0	0	0	0	0	0	0	0	0	0	0	0	0	1	0	0	0	0	0	0	0	0	0	0	0	0	0	0	0	0
17653	0	0	0	0	0	0	0	0	0	0	0	0	0	0	0	0	0	0	0	0	0	0	0	0	0	0	0	0	0	0	0	0	0	0	0	0	0	0	0	0	0	0	0	0	0	0	0	0	0
17733	0	0	0	0	0	0	0	0	0	0	0	0	0	0	0	0	0	0	0	0	0	0	0	0	0	0	0	0	0	0	0	0	0	0	0	0	0	0	0	0	0	0	0	0	0	0	0	0	0
17778	0	0	0	0	1	0	0	0	0	0	0	0	0	0	0	0	0	0	0	0	0	0	0	0	0	0	0	0	0	0	0	0	0	0	0	0	0	0	0	0	0	0	0	0	0	0	0	0	0
17785	0	0	0	0	0	0	0	0	0	0	0	0	0	0	0	0	0	0	0	0	0	0	0	0	0	0	0	0	0	0	0	0	0	0	0	0	0	0	0	0	0	0	0	0	0	0	0	0	0
17807	0	0	0	0	1	0	0	0	0	0	0	0	0	0	0	0	0	0	0	0	0	0	0	0	0	0	0	0	0	0	0	0	0	0	0	0	0	0	0	0	0	0	0	0	0	0	0	0	0
17826	1	1	1	1	1	1	1	1	1	1	1	1	1	1	1	1	1	1	1	1	1	1	1	1	1	1	1	1	1	1	1	1	1	1	1	1	1	1	1	1	1	1	1	1	1	1	1	1	1
17917	0	0	0	0	0	0	0	0	0	0	0	0	0	0	0	0	0	0	0	0	0	0	0	0	0	0	0	0	0	0	0	0	0	0	0	0	0	0	0	0	0	0	0	0	0	0	0	0	0
18001	1	1	0	0	0	0	0	0	0	0	0	0	0	0	0	0	0	0	0	0	0	0	0	0	0	0	0	0	0	0	0	1	1	1	0	0	0	0	1	0	0	0	0	0	0	0	0	0	0
18041	0	0	0	0	0	0	0	0	0	0	0	0	0	0	0	0	0	0	0	0	0	0	0	0	0	0	0	0	0	0	0	0	0	0	0	0	0	0	0	0	0	0	0	0	0	0	0	0	0
18042	0	0	0	0	0	0	0	0	0	0	0	0	0	0	0	0	0	0	0	0	0	0	0	0	0	0	0	0	0	0	0	0	0	0	0	0	0	0	0	0	0	0	0	0	0	0	0	0	0
18069	0	0	0	0	0	0	0	0	0	0	0	0	0	0	0	0	0	0	0	0	0	0	0	0	0	0	0	0	0	0	0	0	0	0	0	0	0	0	0	0	0	0	0	0	0	0	0	0	0
18201	0	1	1	0	1	0	0	0	0	0	0	0	0	0	0	0	0	0	0	0	0	0	0	0	0	0	0	0	0	0	0	0	1	0	0	0	0	0	0	0	0	0	0	0	0	0	0	0	0
18218	0	0	0	0	0	0	0	0	0	0	0	0	0	0	0	0	0	0	0	0	0	0	0	0	0	0	0	0	0	0	0	0	0	0	0	0	0	0	0	0	0	0	0	0	0	0	0	0	0
18286	0	0	0	0	0	0	0	0	0	0	0	0	0	0	0	0	0	0	0	0	0	0	0	0	0	0	0	0	0	0	0	0	0	0	0	0	0	0	0	0	0	0	0	0	0	0	0	0	0
18395	0	1	1	0	0	0	0	0	0	0	0	0	0	0	0	0	0	0	0	0	0	0	0	0	0	0	0	0	0	0	0	0	1	0	0	0	0	0	0	0	0	0	0	0	0	0	0	0	0
18475	1	1	1	1	1	1	1	1	1	1	1	1	1	1	1	1	1	1	1	1	1	1	1	1	1	1	1	1	1	1	1	1	1	1	1	1	1	1	1	1	1	1	1	1	1	1	1	1	1
18548	0	0	0	0	0	0	0	0	0	0	0	0	0	0	0	0	0	0	0	0	0	0	0	0	0	0	0	0	0	0	0	0	0	0	0	0	0	0	0	0	0	0	0	0	0	0	0	0	0
18555	0	1	1	0	1	0	0	0	0	0	0	0	0	0	0	0	0	0	0	0	0	0	0	0	0	0	0	0	0	0	0	0	1	0	0	0	0	0	0	0	0	0	0	0	0	0	0	0	0
18667	0	1	1	0	0	0	0	0	0	0	0	0	0	0	0	0	0	0	0	0	0	0	0	0	0	0	0	0	0	0	0	0	1	0	0	0	0	0	0	0	0	0	0	0	0	0	0	0	0
18758	0	0	0	0	0	0	0	0	0	0	0	0	0	0	0	0	0	0	0	0	0	0	0	0	0	0	0	0	0	0	0	0	0	0	0	0	0	0	0	0	0	0	0	0	0	0	0	0	0
18923	0	0	0	0	0	0	0	0	0	0	0	0	0	0	0	0	0	0	0	0	0	0	0	0	0	0	0	0	0	0	0	0	0	0	0	0	0	0	0	0	0	0	0	0	0	0	0	0	0
18964	1	1	0	1	0	1	1	1	1	1	1	1	1	1	1	1	1	1	1	1	1	1	1	1	1	1	1	1	1	1	1	1	1	1	1	1	1	1	1	1	1	1	1	1	1	1	1	1	1
19015	0	0	0	0	0	0	0	0	0	0	0	0	0	0	0	0	0	0	0	0	0	0	0	0	0	0	0	0	0	0	0	0	0	0	0	0	0	0	0	0	0	0	0	0	0	0	0	0	0
19142	0	0	0	0	0	0	0	0	0	0	0	0	0	0	0	0	0	0	0	0	0	0	0	0	0	0	0	0	0	0	0	0	0	0	0	0	0	0	0	0	0	0	0	0	0	0	0	0	0
19144	0	0	0	0	0	0	0	0	0	0	0	0	0	0	0	0	0	0	0	0	0	0	0	0	0	0	0	0	0	0	0	0	0	0	0	0	0	0	0	0	0	0	0	0	0	0	0	0	0
19147	0	0	0	0	0	0	0	0	0	0	0	0	0	0	0	0	0	0	0	0	0	0	0	0	0	0	0	0	0	0	0	0	0	0	0	0	0	0	0	0	0	0	0	0	0	0	0	0	0
19233	0	0	0	0	0	0	0	0	0	0	0	0	0	0	0	0	0	0	0	0	0	0	0	0	0	0	0	0	0	0	0	0	0	0	0	0	0	0	0	0	0	0	0	0	0	0	0	0	0
19244	0	0	0	0	0	0	0	0	0	0	0	0	0	0	0	0	0	0	0	0	0	0	0	0	0	0	0	0	0	0	0	0	0	0	0	0	0	0	0	0	0	0	0	0	0	0	0	0	0
19339	0	0	0	0	0	0	0	0	0	0	0	0	0	0	0	0	0	0	0	0	0	0	0	0	0	0	0	0	0	0	0	0	0	0	0	0	0	0	0	0	0	0	0	0	0	0	0	0	0
19418	0	0	0	0	0	0	0	0	0	0	0	0	0	0	0	0	0	0	0	0	0	0	0	0	0	0	0	0	0	0	0	0	0	0	0	0	0	0	0	0	0	0	0	0	0	0	0	0	0
19577	0	0	0	0	0	0	0	0	0	0	0	0	0	0	0	0	0	0	0	0	0	0	0	0	0	0	0	0	0	0	0	0	0	0	0	0	0	0	0	0	0	0	0	0	0	0	0	0	0
19613	0	0	0	0	0	0	0	0	0	0	0	0	0	0	0	0	0	0	0	0	0	0	0	0	0	0	0	0	0	0	0	0	0	0	0	0	0	0	0	0	0	0	0	0	0	0	0	0	0
19880	0	1	1	0	1	0	0	0	0	0	0	0	0	0	0	0	0	0	0	0	0	0	0	0	0	0	0	0	0	0	0	0	1	0	0	0	0	0	0	0	0	0	0	0	0	0	0	0	0
19917	1	0	1	0	0	0	0	0	0	0	0	0	0	0	0	0	0	0	0	0	0	0	0	0	0	0	0	0	0	0	1	1	0	1	0	0	0	0	1	0	0	0	0	0	0	0	0	0	0
19958	0	0	0	0	0	0	0	0	0	0	0	0	0	0	0	0	0	0	0	0	0	0	0	0	0	0	0	0	0	0	0	0	0	0	0	0	0	0	0	0	0	0	0	0	0	0	0	0	0
20044	0	0	0	0	0	0	0	0	0	0	0	0	0	0	0	0	0	0	0	0	0	0	0	0	0	0	0	0	0	0	0	0	0	0	0	0	0	0	0	0	0	0	0	0	0	0	0	0	0
20240	0	0	0	0	0	0	0	0	0	0	0	0	0	0	0	0	0	0	0	0	0	0	0	0	0	0	0	0	0	0	0	0	0	0	0	0	0	0	0	0	0	0	0	0	0	0	0	0	0
20320	0	1	1	0	1	0	0	0	0	0	0	0	0	0	0	0	0	0	0	0	0	0	0	0	0	0	0	0	1	0	0	0	1	0	0	0	0	0	0	0	0	0	0	0	0	0	0	0	0
20407	0	0	0	0	0	0	0	0	0	0	0	0	0	0	0	0	0	0	0	0	0	0	0	0	0	0	0	0	0	0	0	0	0	0	0	0	0	0	0	0	0	0	0	0	0	0	0	0	0
20499	0	1	1	0	1	0	0	0	0	0	0	0	0	0	0	0	0	0	0	0	0	0	0	0	0	0	0	0	0	1	0	0	1	0	1	0	0	1	0	0	0	0	0	0	0	0	0	0	0
20504	0	0	0	0	0	0	0	0	0	0	0	0	0	0	0	0	0	0	0	0	0	0	0	0	0	0	0	0	0	0	0	0	0	0	0	0	0	0	0	0	0	0	0	0	0	0	0	0	0
20539	0	0	0	0	0	0	0	0	0	0	0	0	0	0	0	0	0	0	0	0	0	0	0	0	0	0	0	0	0	0	0	0	0	0	0	0	0	0	0	0	0	0	0	0	0	0	0	0	0
20543	0	0	0	0	0	0	0	0	0	0	0	0	0	0	0	0	0	0	0	0	0	0	0	0	0	0	0	0	0	0	0	0	0	0	0	0	0	0	0	0	0	0	0	0	0	0	0	0	0
20682	0	0	0	0	0	0	0	0	0	0	0	0	0	0	0	0	0	0	0	0	0	0	0	0	0	0	0	0	0	0	0	0	0	0	0	0	0	0	0	0	0	0	0	0	0	0	0	0	0
20756	0	0	0	0	0	0	0	0	0	0	0	0	0	0	0	0	0	0	0	0	0	0	0	0	0	0	0	0	0	0	0	0	0	0	0	0	0	0	0	0	0	0	0	0	0	0	0	0	0
20765	0	0	0	0	0	0	0	0	0	0	0	0	0	0	0	0	0	0	0	0	0	0	0	0	0	0	0	0	0	0	0	0	0	0	0	0	0	0	0	0	0	0	0	0	0	0	0	0	0
20924	0	0	0	0	0	0	0	0	0	0	0	0	0	0	0	0	0	0	0	0	0	0	0	0	0	0	0	0	0	0	0	0	0	0	0	0	0	0	0	0	0	0	0	0	0	0	0	0	0
21026	1	1	1	1	1	1	1	1	1	1	1	1	1	1	1	1	1	1	1	1	1	1	1	1	1	1	1	1	1	1	1	1	1	1	1	1	1	1	1	1	1	1	1	1	1	1	1	1	1
21071	0	0	0	0	0	0	0	0	0	0	0	0	0	0	0	0	0	0	0	0	0	0	0	0	0	0	0	0	0	0	0	0	0	0	0	0	0	0	0	0	0	0	0	0	0	0	0	0	0
21076	0	0	0	0	0	0	0	0	0	0	0	0	0	0	0	0	0	0	0	0	0	0	0	0	0	0	0	0	0	0	0	0	0	0	0	0	0	0	0	0	0	0	0	0	0	0	0	0	0
21082	0	0	0	0	0	0	0	0	0	0	0	0	0	0	0	0	0	0	0	0	0	0	0	0	0	0	0	0	0	0	0	0	0	0	0	0	0	0	0	0	0	0	0	0	0	0	0	0	0
21089	0	0	0	0	0	0	0	0	0	0	0	0	0	0	0	0	0	0	0	0	0	0	0	0	0	0	0	0	0	0	0	0	0	0	0	0	0	0	0	0	0	0	0	0	0	0	0	0	0
21096	0	0	0	0	0	0	0	0	0	0	0	0	0	0	0	0	0	0	0	0	0	0	0	0	0	0	0	0	0	0	0	0	0	0	0	0	0	0	0	0	0	0	0	0	0	0	0	0	0
21161	0	0	0	0	0	0	0	0	0	0	0	0	0	0	0	0	0	0	0	0	0	0	0	0	0	0	0	0	0	0	0	0	0	0	0	0	0	0	0	0	0	0	0	0	0	0	0	0	0
21264	0	1	1	0	1	0	0	0	0	0	0	0	0	0	0	0	0	0	0	0	0	0	0	0	0	0	0	0	0	0	0	0	1	0	0	0	0	0	0	0	0	0	0	0	0	0	0	0	0
21273	0	0	0	0	0	0	0	0	0	0	0	0	0	0	0	0	0	0	0	0	0	0	0	0	0	0	0	0	0	0	0	0	0	0	0	0	0	0	0	0	0	0	0	0	0	0	0	0	0
21308	0	0	0	0	0	0	0	0	0	0	0	0	0	0	0	0	0	0	0	0	0	0	0	0	0	0	0	0	0	0	0	0	0	0	0	0	0	0	0	0	0	0	0	0	0	0	0	0	0
21425	0	0	0	0	0	0	0	0	0	0	0	0	0	0	0	0	0	0	0	0	0	0	0	0	0	0	0	0	0	0	0	0	0	0	0	0	0	0	0	0	0	0	0	0	0	0	0	0	0
21493	0	0	0	0	0	0	0	0	0	0	0	0	0	0	0	0	0	0	0	0	0	0	0	0	0	0	0	0	0	0	0	0	0	0	0	0	0	0	0	0	0	0	0	0	0	0	0	0	0
21627	0	0	0	0	0	0	0	0	0	0	0	0	0	0	0	0	0	0	0	0	0	0	0	0	0	0	0	0	0	0	0	0	0	0	0	0	0	0	0	0	0	0	0	0	0	0	0	0	0
21646	0	0	0	0	0	0	0	0	0	0	0	0	0	0	0	0	0	0	0	0	0	0	0	0	0	0	0	0	0	0	0	0	0	0	0	0	0	0	0	0	0	0	0	0	0	0	0	0	0
21673	0	0	0	0	0	0	0	0	0	0	0	0	0	0	0	0	0	0	0	0	0	0	0	0	0	0	0	0	0	0	0	0	0	0	0	0	0	0	0	0	0	0	0	0	0	0	0	0	0
21693	0	0	0	0	0	0	0	0	0	0	0	0	0	0	0	0	0	0	0	0	0	0	0	0	0	0	0	0	0	0	0	0	0	0	0	0	0	0	0	0	0	0	0	0	0	0	0	0	0
21746	0	0	0	0	0	0	0	0	0	0	0	0	0	0	0	0	0	0	0	0	0	0	0	0	0	0	0	0	0	0	0	0	0	0	0	0	0	0	0	0	0	0	0	0	0	0	0	0	0
21750	0	0	0	0	0	0	0	0	0	0	0	0	0	0	0	0	0	0	0	0	0	0	0	0	0	0	0	0	0	0	0	0	0	0	0	0	0	0	0	0	0	0	0	0	0	0	0	0	0
21861	1	1	1	1	1	1	1	1	1	1	1	1	1	1	1	1	1	1	1	1	1	1	1	1	1	1	1	1	1	1	1	1	1	1	1	1	1	1	1	1	1	1	1	1	1	1	1	1	1
21882	0	0	0	0	0	0	0	0	0	0	0	0	0	0	0	0	0	0	0	0	0	0	0	0	0	0	0	0	0	0	0	0	0	0	0	0	0	0	0	0	0	0	0	0	0	0	0	0	0
21975	0	0	0	0	0	0	0	0	0	0	0	0	0	0	0	0	0	0	0	0	0	0	0	0	0	0	0	0	0	0	0	0	0	0	0	0	0	0	0	0	0	0	0	0	0	0	0	0	0
22093	0	0	0	0	0	0	0	0	0	0	0	0	0	0	0	0	0	0	0	0	0	0	0	0	0	0	0	0	0	0	0	0	0	0	0	0	0	0	0	0	0	0	0	0	0	0	0	0	0
22168	0	1	0	0	0	0	0	0	0	0	0	0	0	0	0	0	0	0	0	0	0	0	0	0	0	0	0	0	0	0	0	0	1	0	0	0	0	0	0	0	0	0	0	0	0	0	0	0	0
22174	0	0	0	0	0	0	0	0	0	0	0	0	0	0	0	0	0	0	0	0	0	0	0	0	0	0	0	0	0	0	0	0	0	0	0	0	0	0	0	0	0	0	0	0	0	0	0	0	0
22185	0	0	0	0	0	0	0	0	0	0	0	0	0	0	0	0	0	0	0	0	0	0	0	0	0	0	0	0	0	0	0	0	0	0	0	0	0	0	0	0	0	0	0	0	0	0	0	0	0
22398	0	0	0	0	0	0	0	0	0	0	0	0	0	0	0	0	0	0	0	0	0	0	0	0	0	0	0	0	0	0	0	0	0	0	0	0	0	0	0	0	0	0	0	0	0	0	0	0	0
22456	0	0	0	0	0	0	0	0	0	0	0	0	0	0	0	0	0	0	0	0	0	0	0	0	0	0	0	0	0	0	0	0	0	0	0	0	0	0	0	0	0	0	0	0	0	0	0	0	0
22483	0	0	0	0	0	0	0	0	0	0	0	0	0	0	0	0	0	0	0	0	0	0	0	0	0	0	0	0	0	0	0	0	0	0	0	0	0	0	0	0	0	0	0	0	0	0	0	0	0
22542	0	0	0	0	0	0	0	0	0	0	0	0	0	0	0	0	0	0	0	0	0	0	0	0	0	0	0	0	0	0	0	0	0	0	0	0	0	0	0	0	0	0	0	0	0	0	0	0	0
22572	0	0	0	0	0	0	0	0	0	0	0	0	0	0	0	0	0	0	0	0	0	0	0	0	0	0	0	0	0	0	0	0	0	0	0	0	0	0	0	0	0	0	0	0	0	0	0	0	0
22611	0	0	0	0	0	0	0	0	0	0	0	0	0	0	0	0	0	0	0	0	0	0	0	0	0	0	0	0	0	0	0	0	0	0	0	0	0	0	0	0	0	0	0	0	0	0	0	0	0
22765	0	0	0	0	0	0	0	0	0	0	0	0	0	0	0	0	0	0	0	0	0	0	0	0	0	0	0	0	0	0	0	0	0	0	0	0	0	0	0	0	0	0	0	0	0	0	0	0	0
22790	0	0	0	0	0	0	0	0	0	0	0	0	0	0	0	0	0	0	0	0	0	0	0	0	0	0	0	0	0	0	0	0	0	0	0	0	0	0	0	0	0	0	0	0	0	0	0	0	0
22862	0	0	0	0	0	0	0	0	0	0	0	0	0	0	0	0	0	0	0	0	0	0	0	0	0	0	0	0	0	0	0	0	0	0	0	0	0	0	0	0	0	0	0	0	0	0	0	0	0
22955	0	0	0	0	0	0	0	0	0	0	0	0	0	0	0	0	0	0	0	0	0	0	0	0	0	0	0	0	0	0	0	0	0	0	0	0	0	0	0	0	0	0	0	0	0	0	0	0	0
23001	0	0	0	0	0	0	0	0	0	0	0	0	0	0	0	0	0	0	0	0	0	0	0	0	0	0	0	0	0	0	0	0	0	0	0	0	0	0	0	0	0	0	0	0	0	0	0	0	0
23113	0	0	0	0	0	0	0	0	0	0	0	0	0	0	0	0	0	0	0	0	0	0	0	0	0	0	0	0	0	0	0	0	0	0	0	0	0	0	0	0	0	0	0	0	0	0	0	0	0
23149	0	1	1	0	1	0	0	0	0	0	0	0	0	0	0	0	0	0	0	0	0	0	0	0	0	0	0	0	0	0	0	0	1	0	0	0	0	0	0	0	0	0	0	0	0	0	0	0	0
23234	0	0	0	0	0	0	0	0	0	0	0	0	0	0	0	0	0	0	0	0	0	0	0	0	0	0	0	0	0	0	0	0	0	0	0	0	0	0	0	0	0	0	0	0	0	0	0	0	0
23247	0	0	0	0	0	0	0	0	0	0	0	0	0	0	0	0	0	0	0	0	0	0	0	0	0	0	0	0	0	0	0	0	0	0	0	0	0	0	0	0	0	0	0	0	0	0	0	0	0
23280	0	0	0	0	0	0	0	0	0	0	0	0	0	0	0	0	0	0	0	0	0	0	0	0	0	0	0	0	0	0	0	0	0	0	0	0	0	0	0	0	0	0	0	0	0	0	0	0	0
23371	0	0	0	0	0	0	0	0	0	0	0	0	0	0	0	0	0	0	0	0	0	0	0	0	0	0	0	0	0	0	0	0	0	0	0	0	0	0	0	0	0	0	0	0	0	0	0	0	0
23390	0	0	0	0	0	0	0	0	0	0	0	0	0	0	0	0	0	0	0	0	0	0	0	0	0	0	0	0	0	0	0	0	0	0	0	0	0	0	0	0	0	0	0	0	0	0	0	0	0
23502	0	0	0	0	0	0	0	0	0	0	0	0	0	0	0	0	0	0	0	0	0	0	0	0	0	0	0	0	0	0	0	0	0	0	0	0	0	0	0	0	0	0	0	0	0	0	0	0	0
23541	0	0	0	0	0	0	0	0	0	0	0	0	0	0	0	0	0	0	0	0	0	0	0	0	0	0	0	0	0	0	0	0	0	0	0	0	0	0	0	0	0	0	0	0	0	0	0	0	0
23659	0	0	0	0	0	0	0	0	0	0	0	0	0	0	0	0	0	0	0	0	0	0	0	0	0	0	0	0	0	0	0	0	0	0	0	0	0	0	0	0	0	0	0	0	0	0	0	0	0
23688	0	0	0	0	0	0	0	0	0	0	0	0	0	0	0	0	0	0	0	0	0	0	0	0	0	0	0	0	0	0	0	0	0	0	0	0	0	0	0	0	0	0	0	0	0	0	0	0	0
23932	0	0	0	0	0	0	0	0	0	0	0	0	0	0	0	0	0	0	0	0	0	0	0	0	0	0	0	0	0	0	0	0	0	0	0	0	0	0	0	0	0	0	0	0	0	0	0	0	0
24254	0	0	0	0	0	0	0	0	0	0	0	0	0	0	0	0	0	0	0	0	0	0	0	0	0	0	0	0	0	1	1	1	0	1	1	0	0	1	1	0	0	0	0	0	0	0	0	0	0
24346	0	0	0	0	0	0	0	0	0	0	0	0	0	0	0	0	0	0	0	0	0	0	0	0	0	0	0	0	0	0	0	0	0	0	0	0	0	0	0	0	0	0	0	0	0	0	0	0	0
24475	1	1	1	0	1	0	0	1	1	0	1	1	1	1	1	1	1	1	1	1	1	1	1	0	1	1	1	1	1	1	1	1	1	1	1	1	1	1	1	1	1	1	1	1	1	1	1	1	1
24568	0	1	0	0	1	0	0	0	0	0	0	0	0	0	0	0	0	0	0	0	0	0	0	0	0	0	0	0	0	0	0	0	1	0	0	0	0	0	0	0	0	0	0	0	0	0	0	0	0
24569	1	1	1	0	0	1	1	1	1	1	1	1	1	1	1	1	1	1	1	1	1	1	1	1	1	1	1	1	1	1	1	1	1	1	1	1	1	1	1	1	1	1	1	1	1	1	1	1	1
24575	0	0	0	0	0	0	0	0	0	0	0	0	0	0	0	0	0	0	0	0	0	0	0	0	0	0	0	0	0	0	0	0	0	0	0	0	0	0	0	0	0	0	0	0	0	0	0	0	0
24619	0	0	0	0	0	0	0	0	0	0	0	0	0	0	0	0	0	0	0	0	0	0	0	0	0	0	0	0	0	0	0	0	0	0	0	0	0	0	0	0	0	0	0	0	0	0	0	0	0
24657	0	0	0	0	0	0	0	0	0	0	0	0	0	0	0	0	0	0	0	0	0	0	0	0	0	0	0	0	0	0	0	0	0	0	0	0	0	0	0	0	0	0	0	0	0	0	0	0	0
24715	0	0	0	0	0	0	0	0	0	0	0	0	0	0	0	0	0	0	0	0	0	0	0	0	0	0	0	0	0	0	0	0	0	0	0	0	0	0	0	0	0	0	0	0	0	0	0	0	0
24746	1	1	0	0	0	0	0	1	1	1	1	1	1	1	1	1	1	1	1	1	1	1	1	1	1	1	1	1	1	1	1	1	1	1	1	0	1	1	1	1	1	1	1	1	1	1	1	1	1
24916	1	1	1	1	1	1	1	1	1	1	1	1	1	1	1	1	1	1	1	1	1	1	1	1	1	1	1	1	1	1	1	1	1	1	1	1	1	1	1	1	1	1	1	1	1	1	1	1	1
24991	0	0	0	0	0	0	0	0	0	0	0	0	0	0	0	0	0	0	0	0	0	0	0	0	0	0	0	0	0	0	0	0	0	0	0	0	0	0	0	0	0	0	0	0	0	0	0	0	0
25002	0	0	0	0	0	0	0	0	0	0	0	0	0	0	0	0	0	0	0	0	0	0	0	0	0	0	0	0	0	0	0	0	0	0	0	0	0	0	0	0	0	0	0	0	0	0	0	0	0
25095	1	0	1	0	0	1	1	1	1	1	1	1	1	1	1	1	1	1	1	1	1	1	1	1	1	1	1	1	1	1	1	1	0	1	1	1	1	1	1	1	1	1	1	1	1	1	1	1	1
25114	0	0	0	0	0	0	0	0	0	0	0	0	0	0	0	0	0	0	0	0	0	0	0	0	0	0	0	0	0	0	0	0	0	0	0	0	0	0	0	0	0	0	0	0	0	0	0	0	0
25117	0	0	0	0	0	0	0	0	0	0	0	0	0	0	0	0	0	0	0	0	0	0	0	0	0	0	0	0	0	0	0	0	0	0	0	0	0	0	0	0	0	0	0	0	0	0	0	0	0
25181	0	0	0	0	0	0	0	0	0	0	0	0	0	0	0	0	0	0	0	0	0	0	0	0	0	0	0	0	0	0	0	0	0	0	0	0	0	0	0	0	0	0	0	0	0	0	0	0	0
25207	0	0	0	0	0	0	0	0	0	0	0	0	0	0	0	0	0	0	0	0	0	0	0	0	0	0	0	0	0	0	0	0	0	0	0	0	0	0	0	0	0	0	0	0	0	0	0	0	0
25371	0	0	0	0	0	0	0	0	0	0	0	0	0	0	0	0	0	0	0	0	0	0	0	0	0	0	0	0	0	0	0	0	0	0	0	0	0	0	0	0	0	0	0	0	0	0	0	0	0
25397	0	0	0	0	0	0	0	0	0	0	0	0	0	0	0	0	0	0	0	0	0	0	0	0	0	0	0	0	0	0	0	0	0	0	0	0	0	0	0	0	0	0	0	0	0	0	0	0	0
25404	0	0	0	0	0	0	0	0	0	0	0	0	0	0	0	0	0	0	0	0	0	0	0	0	0	0	0	0	0	0	0	0	0	0	0	0	0	0	0	0	0	0	0	0	0	0	0	0	0
25424	1	1	1	0	1	0	0	1	0	0	1	1	1	1	1	1	1	1	1	1	1	1	1	0	1	1	1	1	1	1	1	1	1	1	1	0	0	1	1	1	1	1	1	1	1	1	1	1	1
25490	0	0	0	0	0	0	0	0	0	0	0	0	0	0	0	0	0	0	0	0	0	0	0	0	0	0	0	0	0	0	0	0	0	0	0	0	0	0	0	0	0	0	0	0	0	0	0	0	0
25647	0	0	0	0	0	0	0	0	0	0	0	0	0	0	0	0	0	0	0	0	0	0	0	0	0	0	0	0	0	0	0	0	0	0	0	0	0	0	0	0	0	0	0	0	0	0	0	0	0
25651	0	0	0	0	0	0	0	0	0	0	0	0	0	0	0	0	0	0	0	0	0	0	0	0	0	0	0	0	0	0	0	0	0	0	0	0	0	0	0	0	0	0	0	0	0	0	0	0	0
25729	1	1	1	1	1	1	1	1	1	1	1	1	1	1	1	1	1	1	1	1	1	1	1	1	1	1	1	1	1	1	1	1	1	1	1	1	1	1	1	1	1	1	1	1	1	1	1	1	1
25739	0	0	0	0	0	0	0	0	0	0	0	0	0	0	0	0	0	0	0	0	0	0	0	0	0	0	0	0	0	0	0	0	0	0	0	0	0	0	0	0	0	0	0	0	0	0	0	0	0
25806	1	1	1	0	1	0	0	1	0	0	1	1	1	1	0	1	0	1	1	1	1	1	1	0	1	1	1	1	0	1	1	1	1	1	1	0	0	1	1	1	1	1	1	1	1	0	1	1	1
25975	0	0	0	0	0	0	0	0	0	0	0	0	0	0	0	0	0	0	0	0	0	0	0	0	0	0	0	0	0	0	0	0	0	0	0	0	0	0	0	0	0	0	0	0	0	0	0	0	0
26005	0	0	0	0	0	0	0	0	0	0	0	0	0	0	0	0	0	0	0	0	0	0	0	0	0	0	0	0	0	0	0	0	0	0	0	0	0	0	0	0	0	0	0	0	0	0	0	0	0
26007	0	0	0	0	0	0	0	0	0	0	0	0	0	0	0	0	0	0	0	0	0	0	0	0	0	0	0	0	0	0	0	0	0	0	0	0	0	0	0	0	0	0	0	0	0	0	0	0	0
26018	1	1	1	0	1	1	1	1	1	1	1	1	1	1	1	1	1	1	1	1	1	1	1	1	1	1	1	1	1	1	1	1	1	1	1	1	1	1	1	1	1	1	1	1	1	1	1	1	1
26067	0	1	0	0	1	0	0	0	0	0	0	0	0	0	0	0	0	0	0	0	0	0	0	0	0	0	0	0	0	0	0	0	1	0	0	0	0	0	0	0	0	0	0	0	0	0	0	0	0
26079	0	0	0	0	0	0	0	0	0	0	0	0	0	0	0	0	0	0	0	0	0	0	0	0	0	0	0	0	0	0	0	0	0	0	0	0	0	0	0	0	0	0	0	0	0	0	0	0	0
26213	0	0	0	0	0	0	0	0	0	0	0	0	0	0	0	0	0	0	0	0	0	0	0	0	0	0	0	0	0	0	0	0	0	0	0	0	0	0	0	0	0	0	0	0	0	0	0	0	0
26221	0	0	0	0	0	0	0	0	0	0	0	0	0	0	0	0	0	0	0	0	0	0	0	0	0	0	0	0	0	0	0	0	0	0	0	0	0	0	0	0	0	0	0	0	0	0	0	0	0
26230	0	1	1	0	1	0	0	0	0	0	0	0	0	0	0	0	0	0	0	0	0	0	0	0	0	0	0	0	0	0	0	0	1	0	0	0	0	0	0	0	0	0	0	0	0	0	0	0	0
26326	0	0	0	0	0	0	0	0	0	0	0	0	0	0	0	0	0	0	0	0	0	0	0	0	0	0	0	0	0	0	0	0	0	0	0	0	0	0	0	0	0	0	0	0	0	0	0	0	0
26350	0	0	0	0	0	0	0	0	0	0	0	0	0	0	0	0	0	0	0	0	0	0	0	0	0	0	0	0	0	0	0	0	0	0	0	0	0	0	0	0	0	0	0	0	0	0	0	0	0
26422	0	0	0	0	0	0	0	0	0	0	0	0	0	0	0	0	0	0	0	0	0	0	0	0	0	0	0	0	0	0	0	0	0	0	0	0	0	0	0	0	0	0	0	0	0	0	0	0	0
26488	1	1	1	0	1	0	0	1	0	0	1	1	1	1	0	1	0	1	1	1	1	1	1	0	1	1	1	1	1	1	1	1	1	1	1	1	0	1	1	1	1	1	1	1	1	0	1	1	1
26491	0	0	0	0	0	0	0	0	0	0	0	0	0	0	0	0	0	0	0	0	0	0	0	0	0	0	0	0	0	0	0	0	0	0	0	0	0	0	0	0	0	0	0	0	0	0	0	0	0
26535	0	0	0	0	0	0	0	0	0	0	0	0	0	0	0	0	0	0	0	0	0	0	0	0	0	0	0	0	0	0	0	0	0	0	0	0	0	0	0	0	0	0	0	0	0	0	0	0	0
26602	0	0	0	0	0	0	0	0	0	0	0	0	0	0	0	0	0	0	0	0	0	0	0	0	0	0	0	0	0	0	0	0	0	0	0	0	0	0	0	0	0	0	0	0	0	0	0	0	0
26620	0	1	1	0	1	0	0	0	0	0	0	0	0	0	0	0	0	0	0	0	0	0	0	0	0	0	0	0	0	0	0	0	1	0	0	0	0	0	0	0	0	0	0	0	0	0	0	0	0
26995	0	0	0	0	0	0	0	0	0	0	0	0	0	0	0	0	0	0	0	0	0	0	0	0	0	0	0	0	0	0	0	0	0	0	0	0	0	0	0	0	0	0	0	0	0	0	0	0	0
27039	0	0	0	0	0	0	0	0	0	0	0	0	0	0	0	0	0	0	0	0	0	0	0	0	0	0	0	0	0	0	0	0	0	0	0	0	0	0	0	0	0	0	0	0	0	0	0	0	0
27127	1	1	1	0	1	0	0	1	0	0	1	1	0	1	0	0	0	1	0	1	1	1	0	0	0	0	1	1	1	1	1	1	1	1	0	0	0	0	1	0	0	0	0	0	0	0	0	0	0
27200	0	0	0	0	0	0	0	0	0	0	0	0	0	0	0	0	0	0	0	0	0	0	0	0	0	0	0	0	0	0	0	0	0	0	0	0	0	0	0	0	0	0	0	0	0	0	0	0	0
27345	0	0	0	0	0	0	0	0	0	0	0	0	0	0	0	0	0	0	0	0	0	0	0	0	0	0	0	0	0	0	0	0	0	0	0	0	0	0	0	0	0	0	0	0	0	0	0	0	0
27346	0	0	0	0	0	0	0	0	0	0	0	0	0	0	0	0	0	0	0	0	0	0	0	0	0	0	0	0	0	0	0	0	0	0	0	0	0	0	0	0	0	0	0	0	0	0	0	0	0
27595	0	0	0	0	0	0	0	0	0	0	0	0	0	0	0	0	0	0	0	0	0	0	0	0	0	0	0	0	0	0	0	0	0	0	0	0	0	0	0	0	0	0	0	0	0	0	0	0	0
27656	0	1	0	0	0	0	0	0	0	0	0	0	0	0	0	0	0	0	0	0	0	0	0	0	0	0	0	0	0	0	0	0	1	0	0	0	0	0	0	0	0	0	0	0	0	0	0	0	0
27671	0	0	0	0	0	0	0	0	0	0	0	0	0	0	0	0	0	0	0	0	0	0	0	0	0	0	0	0	0	0	0	0	0	0	0	0	0	0	0	0	0	0	0	0	0	0	0	0	0
27714	0	1	1	0	1	0	0	0	0	0	0	0	0	0	0	0	0	0	0	0	0	0	0	0	0	0	0	0	0	0	0	0	1	0	0	0	0	0	0	0	0	0	0	0	0	0	0	0	0
27725	0	0	0	0	0	0	0	0	0	0	0	0	0	0	0	0	0	0	0	0	0	0	0	0	0	0	0	0	0	0	0	0	0	0	0	0	0	0	0	0	0	0	0	0	0	0	0	0	0
27742	0	0	0	0	0	0	0	0	0	0	0	0	0	0	0	0	0	0	0	0	0	0	0	0	0	0	0	0	0	0	0	0	0	0	0	0	0	0	0	0	0	0	0	0	0	0	0	0	0
27805	0	0	0	0	0	0	0	0	0	0	0	0	0	0	0	0	0	0	0	0	0	0	0	0	0	0	0	0	0	0	0	0	0	0	0	0	0	0	0	0	0	0	0	0	0	0	0	0	0
27872	0	1	1	0	1	0	0	0	0	0	0	0	0	0	0	0	0	0	0	0	0	0	0	0	0	0	0	0	1	0	0	0	1	0	0	0	0	0	0	0	0	0	0	0	0	0	0	0	0
27989	0	0	0	0	0	0	0	0	0	0	0	0	0	0	0	0	0	0	0	0	0	0	0	0	0	0	0	0	0	0	0	0	0	0	0	0	0	0	0	0	0	0	0	0	0	0	0	0	0
27992	0	0	0	0	0	0	0	0	0	0	0	0	0	0	0	0	0	0	0	0	0	0	0	0	0	0	0	0	0	0	0	0	0	0	0	0	0	0	0	0	0	0	0	0	0	0	0	0	0
28089	0	0	0	0	0	0	0	0	0	0	0	0	0	0	0	0	0	0	0	0	0	0	0	0	0	0	0	0	0	0	0	0	0	0	0	0	0	0	0	0	0	0	0	0	0	0	0	0	0
28132	0	0	0	0	0	0	0	0	0	0	0	0	0	0	0	0	0	0	0	0	0	0	0	0	0	0	0	0	0	0	0	0	0	0	0	0	0	0	0	0	0	0	0	0	0	0	0	0	0
28178	0	0	0	0	0	0	0	0	0	0	0	0	0	0	0	0	0	0	0	0	0	0	0	0	0	0	0	0	0	0	0	0	0	0	0	0	0	0	0	0	0	0	0	0	0	0	0	0	0
28367	0	0	0	0	0	0	0	0	0	0	0	0	0	0	0	0	0	0	0	0	0	0	0	0	0	0	0	0	0	0	0	0	0	0	0	0	0	0	0	0	0	0	0	0	0	0	0	0	0
28450	0	0	0	0	0	0	0	0	0	0	0	0	0	0	0	0	0	0	0	0	0	0	0	0	0	0	0	0	0	0	0	0	0	0	0	0	0	0	0	0	0	0	0	0	0	0	0	0	0
28475	0	0	0	0	0	0	0	0	0	0	0	0	0	0	0	0	0	0	0	0	0	0	0	0	0	0	0	0	0	0	0	0	0	0	0	0	0	0	0	0	0	0	0	0	0	0	0	0	0
28518	1	1	1	0	1	1	0	1	1	0	1	1	1	1	1	1	1	1	1	1	1	1	1	1	1	1	1	1	1	1	1	1	1	1	1	1	1	1	1	1	1	1	1	1	1	1	1	1	1
28688	1	1	1	1	1	1	1	1	1	1	1	1	1	1	1	1	1	1	1	1	1	1	1	1	1	1	1	1	1	1	1	1	1	1	1	1	1	1	1	1	1	1	1	1	1	1	1	1	1
29015	0	0	0	0	0	0	0	0	0	0	0	0	0	0	0	0	0	0	0	0	0	0	0	0	0	0	0	0	0	0	0	0	0	0	0	0	0	0	0	0	0	0	0	0	0	0	0	0	0
29235	1	1	1	1	1	1	1	1	1	1	1	1	1	1	1	1	1	1	1	1	1	1	1	1	1	1	1	1	1	1	1	1	1	1	1	1	1	1	1	1	1	1	1	1	1	1	1	1	1
29300	0	1	1	0	1	0	0	0	0	0	0	0	0	0	0	0	0	0	0	0	0	0	0	0	0	0	0	0	0	1	0	0	1	0	0	0	0	0	0	0	0	0	0	0	0	0	0	0	0
29304	0	0	0	0	0	0	0	0	0	0	0	0	0	0	0	0	0	0	0	0	0	0	0	0	0	0	0	0	0	0	0	0	0	0	0	0	0	0	0	0	0	0	0	0	0	0	0	0	0
29345	0	1	1	0	1	0	0	0	0	0	0	0	0	0	0	0	0	0	0	0	0	0	0	0	0	0	0	0	0	0	0	1	1	1	0	0	0	0	1	0	0	0	0	0	0	0	0	0	0
29425	0	0	0	0	1	0	0	0	0	0	0	0	0	0	0	0	0	0	0	0	0	0	0	0	0	0	0	0	0	0	0	0	0	0	0	0	0	0	0	0	0	0	0	0	0	0	0	0	0
29440	0	0	0	0	0	0	0	0	0	0	0	0	0	0	0	0	0	0	0	0	0	0	0	0	0	0	0	0	0	0	0	0	0	0	0	0	0	0	0	0	0	0	0	0	0	0	0	0	0
29542	0	0	0	0	0	0	0	0	0	0	0	0	0	0	0	0	0	0	0	0	0	0	0	0	0	0	0	0	0	0	0	0	0	0	0	0	0	0	0	0	0	0	0	0	0	0	0	0	0
29666	0	0	0	0	0	0	0	0	0	0	0	0	0	0	0	0	0	0	0	0	0	0	0	0	0	0	0	0	0	0	0	0	0	0	0	0	0	0	0	0	0	0	0	0	0	0	0	0	0
29693	0	0	0	0	0	0	0	0	0	0	0	0	0	0	0	0	0	0	0	0	0	0	0	0	0	0	0	0	0	0	0	0	0	0	0	0	0	0	0	0	0	0	0	0	0	0	0	0	0
29825	0	1	1	0	1	0	0	0	0	0	0	0	0	0	0	0	0	0	0	0	0	0	0	0	0	0	0	0	0	0	0	0	1	0	0	0	0	0	0	0	0	0	0	0	0	0	0	0	0
29865	0	0	0	0	0	0	0	0	0	0	0	0	0	0	0	0	0	0	0	0	0	0	0	0	0	0	0	0	0	0	0	0	0	0	0	0	0	0	0	0	0	0	0	0	0	0	0	0	0
29894	0	0	0	0	0	0	0	0	0	0	0	0	0	0	0	0	0	0	0	0	0	0	0	0	0	0	0	0	0	0	0	0	0	0	0	0	0	0	0	0	0	0	0	0	0	0	0	0	0
30019	0	0	0	0	0	0	0	0	0	0	0	0	0	0	0	0	0	0	0	0	0	0	0	0	0	0	0	0	0	0	0	0	0	0	0	0	0	0	0	0	0	0	0	0	0	0	0	0	0
30029	0	0	1	0	1	0	0	0	0	0	0	0	0	0	0	0	0	0	0	0	0	0	0	0	0	0	0	0	0	0	0	0	0	0	0	0	0	0	0	0	0	0	0	0	0	0	0	0	0
30038	0	0	0	0	0	0	0	0	0	0	0	0	0	0	0	0	0	0	0	0	0	0	0	0	0	0	0	0	0	0	0	0	0	0	0	0	0	0	0	0	0	0	0	0	0	0	0	0	0
30132	0	0	0	0	0	0	0	0	0	0	0	0	0	0	0	0	0	0	0	0	0	0	0	0	0	0	0	0	0	0	0	0	0	0	0	0	0	0	0	0	0	0	0	0	0	0	0	0	0
30186	0	0	0	0	0	0	0	0	0	0	0	0	0	0	0	0	0	0	0	0	0	0	0	0	0	0	0	0	0	0	0	0	0	0	0	0	0	0	0	0	0	0	0	0	0	0	0	0	0
30391	0	0	0	0	0	0	0	0	0	0	0	0	0	0	0	0	0	0	0	0	0	0	0	0	0	0	0	0	0	0	0	0	0	0	0	0	0	0	0	0	0	0	0	0	0	0	0	0	0
30595	0	0	0	0	0	0	0	0	0	0	0	0	0	0	0	0	0	0	0	0	0	0	0	0	0	0	0	0	0	0	0	0	0	0	0	0	0	0	0	0	0	0	0	0	0	0	0	0	0
30679	0	0	0	0	0	0	0	0	0	0	0	0	0	0	0	0	0	0	0	0	0	0	0	0	0	0	0	0	0	0	0	0	0	0	0	0	0	0	0	0	0	0	0	0	0	0	0	0	0
30817	0	0	0	0	0	0	0	0	0	0	0	0	0	0	0	0	0	0	0	0	0	0	0	0	0	0	0	0	0	0	0	0	0	0	0	0	0	0	0	0	0	0	0	0	0	0	0	0	0
30971	0	0	0	0	0	0	0	0	0	0	0	0	0	0	0	0	0	0	0	0	0	0	0	0	0	0	0	0	0	0	0	0	0	0	0	0	0	0	0	0	0	0	0	0	0	0	0	0	0
31006	0	0	0	0	0	0	0	0	0	0	0	0	0	0	0	0	0	0	0	0	0	0	0	0	0	0	0	0	0	0	0	0	0	0	0	0	0	0	0	0	0	0	0	0	0	0	0	0	0
31154	0	0	0	0	0	0	0	0	0	0	0	0	0	0	0	0	0	0	0	0	0	0	0	0	0	0	0	0	0	0	0	0	0	0	0	0	0	0	0	0	0	0	0	0	0	0	0	0	0
31414	0	0	0	0	0	0	0	0	0	0	0	0	0	0	0	0	0	0	0	0	0	0	0	0	0	0	0	0	0	0	0	0	0	0	0	0	0	0	0	0	0	0	0	0	0	0	0	0	0
31457	0	0	0	0	0	0	0	0	0	0	0	0	0	0	0	0	0	0	0	0	0	0	0	0	0	0	0	0	0	0	0	0	0	0	0	0	0	0	0	0	0	0	0	0	0	0	0	0	0
31495	0	0	0	0	0	0	0	0	0	0	0	0	0	0	0	0	0	0	0	0	0	0	0	0	0	0	0	0	0	0	0	0	0	0	0	0	0	0	0	0	0	0	0	0	0	0	0	0	0
31563	0	0	0	0	0	0	0	0	0	0	0	0	0	0	0	0	0	0	0	0	0	0	0	0	0	0	0	0	0	0	0	0	0	0	0	0	0	0	0	0	0	0	0	0	0	0	0	0	0
31594	0	0	0	0	0	0	0	0	0	0	0	0	0	0	0	0	0	0	0	0	0	0	0	0	0	0	0	0	0	0	0	0	0	0	0	0	0	0	0	0	0	0	0	0	0	0	0	0	0
31595	0	1	0	0	0	0	0	0	0	0	0	0	0	0	0	0	0	0	0	0	0	0	0	0	0	0	0	0	0	0	0	0	1	0	0	0	0	0	0	0	0	0	0	0	0	0	0	0	0
31597	0	0	0	0	0	0	0	0	0	0	0	0	0	0	0	0	0	0	0	0	0	0	0	0	0	0	0	0	0	0	0	0	0	0	0	0	0	0	0	0	0	0	0	0	0	0	0	0	0
31669	0	0	0	0	0	0	0	0	0	0	0	0	0	0	0	0	0	0	0	0	0	0	0	0	0	0	0	0	0	0	0	0	0	0	0	0	0	0	0	0	0	0	0	0	0	0	0	0	0
31868	0	0	0	0	0	0	0	0	0	0	0	0	0	0	0	0	0	0	0	0	0	0	0	0	0	0	0	0	0	0	0	0	0	0	0	0	0	0	0	0	0	0	0	0	0	0	0	0	0
31926	0	0	0	0	0	0	0	0	0	0	0	0	0	0	0	0	0	0	0	0	0	0	0	0	0	0	0	0	0	0	0	0	0	0	0	0	0	0	0	0	0	0	0	0	0	0	0	0	0
31934	0	0	0	0	0	0	0	0	0	0	0	0	0	0	0	0	0	0	0	0	0	0	0	0	0	0	0	0	0	0	0	0	0	0	0	0	0	0	0	0	0	0	0	0	0	0	0	0	0
31986	0	0	0	0	0	0	0	0	0	0	0	0	0	0	0	0	0	0	0	0	0	0	0	0	0	0	0	0	0	0	0	0	0	0	0	0	0	0	0	0	0	0	0	0	0	0	0	0	0
32100	0	0	0	0	0	0	0	0	0	0	0	0	0	0	0	0	0	0	0	0	0	0	0	0	0	0	0	0	0	0	0	0	0	0	0	0	0	0	0	0	0	0	0	0	0	0	0	0	0
32618	0	0	0	0	0	0	0	0	0	0	0	0	0	0	0	0	0	0	0	0	0	0	0	0	0	0	0	0	0	0	0	0	0	0	0	0	0	0	0	0	0	0	0	0	0	0	0	0	0
32669	0	0	0	0	0	0	0	0	0	0	0	0	0	0	0	0	0	0	0	0	0	0	0	0	0	0	0	0	0	0	0	0	0	0	0	0	0	0	0	0	0	0	0	0	0	0	0	0	0
32783	0	0	0	0	0	0	0	0	0	0	0	0	0	0	0	0	0	0	0	0	0	0	0	0	0	0	0	0	0	0	0	0	0	0	0	0	0	0	0	0	0	0	0	0	0	0	0	0	0
32827	0	0	0	0	0	0	0	0	0	0	0	0	0	0	0	0	0	0	0	0	0	0	0	0	0	0	0	0	0	0	0	0	0	0	0	0	0	0	0	0	0	0	0	0	0	0	0	0	0
32891	0	0	0	0	0	0	0	0	0	0	0	0	0	0	0	0	0	0	0	0	0	0	0	0	0	0	0	0	0	0	0	0	0	0	0	0	0	0	0	0	0	0	0	0	0	0	0	0	0
32906	0	0	0	0	0	0	0	0	0	0	0	0	0	0	0	0	0	0	0	0	0	0	0	0	0	0	0	0	0	0	0	0	0	0	0	0	0	0	0	0	0	0	0	0	0	0	0	0	0
32953	1	1	0	1	1	1	1	1	1	1	1	1	1	1	1	1	1	1	1	1	1	1	1	1	1	1	1	1	1	1	1	1	1	1	1	1	1	1	1	1	1	1	1	1	1	1	1	1	1
32959	0	0	0	0	0	0	0	0	0	0	0	0	0	0	0	0	0	0	0	0	0	0	0	0	0	0	0	0	0	0	0	0	0	0	0	0	0	0	0	0	0	0	0	0	0	0	0	0	0
33058	0	0	0	0	0	0	0	0	0	0	0	0	0	0	0	0	0	0	0	0	0	0	0	0	0	0	0	0	0	0	0	0	0	0	0	0	0	0	0	0	0	0	0	0	0	0	0	0	0
33129	0	1	0	0	0	0	0	0	0	0	0	0	0	0	0	0	0	0	0	0	0	0	0	0	0	0	0	0	0	0	0	0	1	0	0	0	0	0	0	0	0	0	0	0	0	0	0	0	0
33132	1	1	1	1	1	1	1	1	1	1	1	1	1	1	1	1	1	1	1	1	1	1	1	1	1	1	1	1	1	1	1	1	1	1	1	1	1	1	1	1	1	1	1	1	1	1	1	1	1
33183	1	0	1	1	1	1	1	1	1	1	1	1	1	1	1	1	1	1	1	1	1	1	1	1	1	1	1	1	1	1	1	1	0	1	1	1	1	1	1	1	1	1	1	1	1	1	1	1	1
33184	0	0	0	0	0	0	0	0	0	0	0	0	0	0	0	0	0	0	0	0	0	0	0	0	0	0	0	0	0	0	0	0	0	0	0	0	0	0	0	0	0	0	0	0	0	0	0	0	0
33191	0	0	0	0	0	0	0	0	0	0	0	0	0	0	0	0	0	0	0	0	0	0	0	0	0	0	0	0	0	0	0	0	0	0	0	0	0	0	0	0	0	0	0	0	0	0	0	0	0
33378	0	0	0	0	0	0	0	0	0	0	0	0	0	0	0	0	0	0	0	0	0	0	0	0	0	0	0	0	0	0	0	0	0	0	0	0	0	0	0	0	0	0	0	0	0	0	0	0	0
33391	0	0	0	0	0	0	0	0	0	0	0	0	0	0	0	0	0	0	0	0	0	0	0	0	0	0	0	0	0	0	0	0	0	0	0	0	0	0	0	0	0	0	0	0	0	0	0	0	0
33400	0	0	0	0	0	0	0	0	0	0	0	0	0	0	0	0	0	0	0	0	0	0	0	0	0	0	0	0	0	0	0	0	0	0	0	0	0	0	0	0	0	0	0	0	0	0	0	0	0
33406	1	1	1	1	1	1	1	1	1	1	1	1	1	1	1	1	1	1	1	1	1	1	1	1	1	1	1	1	1	1	1	1	1	1	1	1	1	1	1	1	1	1	1	1	1	1	1	1	1
33414	0	0	0	0	0	0	0	0	0	0	0	0	0	0	0	0	0	0	0	0	0	0	0	0	0	0	0	0	0	0	0	0	0	0	0	0	0	0	0	0	0	0	0	0	0	0	0	0	0
33469	0	0	0	0	0	0	0	0	0	0	0	0	0	0	0	0	0	0	0	0	0	0	0	0	0	0	0	0	0	0	0	0	0	0	0	0	0	0	0	0	0	0	0	0	0	0	0	0	0
33521	0	0	0	0	0	0	0	0	0	0	0	0	0	0	0	0	0	0	0	0	0	0	0	0	0	0	0	0	0	0	0	0	0	0	0	0	0	0	0	0	0	0	0	0	0	0	0	0	0
33587	0	0	0	0	0	0	0	0	0	0	0	0	0	0	0	0	0	0	0	0	0	0	0	0	0	0	0	0	0	0	0	0	0	0	0	0	0	0	0	0	0	0	0	0	0	0	0	0	0
33785	1	1	0	0	1	0	0	0	0	0	0	0	1	0	0	0	0	0	1	0	0	0	1	0	1	0	0	0	0	0	1	1	1	1	0	0	0	0	1	0	0	0	1	1	1	0	1	1	1
33831	0	0	0	0	0	0	0	0	0	0	0	0	0	0	0	0	0	0	0	0	0	0	0	0	0	0	0	0	0	0	0	0	0	0	0	0	0	0	0	0	0	0	0	0	0	0	0	0	0
33841	0	0	0	0	0	0	0	0	0	0	0	0	0	0	0	0	0	0	0	0	0	0	0	0	0	0	0	0	0	0	0	0	0	0	0	0	0	0	0	0	0	0	0	0	0	0	0	0	0
33986	1	1	1	1	1	1	1	1	1	1	1	1	1	1	1	1	1	1	1	1	1	1	1	1	1	1	1	1	1	1	1	1	1	1	1	1	1	1	1	1	1	1	1	1	1	1	1	1	1
33993	0	0	0	0	0	0	0	0	0	0	0	0	0	0	0	0	0	0	0	0	0	0	0	0	0	0	0	0	0	0	0	0	0	0	0	0	0	0	0	0	0	0	0	0	0	0	0	0	0
34053	0	0	0	0	0	0	0	0	0	0	0	0	0	0	0	0	0	0	0	0	0	0	0	0	0	0	0	0	0	0	0	0	0	0	0	0	0	0	0	0	0	0	0	0	0	0	0	0	0
34226	1	1	1	0	1	1	1	1	1	1	1	1	1	1	1	1	1	1	1	1	1	1	1	1	1	1	1	1	1	1	1	1	1	1	1	1	1	1	1	1	1	1	1	1	1	1	1	1	1
34235	0	0	0	0	0	0	0	0	0	0	0	0	0	0	0	0	0	0	0	0	0	0	0	0	0	0	0	0	0	0	0	0	0	0	0	0	0	0	0	0	0	0	0	0	0	0	0	0	0
34253	1	0	0	0	1	0	0	0	0	0	0	0	0	0	0	0	0	0	0	0	0	0	0	0	0	0	0	0	0	0	1	0	0	0	0	0	0	0	0	0	0	0	0	0	0	0	0	0	0
34283	0	1	1	0	1	0	0	0	0	0	0	0	0	0	0	0	0	0	0	0	0	0	0	0	0	0	0	0	1	1	0	1	1	1	1	0	0	1	1	0	0	0	0	0	0	0	0	0	0
34328	0	0	0	0	0	0	0	0	0	0	0	0	0	0	0	0	0	0	0	0	0	0	0	0	0	0	0	0	0	0	0	0	0	0	0	0	0	0	0	0	0	0	0	0	0	0	0	0	0
34338	0	0	0	0	0	0	0	0	0	0	0	0	0	0	0	0	0	0	0	0	0	0	0	0	0	0	0	0	0	0	0	0	0	0	0	0	0	0	0	0	0	0	0	0	0	0	0	0	0
34353	0	0	0	0	0	0	0	0	0	0	0	0	0	0	0	0	0	0	0	0	0	0	0	0	0	0	0	0	0	0	0	0	0	0	0	0	0	0	0	0	0	0	0	0	0	0	0	0	0
34421	0	0	0	0	0	0	0	0	0	0	0	0	0	0	0	0	0	0	0	0	0	0	0	0	0	0	0	0	0	0	0	0	0	0	0	0	0	0	0	0	0	0	0	0	0	0	0	0	0
34526	0	0	0	0	0	0	0	0	0	0	0	0	0	0	0	0	0	0	0	0	0	0	0	0	0	0	0	0	0	0	0	0	0	0	0	0	0	0	0	0	0	0	0	0	0	0	0	0	0
34579	0	0	0	0	0	0	0	0	0	0	0	0	0	0	0	0	0	0	0	0	0	0	0	0	0	0	0	0	0	0	0	0	0	0	0	0	0	0	0	0	0	0	0	0	0	0	0	0	0
34580	0	0	0	0	0	0	0	0	0	0	0	0	0	0	0	0	0	0	0	0	0	0	0	0	0	0	0	0	0	0	0	0	0	0	0	0	0	0	0	0	0	0	0	0	0	0	0	0	0
34588	0	0	0	0	0	0	0	0	0	0	0	0	0	0	0	0	0	0	0	0	0	0	0	0	0	0	0	0	0	0	0	0	0	0	0	0	0	0	0	0	0	0	0	0	0	0	0	0	0
34600	0	0	0	0	0	0	0	0	0	0	0	0	0	0	0	0	0	0	0	0	0	0	0	0	0	0	0	0	0	0	0	0	0	0	0	0	0	0	0	0	0	0	0	0	0	0	0	0	0
34614	0	0	0	0	0	0	0	0	0	0	0	0	0	0	0	0	0	0	0	0	0	0	0	0	0	0	0	0	0	0	0	0	0	0	0	0	0	0	0	0	0	0	0	0	0	0	0	0	0
34637	0	0	0	0	0	0	0	0	0	0	0	0	0	0	0	0	0	0	0	0	0	0	0	0	0	0	0	0	0	0	0	0	0	0	0	0	0	0	0	0	0	0	0	0	0	0	0	0	0
34656	1	1	1	0	1	0	0	1	1	1	1	1	1	1	1	1	1	1	1	1	1	1	1	1	1	1	1	1	0	1	1	1	1	1	1	0	1	1	1	1	1	1	1	1	1	1	1	1	1
34660	0	0	0	0	0	0	0	0	0	0	0	0	0	0	0	0	0	0	0	0	0	0	0	0	0	0	0	0	0	0	0	0	0	0	0	0	0	0	0	0	0	0	0	0	0	0	0	0	0
34666	0	0	0	0	0	0	0	0	0	0	0	0	0	0	0	0	0	0	0	0	0	0	0	0	0	0	0	0	0	0	0	0	0	0	0	0	0	0	0	0	0	0	0	0	0	0	0	0	0
34670	0	0	0	0	0	0	0	0	0	0	0	0	0	0	0	0	0	0	0	0	0	0	0	0	0	0	0	0	0	0	0	0	0	0	0	0	0	0	0	0	0	0	0	0	0	0	0	0	0
34671	0	0	0	0	0	0	0	0	0	0	0	0	0	0	0	0	0	0	0	0	0	0	0	0	0	0	0	0	0	0	0	0	0	0	0	0	0	0	0	0	0	0	0	0	0	0	0	0	0
34673	0	0	0	0	0	0	0	0	0	0	0	0	0	0	0	0	0	0	0	0	0	0	0	0	0	0	0	0	0	0	0	0	0	0	0	0	0	0	0	0	0	0	0	0	0	0	0	0	0
34684	0	0	0	0	0	0	0	0	0	0	0	0	0	0	0	0	0	0	0	0	0	0	0	0	0	0	0	0	0	0	0	0	0	0	0	0	0	0	0	0	0	0	0	0	0	0	0	0	0
34695	0	0	0	0	0	0	0	0	0	0	0	0	0	0	0	0	0	0	0	0	0	0	0	0	0	0	0	0	0	0	0	0	0	0	0	0	0	0	0	0	0	0	0	0	0	0	0	0	0
34762	0	0	0	0	0	0	0	0	0	0	0	0	0	0	0	0	0	0	0	0	0	0	0	0	0	0	0	0	0	0	0	0	0	0	0	0	0	0	0	0	0	0	0	0	0	0	0	0	0
34789	0	0	0	0	0	0	0	0	0	0	0	0	0	0	0	0	0	0	0	0	0	0	0	0	0	0	0	0	0	0	0	0	0	0	0	0	0	0	0	0	0	0	0	0	0	0	0	0	0
34804	0	0	0	0	0	0	0	0	0	0	0	0	0	0	0	0	0	0	0	0	0	0	0	0	0	0	0	0	0	0	0	0	0	0	0	0	0	0	0	0	0	0	0	0	0	0	0	0	0
34816	0	0	0	0	0	0	0	0	0	0	0	0	0	0	0	0	0	0	0	0	0	0	0	0	0	0	0	0	0	0	0	0	0	0	0	0	0	0	0	0	0	0	0	0	0	0	0	0	0
34842	0	0	0	0	0	0	0	0	0	0	0	0	0	0	0	0	0	0	0	0	0	0	0	0	0	0	0	0	0	0	0	0	0	0	0	0	0	0	0	0	0	0	0	0	0	0	0	0	0
34867	0	0	0	0	0	0	0	0	0	0	0	0	0	0	0	0	0	0	0	0	0	0	0	0	0	0	0	0	0	0	0	0	0	0	0	0	0	0	0	0	0	0	0	0	0	0	0	0	0
34878	0	0	0	0	0	0	0	0	0	0	0	0	0	0	0	0	0	0	0	0	0	0	0	0	0	0	0	0	0	0	0	0	0	0	0	0	0	0	0	0	0	0	0	0	0	0	0	0	0
34919	0	0	0	0	0	0	0	0	0	0	0	0	0	0	0	0	0	0	0	0	0	0	0	0	0	0	0	0	0	0	0	0	0	0	0	0	0	0	0	0	0	0	0	0	0	0	0	0	0
34922	0	0	0	0	0	0	0	0	0	0	0	0	0	0	0	0	0	0	0	0	0	0	0	0	0	0	0	0	0	0	0	0	0	0	0	0	0	0	0	0	0	0	0	0	0	0	0	0	0
34970	0	0	0	0	0	0	0	0	0	0	0	0	0	0	0	0	0	0	0	0	0	0	0	0	0	0	0	0	0	0	0	0	0	0	0	0	0	0	0	0	0	0	0	0	0	0	0	0	0
34974	0	0	0	0	0	0	0	0	0	0	0	0	0	0	0	0	0	0	0	0	0	0	0	0	0	0	0	0	0	0	0	0	0	0	0	0	0	0	0	0	0	0	0	0	0	0	0	0	0
34982	0	0	0	0	0	0	0	0	0	0	0	0	0	0	0	0	0	0	0	0	0	0	0	0	0	0	0	0	0	0	0	0	0	0	0	0	0	0	0	0	0	0	0	0	0	0	0	0	0
34994	0	0	0	0	0	0	0	0	0	0	0	0	0	0	0	0	0	0	0	0	0	0	0	0	0	0	0	0	0	0	0	0	0	0	0	0	0	0	0	0	0	0	0	0	0	0	0	0	0
35001	0	0	0	0	0	0	0	0	0	0	0	0	0	0	0	0	0	0	0	0	0	0	0	0	0	0	0	0	0	0	0	0	0	0	0	0	0	0	0	0	0	0	0	0	0	0	0	0	0
35019	0	0	0	0	0	0	0	0	0	0	0	0	0	0	0	0	0	0	0	0	0	0	0	0	0	0	0	0	0	0	0	0	0	0	0	0	0	0	0	0	0	0	0	0	0	0	0	0	0
35090	0	0	0	0	0	0	0	0	0	0	0	0	0	0	0	0	0	0	0	0	0	0	0	0	0	0	0	0	0	0	0	0	0	0	0	0	0	0	0	0	0	0	0	0	0	0	0	0	0
35091	0	0	0	0	0	0	0	0	0	0	0	0	0	0	0	0	0	0	0	0	0	0	0	0	0	0	0	0	0	0	0	0	0	0	0	0	0	0	0	0	0	0	0	0	0	0	0	0	0
35102	0	0	0	0	0	0	0	0	0	0	0	0	0	0	0	0	0	0	0	0	0	0	0	0	0	0	0	0	0	0	0	0	0	0	0	0	0	0	0	0	0	0	0	0	0	0	0	0	0
35112	0	0	0	0	0	0	0	0	0	0	0	0	0	0	0	0	0	0	0	0	0	0	0	0	0	0	0	0	0	0	0	0	0	0	0	0	0	0	0	0	0	0	0	0	0	0	0	0	0
35115	0	0	0	0	0	0	0	0	0	0	0	0	0	0	0	0	0	0	0	0	0	0	0	0	0	0	0	0	0	0	0	0	0	0	0	0	0	0	0	0	0	0	0	0	0	0	0	0	0
35126	0	0	0	0	0	0	0	0	0	0	0	0	0	0	0	0	0	0	0	0	0	0	0	0	0	0	0	0	0	0	0	0	0	0	0	0	0	0	0	0	0	0	0	0	0	0	0	0	0
35133	0	0	0	0	0	0	0	0	0	0	0	0	0	0	0	0	0	0	0	0	0	0	0	0	0	0	0	0	0	0	0	0	0	0	0	0	0	0	0	0	0	0	0	0	0	0	0	0	0
35137	0	0	0	0	0	0	0	0	0	0	0	0	0	0	0	0	0	0	0	0	0	0	0	0	0	0	0	0	0	0	0	0	0	0	0	0	0	0	0	0	0	0	0	0	0	0	0	0	0
35154	0	0	0	0	0	0	0	0	0	0	0	0	0	0	0	0	0	0	0	0	0	0	0	0	0	0	0	0	0	0	0	0	0	0	0	0	0	0	0	0	0	0	0	0	0	0	0	0	0
35157	0	0	0	0	0	0	0	0	0	0	0	0	0	0	0	0	0	0	0	0	0	0	0	0	0	0	0	0	0	0	0	0	0	0	0	0	0	0	0	0	0	0	0	0	0	0	0	0	0
35163	0	0	0	0	0	0	0	0	0	0	0	0	0	0	0	0	0	0	0	0	0	0	0	0	0	0	0	0	0	0	0	0	0	0	0	0	0	0	0	0	0	0	0	0	0	0	0	0	0
35164	0	0	0	0	0	0	0	0	0	0	0	0	0	0	0	0	0	0	0	0	0	0	0	0	0	0	0	0	0	0	0	0	0	0	0	0	0	0	0	0	0	0	0	0	0	0	0	0	0
35175	0	0	0	0	0	0	0	0	0	0	0	0	0	0	0	0	0	0	0	0	0	0	0	0	0	0	0	0	0	0	0	0	0	0	0	0	0	0	0	0	0	0	0	0	0	0	0	0	0
35179	0	0	0	0	0	0	0	0	0	0	0	0	0	0	0	0	0	0	0	0	0	0	0	0	0	0	0	0	0	0	0	0	0	0	0	0	0	0	0	0	0	0	0	0	0	0	0	0	0
35183	0	0	0	0	0	0	0	0	0	0	0	0	0	0	0	0	0	0	0	0	0	0	0	0	0	0	0	0	0	0	0	0	0	0	0	0	0	0	0	0	0	0	0	0	0	0	0	0	0
35184	0	0	0	0	0	0	0	0	0	0	0	0	0	0	0	0	0	0	0	0	0	0	0	0	0	0	0	0	0	0	0	0	0	0	0	0	0	0	0	0	0	0	0	0	0	0	0	0	0
35186	0	0	0	0	0	0	0	0	0	0	0	0	0	0	0	0	0	0	0	0	0	0	0	0	0	0	0	0	0	0	0	0	0	0	0	0	0	0	0	0	0	0	0	0	0	0	0	0	0
35200	0	0	0	0	0	0	0	0	0	0	0	0	0	0	0	0	0	0	0	0	0	0	0	0	0	0	0	0	0	0	0	0	0	0	0	0	0	0	0	0	0	0	0	0	0	0	0	0	0
35238	0	0	0	0	0	0	0	0	0	0	0	0	0	0	0	0	0	0	0	0	0	0	0	0	0	0	0	0	0	0	0	0	0	0	0	0	0	0	0	0	0	0	0	0	0	0	0	0	0
35276	0	0	0	0	0	0	0	0	0	0	0	0	0	0	0	0	0	0	0	0	0	0	0	0	0	0	0	0	0	0	0	0	0	0	0	0	0	0	0	0	0	0	0	0	0	0	0	0	0
35291	0	0	0	0	0	0	0	0	0	0	0	0	0	0	0	0	0	0	0	0	0	0	0	0	0	0	0	0	0	0	0	0	0	0	0	0	0	0	0	0	0	0	0	0	0	0	0	0	0
35330	0	0	0	0	0	0	0	0	0	0	0	0	0	0	0	0	0	0	0	0	0	0	0	0	0	0	0	0	0	0	0	0	0	0	0	0	0	0	0	0	0	0	0	0	0	0	0	0	0
35363	0	0	0	0	0	0	0	0	0	0	0	0	0	0	0	0	0	0	0	0	0	0	0	0	0	0	0	0	0	0	0	0	0	0	0	0	0	0	0	0	0	0	0	0	0	0	0	0	0
35364	0	0	0	0	0	0	0	0	0	0	0	0	0	0	0	0	0	0	0	0	0	0	0	0	0	0	0	0	0	0	0	0	0	0	0	0	0	0	0	0	0	0	0	0	0	0	0	0	0
35369	0	0	0	0	0	0	0	0	0	0	0	0	0	0	0	0	0	0	0	0	0	0	0	0	0	0	0	0	0	0	0	0	0	0	0	0	0	0	0	0	0	0	0	0	0	0	0	0	0
35376	0	0	0	0	0	0	0	0	0	0	0	0	0	0	0	0	0	0	0	0	0	0	0	0	0	0	0	0	0	0	0	0	0	0	0	0	0	0	0	0	0	0	0	0	0	0	0	0	0
35377	0	0	0	0	0	0	0	0	0	0	0	0	0	0	0	0	0	0	0	0	0	0	0	0	0	0	0	0	0	0	0	0	0	0	0	0	0	0	0	0	0	0	0	0	0	0	0	0	0
35384	0	0	0	0	0	0	0	0	0	0	0	0	0	0	0	0	0	0	0	0	0	0	0	0	0	0	0	0	0	0	0	0	0	0	0	0	0	0	0	0	0	0	0	0	0	0	0	0	0
35387	0	0	0	0	0	0	0	0	0	0	0	0	0	0	0	0	0	0	0	0	0	0	0	0	0	0	0	0	0	0	0	0	0	0	0	0	0	0	0	0	0	0	0	0	0	0	0	0	0
35397	0	0	0	0	0	0	0	0	0	0	0	0	0	0	0	0	0	0	0	0	0	0	0	0	0	0	0	0	0	0	0	0	0	0	0	0	0	0	0	0	0	0	0	0	0	0	0	0	0
35400	0	0	0	0	0	0	0	0	0	0	0	0	0	0	0	0	0	0	0	0	0	0	0	0	0	0	0	0	0	0	0	0	0	0	0	0	0	0	0	0	0	0	0	0	0	0	0	0	0
35414	0	0	0	0	0	0	0	0	0	0	0	0	0	0	0	0	0	0	0	0	0	0	0	0	0	0	0	0	0	0	0	0	0	0	0	0	0	0	0	0	0	0	0	0	0	0	0	0	0
35419	0	0	0	0	0	0	0	0	0	0	0	0	0	0	0	0	0	0	0	0	0	0	0	0	0	0	0	0	0	0	0	0	0	0	0	0	0	0	0	0	0	0	0	0	0	0	0	0	0
35464	0	0	0	0	0	0	0	0	0	0	0	0	0	0	0	0	0	0	0	0	0	0	0	0	0	0	0	0	0	0	0	0	0	0	0	0	0	0	0	0	0	0	0	0	0	0	0	0	0
35538	0	0	0	0	0	0	0	0	0	0	0	0	0	0	0	0	0	0	0	0	0	0	0	0	0	0	0	0	0	0	0	0	0	0	0	0	0	0	0	0	0	0	0	0	0	0	0	0	0
35545	0	0	0	0	0	0	0	0	0	0	0	0	0	0	0	0	0	0	0	0	0	0	0	0	0	0	0	0	0	0	0	0	0	0	0	0	0	0	0	0	0	0	0	0	0	0	0	0	0
35551	1	0	0	0	0	0	0	0	0	0	0	0	0	0	0	0	0	0	0	0	0	0	0	0	0	0	0	0	0	0	0	1	0	1	0	0	0	0	1	0	0	0	0	0	0	0	0	0	0
35557	0	0	0	0	0	0	0	0	0	0	0	0	0	0	0	0	0	0	0	0	0	0	0	0	0	0	0	0	0	0	0	0	0	0	0	0	0	0	0	0	0	0	0	0	0	0	0	0	0
35560	0	0	0	0	0	0	0	0	0	0	0	0	0	0	0	0	0	0	0	0	0	0	0	0	0	0	0	0	0	0	0	0	0	0	0	0	0	0	0	0	0	0	0	0	0	0	0	0	0
35598	0	0	0	0	0	0	0	0	0	0	0	0	0	0	0	0	0	0	0	0	0	0	0	0	0	0	0	0	0	0	0	0	0	0	0	0	0	0	0	0	0	0	0	0	0	0	0	0	0
35612	0	1	0	0	0	0	0	0	0	0	0	0	0	0	0	0	0	0	0	0	0	0	0	0	0	0	0	0	0	0	0	0	1	0	0	0	0	0	0	0	0	0	0	0	0	0	0	0	0
35644	0	0	0	0	0	0	0	0	0	0	0	0	0	0	0	0	0	0	0	0	0	0	0	0	0	0	0	0	0	0	0	0	0	0	0	0	0	0	0	0	0	0	0	0	0	0	0	0	0
35647	0	0	0	0	0	0	0	0	0	0	0	0	0	0	0	0	0	0	0	0	0	0	0	0	0	0	0	0	0	0	0	0	0	0	0	0	0	0	0	0	0	0	0	0	0	0	0	0	0
35663	0	0	0	0	0	0	0	0	0	0	0	0	0	0	0	0	0	0	0	0	0	0	0	0	0	0	0	0	0	0	0	0	0	0	0	0	0	0	0	0	0	0	0	0	0	0	0	0	0
35684	0	0	0	0	0	0	0	0	0	0	0	0	0	0	0	0	0	0	0	0	0	0	0	0	0	0	0	0	0	0	0	0	0	0	0	0	0	0	0	0	0	0	0	0	0	0	0	0	0
35691	0	0	0	0	0	0	0	0	0	0	0	0	0	0	0	0	0	0	0	0	0	0	0	0	0	0	0	0	0	0	0	0	0	0	0	0	0	0	0	0	0	0	0	0	0	0	0	0	0
35719	0	0	0	0	0	0	0	0	0	0	0	0	0	0	0	0	0	0	0	0	0	0	0	0	0	0	0	0	0	0	0	0	0	0	0	0	0	0	0	0	0	0	0	0	0	0	0	0	0
35748	0	0	0	0	0	0	0	0	0	0	0	0	0	0	0	0	0	0	0	0	0	0	0	0	0	0	0	0	0	0	0	0	0	0	0	0	0	0	0	0	0	0	0	0	0	0	0	0	0
35755	0	0	0	0	0	0	0	0	0	0	0	0	0	0	0	0	0	0	0	0	0	0	0	0	0	0	0	0	0	0	0	0	0	0	0	0	0	0	0	0	0	0	0	0	0	0	0	0	0
35758	0	0	0	0	0	0	0	0	0	0	0	0	0	0	0	0	0	0	0	0	0	0	0	0	0	0	0	0	0	0	0	0	0	0	0	0	0	0	0	0	0	0	0	0	0	0	0	0	0
35764	0	0	0	0	0	0	0	0	0	0	0	0	0	0	0	0	0	0	0	0	0	0	0	0	0	0	0	0	0	0	0	0	0	0	0	0	0	0	0	0	0	0	0	0	0	0	0	0	0
35774	0	0	0	0	0	0	0	0	0	0	0	0	0	0	0	0	0	0	0	0	0	0	0	0	0	0	0	0	0	0	0	0	0	0	0	0	0	0	0	0	0	0	0	0	0	0	0	0	0
35788	0	0	0	0	0	0	0	0	0	0	0	0	0	0	0	0	0	0	0	0	0	0	0	0	0	0	0	0	0	0	0	0	0	0	0	0	0	0	0	0	0	0	0	0	0	0	0	0	0
35803	0	0	0	0	0	0	0	0	0	0	0	0	0	0	0	0	0	0	0	0	0	0	0	0	0	0	0	0	0	0	0	0	0	0	0	0	0	0	0	0	0	0	0	0	0	0	0	0	0
35812	0	0	0	0	0	0	0	0	0	0	0	0	0	0	0	0	0	0	0	0	0	0	0	0	0	0	0	0	0	0	0	0	0	0	0	0	0	0	0	0	0	0	0	0	0	0	0	0	0
35840	0	0	0	0	0	0	0	0	0	0	0	0	0	0	0	0	0	0	0	0	0	0	0	0	0	0	0	0	0	0	0	0	0	0	0	0	0	0	0	0	0	0	0	0	0	0	0	0	0
35848	0	0	0	0	0	0	0	0	0	0	0	0	0	0	0	0	0	0	0	0	0	0	0	0	0	0	0	0	0	0	0	0	0	0	0	0	0	0	0	0	0	0	0	0	0	0	0	0	0
35890	0	0	0	0	0	0	0	0	0	0	0	0	0	0	0	0	0	0	0	0	0	0	0	0	0	0	0	0	0	0	0	0	0	0	0	0	0	0	0	0	0	0	0	0	0	0	0	0	0
35906	0	0	0	0	0	0	0	0	0	0	0	0	0	0	0	0	0	0	0	0	0	0	0	0	0	0	0	0	0	0	0	0	0	0	0	0	0	0	0	0	0	0	0	0	0	0	0	0	0
35937	0	0	0	0	0	0	0	0	0	0	0	0	0	0	0	0	0	0	0	0	0	0	0	0	0	0	0	0	0	0	0	0	0	0	0	0	0	0	0	0	0	0	0	0	0	0	0	0	0
35966	0	0	0	0	0	0	0	0	0	0	0	0	0	0	0	0	0	0	0	0	0	0	0	0	0	0	0	0	0	0	0	0	0	0	0	0	0	0	0	0	0	0	0	0	0	0	0	0	0
35979	0	0	0	0	0	0	0	0	0	0	0	0	0	0	0	0	0	0	0	0	0	0	0	0	0	0	0	0	0	0	0	0	0	0	0	0	0	0	0	0	0	0	0	0	0	0	0	0	0
35983	0	0	0	0	0	0	0	0	0	0	0	0	0	0	0	0	0	0	0	0	0	0	0	0	0	0	0	0	0	0	0	0	0	0	0	0	0	0	0	0	0	0	0	0	0	0	0	0	0
35984	0	0	0	0	0	0	0	0	0	0	0	0	0	0	0	0	0	0	0	0	0	0	0	0	0	0	0	0	0	0	0	0	0	0	0	0	0	0	0	0	0	0	0	0	0	0	0	0	0
35987	0	0	0	0	0	0	0	0	0	0	0	0	0	0	0	0	0	0	0	0	0	0	0	0	0	0	0	0	0	0	0	0	0	0	0	0	0	0	0	0	0	0	0	0	0	0	0	0	0
36025	0	0	0	0	0	0	0	0	0	0	0	0	0	0	0	0	0	0	0	0	0	0	0	0	0	0	0	0	0	0	0	0	0	0	0	0	0	0	0	0	0	0	0	0	0	0	0	0	0
36027	0	0	0	0	0	0	0	0	0	0	0	0	0	0	0	0	0	0	0	0	0	0	0	0	0	0	0	0	0	0	0	0	0	0	0	0	0	0	0	0	0	0	0	0	0	0	0	0	0
36031	0	0	0	0	0	0	0	0	0	0	0	0	0	0	0	0	0	0	0	0	0	0	0	0	0	0	0	0	0	0	0	0	0	0	0	0	0	0	0	0	0	0	0	0	0	0	0	0	0
36063	0	0	0	0	0	0	0	0	0	0	0	0	0	0	0	0	0	0	0	0	0	0	0	0	0	0	0	0	0	0	0	0	0	0	0	0	0	0	0	0	0	0	0	0	0	0	0	0	0
36065	0	0	0	0	0	0	0	0	0	0	0	0	0	0	0	0	0	0	0	0	0	0	0	0	0	0	0	0	0	0	0	0	0	0	0	0	0	0	0	0	0	0	0	0	0	0	0	0	0
36105	0	0	0	0	0	0	0	0	0	0	0	0	0	0	0	0	0	0	0	0	0	0	0	0	0	0	0	0	0	0	0	0	0	0	0	0	0	0	0	0	0	0	0	0	0	0	0	0	0
36124	0	0	0	0	0	0	0	0	0	0	0	0	0	0	0	0	0	0	0	0	0	0	0	0	0	0	0	0	0	0	0	0	0	0	0	0	0	0	0	0	0	0	0	0	0	0	0	0	0
36130	0	0	0	0	0	0	0	0	0	0	0	0	0	0	0	0	0	0	0	0	0	0	0	0	0	0	0	0	0	0	0	0	0	0	0	0	0	0	0	0	0	0	0	0	0	0	0	0	0
36173	0	0	0	0	0	0	0	0	0	0	0	0	0	0	0	0	0	0	0	0	0	0	0	0	0	0	0	0	0	0	0	0	0	0	0	0	0	0	0	0	0	0	0	0	0	0	0	0	0
36195	0	0	0	0	0	0	0	0	0	0	0	0	0	0	0	0	0	0	0	0	0	0	0	0	0	0	0	0	0	0	0	0	0	0	0	0	0	0	0	0	0	0	0	0	0	0	0	0	0
36198	0	0	0	0	0	0	0	0	0	0	0	0	0	0	0	0	0	0	0	0	0	0	0	0	0	0	0	0	0	0	0	0	0	0	0	0	0	0	0	0	0	0	0	0	0	0	0	0	0
36203	0	0	0	0	0	0	0	0	0	0	0	0	0	0	0	0	0	0	0	0	0	0	0	0	0	0	0	0	0	0	0	0	0	0	0	0	0	0	0	0	0	0	0	0	0	0	0	0	0
36204	0	0	0	0	0	0	0	0	0	0	0	0	0	0	0	0	0	0	0	0	0	0	0	0	0	0	0	0	0	0	0	0	0	0	0	0	0	0	0	0	0	0	0	0	0	0	0	0	0
36238	0	0	0	0	0	0	0	0	0	0	0	0	0	0	0	0	0	0	0	0	0	0	0	0	0	0	0	0	0	0	0	0	0	0	0	0	0	0	0	0	0	0	0	0	0	0	0	0	0
36259	0	0	0	0	0	0	0	0	0	0	0	0	0	0	0	0	0	0	0	0	0	0	0	0	0	0	0	0	0	0	0	0	0	0	0	0	0	0	0	0	0	0	0	0	0	0	0	0	0
36330	0	0	0	0	0	0	0	0	0	0	0	0	0	0	0	0	0	0	0	0	0	0	0	0	0	0	0	0	0	0	0	0	0	0	0	0	0	0	0	0	0	0	0	0	0	0	0	0	0
36341	1	0	0	0	0	0	0	0	0	0	0	0	0	0	0	0	0	0	1	0	0	0	1	0	1	0	0	0	0	1	0	1	0	1	1	0	0	1	1	0	0	0	1	1	1	0	1	0	1
36387	0	0	0	0	0	0	0	0	0	0	0	0	0	0	0	0	0	0	0	0	0	0	0	0	0	0	0	0	0	0	0	0	0	0	0	0	0	0	0	0	0	0	0	0	0	0	0	0	0
36394	0	0	0	1	0	0	0	0	0	0	0	0	0	0	0	0	0	0	0	0	0	0	0	0	0	0	0	0	1	0	0	1	0	1	1	1	0	1	1	0	0	0	0	0	0	0	0	0	0
36437	0	0	0	0	0	0	0	0	0	0	0	0	0	0	0	0	0	0	0	0	0	0	0	0	0	0	0	0	0	0	0	0	0	0	0	0	0	0	0	0	0	0	0	0	0	0	0	0	0
36453	0	0	0	0	0	0	0	0	0	0	0	0	0	0	0	0	0	0	0	0	0	0	0	0	0	0	0	0	0	0	0	0	0	0	0	0	0	0	0	0	0	0	0	0	0	0	0	0	0
36460	0	0	0	0	0	0	0	0	0	0	0	0	0	0	0	0	0	0	0	0	0	0	0	0	0	0	0	0	0	0	0	0	0	0	0	0	0	0	0	0	0	0	0	0	0	0	0	0	0
36467	0	0	0	0	0	0	0	0	0	0	0	0	0	0	0	0	0	0	0	0	0	0	0	0	0	0	0	0	0	0	0	0	0	0	0	0	0	0	0	0	0	0	0	0	0	0	0	0	0
36474	0	0	0	0	0	0	0	0	0	0	0	0	0	0	0	0	0	0	0	0	0	0	0	0	0	0	0	0	0	0	0	0	0	0	0	0	0	0	0	0	0	0	0	0	0	0	0	0	0
36506	0	0	0	0	0	0	0	0	0	0	0	0	0	0	0	0	0	0	0	0	0	0	0	0	0	0	0	0	0	0	0	0	0	0	0	0	0	0	0	0	0	0	0	0	0	0	0	0	0
36519	0	0	0	0	0	0	0	0	0	0	0	0	0	0	0	0	0	0	0	0	0	0	0	0	0	0	0	0	0	0	0	0	0	0	0	0	0	0	0	0	0	0	0	0	0	0	0	0	0
36520	0	0	0	0	0	0	0	0	0	0	0	0	0	0	0	0	0	0	0	0	0	0	0	0	0	0	0	0	0	0	0	0	0	0	0	0	0	0	0	0	0	0	0	0	0	0	0	0	0
36524	0	0	0	0	0	0	0	0	0	0	0	0	0	0	0	0	0	0	0	0	0	0	0	0	0	0	0	0	0	0	0	0	0	0	0	0	0	0	0	0	0	0	0	0	0	0	0	0	0
36531	0	0	0	0	0	0	0	0	0	0	0	0	0	0	0	0	0	0	0	0	0	0	0	0	0	0	0	0	0	0	0	0	0	0	0	0	0	0	0	0	0	0	0	0	0	0	0	0	0
36567	0	0	0	0	0	0	0	0	0	0	0	0	0	0	0	0	0	0	0	0	0	0	0	0	0	0	0	0	0	0	0	0	0	0	0	0	0	0	0	0	0	0	0	0	0	0	0	0	0
36578	0	0	0	0	0	0	0	0	0	0	0	0	0	0	0	0	0	0	0	0	0	0	0	0	0	0	0	0	0	0	0	0	0	0	0	0	0	0	0	0	0	0	0	0	0	0	0	0	0
36597	0	0	0	0	0	0	0	0	0	0	0	0	0	0	0	0	0	0	0	0	0	0	0	0	0	0	0	0	0	0	0	0	0	0	0	0	0	0	0	0	0	0	0	0	0	0	0	0	0
36630	1	0	0	1	1	1	1	1	1	1	1	1	1	1	1	1	1	1	1	1	1	1	1	1	1	1	1	1	1	1	1	1	0	1	1	1	1	1	1	1	1	1	1	1	1	1	1	1	1
36645	0	0	0	0	0	0	0	0	0	0	0	0	0	0	0	0	0	0	0	0	0	0	0	0	0	0	0	0	0	0	0	0	0	0	0	0	0	0	0	0	0	0	0	0	0	0	0	0	0
36647	0	0	0	0	0	0	0	0	0	0	0	0	0	0	0	0	0	0	0	0	0	0	0	0	0	0	0	0	0	0	0	0	0	0	0	0	0	0	0	0	0	0	0	0	0	0	0	0	0
36661	0	0	0	0	0	0	0	0	0	0	0	0	0	0	0	0	0	0	0	0	0	0	0	0	0	0	0	0	0	0	0	0	0	0	0	0	0	0	0	0	0	0	0	0	0	0	0	0	0
36668	0	0	0	0	0	0	0	0	0	0	0	0	0	0	0	0	0	0	1	0	0	0	0	0	1	0	0	0	1	1	0	1	0	1	0	0	0	0	1	0	0	0	1	1	0	0	0	0	1
36670	0	0	0	0	0	0	0	0	0	0	0	0	0	0	0	0	0	0	0	0	0	0	0	0	0	0	0	0	0	0	0	0	0	0	0	0	0	0	0	0	0	0	0	0	0	0	0	0	0
36674	0	0	0	0	0	0	0	0	0	0	0	0	0	0	0	0	0	0	0	0	0	0	0	0	0	0	0	0	0	0	0	0	0	0	0	0	0	0	0	0	0	0	0	0	0	0	0	0	0
36709	0	0	0	0	0	0	0	0	0	0	0	0	0	0	0	0	0	0	0	0	0	0	0	0	0	0	0	0	0	0	0	0	0	0	0	0	0	0	0	0	0	0	0	0	0	0	0	0	0
36719	0	0	0	0	0	0	0	0	0	0	0	0	0	0	0	0	0	0	0	0	0	0	0	0	0	0	0	0	0	0	0	0	0	0	0	0	0	0	0	0	0	0	0	0	0	0	0	0	0
36722	0	0	0	0	0	0	0	0	0	0	0	0	0	0	0	0	0	0	0	0	0	0	0	0	0	0	0	0	0	0	0	0	0	0	0	0	0	0	0	0	0	0	0	0	0	0	0	0	0
36778	0	0	0	0	0	0	0	0	0	0	0	0	0	0	0	0	0	0	0	0	0	0	0	0	0	0	0	0	0	0	0	0	0	0	0	0	0	0	0	0	0	0	0	0	0	0	0	0	0
36817	0	0	0	0	0	0	0	0	0	0	0	0	0	0	0	0	0	0	0	0	0	0	0	0	0	0	0	0	0	0	0	0	0	0	0	0	0	0	0	0	0	0	0	0	0	0	0	0	0
36821	0	0	0	0	0	0	0	0	0	0	0	0	0	0	0	0	0	0	0	0	0	0	0	0	0	0	0	0	0	0	0	0	0	0	0	0	0	0	0	0	0	0	0	0	0	0	0	0	0
36831	0	0	0	0	0	0	0	0	0	0	0	0	0	0	0	0	0	0	0	0	0	0	0	0	0	0	0	0	0	0	0	0	0	0	0	0	0	0	0	0	0	0	0	0	0	0	0	0	0
36833	0	0	0	0	0	0	0	0	0	0	0	0	0	0	0	0	0	0	0	0	0	0	0	0	0	0	0	0	0	0	0	0	0	0	0	0	0	0	0	0	0	0	0	0	0	0	0	0	0
36865	0	0	0	0	0	0	0	0	0	0	0	0	0	0	0	0	0	0	0	0	0	0	0	0	0	0	0	0	0	0	0	0	0	0	0	0	0	0	0	0	0	0	0	0	0	0	0	0	0
36875	0	0	0	0	0	0	0	0	0	0	0	0	0	0	0	0	0	0	0	0	0	0	0	0	0	0	0	0	0	0	0	0	0	0	0	0	0	0	0	0	0	0	0	0	0	0	0	0	0
36898	0	0	0	0	0	0	0	0	0	0	0	0	0	0	0	0	0	0	0	0	0	0	0	0	0	0	0	0	0	0	0	0	0	0	0	0	0	0	0	0	0	0	0	0	0	0	0	0	0
36913	0	0	0	0	0	0	0	0	0	0	0	0	0	0	0	0	0	0	0	0	0	0	0	0	0	0	0	0	0	0	0	0	0	0	0	0	0	0	0	0	0	0	0	0	0	0	0	0	0
36926	0	0	0	0	0	0	0	0	0	0	0	0	0	0	0	0	0	0	0	0	0	0	0	0	0	0	0	0	0	0	0	0	0	0	0	0	0	0	0	0	0	0	0	0	0	0	0	0	0
36938	0	0	0	0	0	0	0	0	0	0	0	0	0	0	0	0	0	0	0	0	0	0	0	0	0	0	0	0	0	0	0	0	0	0	0	0	0	0	0	0	0	0	0	0	0	0	0	0	0
36939	0	0	0	0	0	0	0	0	0	0	0	0	0	0	0	0	0	0	0	0	0	0	0	0	0	0	0	0	0	0	0	0	0	0	0	0	0	0	0	0	0	0	0	0	0	0	0	0	0
36941	0	0	0	0	0	0	0	0	0	0	0	0	0	0	0	0	0	0	0	0	0	0	0	0	0	0	0	0	0	0	0	0	0	0	0	0	0	0	0	0	0	0	0	0	0	0	0	0	0
36945	0	0	0	0	0	0	0	0	0	0	0	0	0	0	0	0	0	0	0	0	0	0	0	0	0	0	0	0	0	0	0	0	0	0	0	0	0	0	0	0	0	0	0	0	0	0	0	0	0
36948	0	0	0	0	0	0	0	0	0	0	0	0	0	0	0	0	0	0	0	0	0	0	0	0	0	0	0	0	0	0	0	0	0	0	0	0	0	0	0	0	0	0	0	0	0	0	0	0	0
36972	0	0	0	0	0	0	0	0	0	0	0	0	0	0	0	0	0	0	0	0	0	0	0	0	0	0	0	0	0	0	0	0	0	0	0	0	0	0	0	0	0	0	0	0	0	0	0	0	0
37005	0	0	0	0	0	0	0	0	0	0	0	0	0	0	0	0	0	0	0	0	0	0	0	0	0	0	0	0	0	0	0	0	0	0	0	0	0	0	0	0	0	0	0	0	0	0	0	0	0
37015	0	0	0	0	0	0	0	0	0	0	0	0	0	0	0	0	0	0	0	0	0	0	0	0	0	0	0	0	0	0	0	0	0	0	0	0	0	0	0	0	0	0	0	0	0	0	0	0	0
37031	0	0	0	0	0	0	0	0	0	0	0	0	0	0	0	0	0	0	0	0	0	0	0	0	0	0	0	0	0	0	0	0	0	0	0	0	0	0	0	0	0	0	0	0	0	0	0	0	0
37043	0	0	0	0	0	0	0	0	0	0	0	0	0	0	0	0	0	0	0	0	0	0	0	0	0	0	0	0	0	0	0	0	0	0	0	0	0	0	0	0	0	0	0	0	0	0	0	0	0
37049	0	0	0	0	0	0	0	0	0	0	0	0	0	0	0	0	0	0	0	0	0	0	0	0	0	0	0	0	0	0	0	0	0	0	0	0	0	0	0	0	0	0	0	0	0	0	0	0	0
37053	0	0	0	0	0	0	0	0	0	0	0	0	0	0	0	0	0	0	0	0	0	0	0	0	0	0	0	0	0	0	0	0	0	0	0	0	0	0	0	0	0	0	0	0	0	0	0	0	0
37056	0	0	0	0	0	0	0	0	0	0	0	0	0	0	0	0	0	0	0	0	0	0	0	0	0	0	0	0	0	0	0	0	0	0	0	0	0	0	0	0	0	0	0	0	0	0	0	0	0
37062	0	0	0	0	0	0	0	0	0	0	0	0	0	0	0	0	0	0	0	0	0	0	0	0	0	0	0	0	0	0	0	0	0	0	0	0	0	0	0	0	0	0	0	0	0	0	0	0	0
37066	0	0	0	0	0	0	0	0	0	0	0	0	0	0	0	0	0	0	0	0	0	0	0	0	0	0	0	0	0	0	0	0	0	0	0	0	0	0	0	0	0	0	0	0	0	0	0	0	0
37070	0	0	0	0	0	0	0	0	0	0	0	0	0	0	0	0	0	0	0	0	0	0	0	0	0	0	0	0	0	0	0	0	0	0	0	0	0	0	0	0	0	0	0	0	0	0	0	0	0
37075	0	0	0	0	0	0	0	0	0	0	0	0	0	0	0	0	0	0	0	0	0	0	0	0	0	0	0	0	0	0	0	0	0	0	0	0	0	0	0	0	0	0	0	0	0	0	0	0	0
37077	0	0	0	0	0	0	0	0	0	0	0	0	0	0	0	0	0	0	0	0	0	0	0	0	0	0	0	0	0	0	0	0	0	0	0	0	0	0	0	0	0	0	0	0	0	0	0	0	0
37095	0	0	0	0	0	0	0	0	0	0	0	0	0	0	0	0	0	0	0	0	0	0	0	0	0	0	0	0	0	0	0	0	0	0	0	0	0	0	0	0	0	0	0	0	0	0	0	0	0
37096	0	0	0	0	0	0	0	0	0	0	0	0	0	0	0	0	0	0	0	0	0	0	0	0	0	0	0	0	0	0	0	0	0	0	0	0	0	0	0	0	0	0	0	0	0	0	0	0	0
37100	0	0	0	0	0	0	0	0	0	0	0	0	0	0	0	0	0	0	0	0	0	0	0	0	0	0	0	0	0	0	0	0	0	0	0	0	0	0	0	0	0	0	0	0	0	0	0	0	0
37111	0	0	0	0	0	0	0	0	0	0	0	0	0	0	0	0	0	0	0	0	0	0	0	0	0	0	0	0	0	0	0	0	0	0	0	0	0	0	0	0	0	0	0	0	0	0	0	0	0
37127	0	0	0	0	0	0	0	0	0	0	0	0	0	0	0	0	0	0	0	0	0	0	0	0	0	0	0	0	0	0	0	0	0	0	0	0	0	0	0	0	0	0	0	0	0	0	0	0	0
37130	0	0	0	0	0	0	0	0	0	0	0	0	0	0	0	0	0	0	0	0	0	0	0	0	0	0	0	0	0	0	0	0	0	0	0	0	0	0	0	0	0	0	0	0	0	0	0	0	0
37131	0	0	0	0	0	0	0	0	0	0	0	0	0	0	0	0	0	0	0	0	0	0	0	0	0	0	0	0	0	0	0	0	0	0	0	0	0	0	0	0	0	0	0	0	0	0	0	0	0
37163	0	0	0	0	0	0	0	0	0	0	0	0	0	0	0	0	0	0	0	0	0	0	0	0	0	0	0	0	0	0	0	0	0	0	0	0	0	0	0	0	0	0	0	0	0	0	0	0	0
37166	0	0	0	0	0	0	0	0	0	0	0	0	0	0	0	0	0	0	0	0	0	0	0	0	0	0	0	0	0	0	0	0	0	0	0	0	0	0	0	0	0	0	0	0	0	0	0	0	0
37170	0	0	0	0	0	0	0	0	0	0	0	0	0	0	0	0	0	0	0	0	0	0	0	0	0	0	0	0	0	0	0	0	0	0	0	0	0	0	0	0	0	0	0	0	0	0	0	0	0
37174	0	0	0	0	0	0	0	0	0	0	0	0	0	0	0	0	0	0	0	0	0	0	0	0	0	0	0	0	0	0	0	0	0	0	0	0	0	0	0	0	0	0	0	0	0	0	0	0	0
37198	0	0	0	0	0	0	0	0	0	0	0	0	0	0	0	0	0	0	0	0	0	0	0	0	0	0	0	0	0	0	0	0	0	0	0	0	0	0	0	0	0	0	0	0	0	0	0	0	0
37199	0	0	0	0	0	0	0	0	0	0	0	0	0	0	0	0	0	0	0	0	0	0	0	0	0	0	0	0	0	0	0	0	0	0	0	0	0	0	0	0	0	0	0	0	0	0	0	0	0
37202	0	0	0	0	0	0	0	0	0	0	0	0	0	0	0	0	0	0	0	0	0	0	0	0	0	0	0	0	0	0	0	0	0	0	0	0	0	0	0	0	0	0	0	0	0	0	0	0	0
37205	0	0	0	0	0	0	0	0	0	0	0	0	0	0	0	0	0	0	0	0	0	0	0	0	0	0	0	0	0	0	0	0	0	0	0	0	0	0	0	0	0	0	0	0	0	0	0	0	0
37209	0	0	0	0	0	0	0	0	0	0	0	0	0	0	0	0	0	0	0	0	0	0	0	0	0	0	0	0	0	0	0	0	0	0	0	0	0	0	0	0	0	0	0	0	0	0	0	0	0
37238	0	0	0	0	0	0	0	0	0	0	0	0	0	0	0	0	0	0	0	0	0	0	0	0	0	0	0	0	0	0	0	0	0	0	0	0	0	0	0	0	0	0	0	0	0	0	0	0	0
37239	0	0	0	0	0	0	0	0	0	0	0	0	0	0	0	0	0	0	0	0	0	0	0	0	0	0	0	0	0	0	0	0	0	0	0	0	0	0	0	0	0	0	0	0	0	0	0	0	0
37244	0	0	0	0	0	0	0	0	0	0	0	0	0	0	0	0	0	0	0	0	0	0	0	0	0	0	0	0	0	0	0	0	0	0	0	0	0	0	0	0	0	0	0	0	0	0	0	0	0
37269	0	0	0	0	0	0	0	0	0	0	0	0	0	0	0	0	0	0	0	0	0	0	0	0	0	0	0	0	0	0	0	0	0	0	0	0	0	0	0	0	0	0	0	0	0	0	0	0	0
37284	0	0	0	0	0	0	0	0	0	0	0	0	0	0	0	0	0	0	0	0	0	0	0	0	0	0	0	0	0	0	0	0	0	0	0	0	0	0	0	0	0	0	0	0	0	0	0	0	0
37294	0	0	0	0	0	0	0	0	0	0	0	0	0	0	0	0	0	0	0	0	0	0	0	0	0	0	0	0	0	0	0	0	0	0	0	0	0	0	0	0	0	0	0	0	0	0	0	0	0
37297	0	0	0	0	0	0	0	0	0	0	0	0	0	0	0	0	0	0	0	0	0	0	0	0	0	0	0	0	0	0	0	0	0	0	0	0	0	0	0	0	0	0	0	0	0	0	0	0	0
37342	0	0	0	0	0	0	0	0	0	0	0	0	0	0	0	0	0	0	0	0	0	0	0	0	0	0	0	0	0	0	0	0	0	0	0	0	0	0	0	0	0	0	0	0	0	0	0	0	0
37347	0	0	0	0	0	0	0	0	0	0	0	0	0	0	0	0	0	0	0	0	0	0	0	0	0	0	0	0	0	0	0	0	0	0	0	0	0	0	0	0	0	0	0	0	0	0	0	0	0
37381	0	0	0	0	0	0	0	0	0	0	0	0	0	0	0	0	0	0	0	0	0	0	0	0	0	0	0	0	0	0	0	0	0	0	0	0	0	0	0	0	0	0	0	0	0	0	0	0	0
37387	0	0	0	0	0	0	0	0	0	0	0	0	0	0	0	0	0	0	0	0	0	0	0	0	0	0	0	0	0	0	0	0	0	0	0	0	0	0	0	0	0	0	0	0	0	0	0	0	0
37390	0	0	0	0	0	0	0	0	0	0	0	0	0	0	0	0	0	0	0	0	0	0	0	0	0	0	0	0	0	0	0	0	0	0	0	0	0	0	0	0	0	0	0	0	0	0	0	0	0
37401	0	0	0	0	0	0	0	0	0	0	0	0	0	0	0	0	0	0	0	0	0	0	0	0	0	0	0	0	0	0	0	0	0	0	0	0	0	0	0	0	0	0	0	0	0	0	0	0	0
37465	0	0	0	0	0	0	0	0	0	0	0	0	0	0	0	0	0	0	0	0	0	0	0	0	0	0	0	0	0	0	0	0	0	0	0	0	0	0	0	0	0	0	0	0	0	0	0	0	0
37467	0	0	0	0	0	0	0	0	0	0	0	0	0	0	0	0	0	0	0	0	0	0	0	0	0	0	0	0	0	0	0	0	0	0	0	0	0	0	0	0	0	0	0	0	0	0	0	0	0
37479	0	0	0	0	0	0	0	0	0	0	0	0	0	0	0	0	0	0	0	0	0	0	0	0	0	0	0	0	0	0	0	0	0	0	0	0	0	0	0	0	0	0	0	0	0	0	0	0	0
37492	0	0	0	0	0	0	0	0	0	0	0	0	0	0	0	0	0	0	0	0	0	0	0	0	0	0	0	0	0	0	0	0	0	0	0	0	0	0	0	0	0	0	0	0	0	0	0	0	0
37495	0	0	0	0	0	0	0	0	0	0	0	0	0	0	0	0	0	0	0	0	0	0	0	0	0	0	0	0	0	0	0	0	0	0	0	0	0	0	0	0	0	0	0	0	0	0	0	0	0
37504	0	0	0	0	0	0	0	0	0	0	0	0	0	0	0	0	0	0	0	0	0	0	0	0	0	0	0	0	0	0	0	0	0	0	0	0	0	0	0	0	0	0	0	0	0	0	0	0	0
37516	0	0	0	0	0	0	0	0	0	0	0	0	0	0	0	0	0	0	0	0	0	0	0	0	0	0	0	0	0	0	0	0	0	0	0	0	0	0	0	0	0	0	0	0	0	0	0	0	0
37520	0	0	0	0	0	0	0	0	0	0	0	0	0	0	0	0	0	0	0	0	0	0	0	0	0	0	0	0	0	0	0	0	0	0	0	0	0	0	0	0	0	0	0	0	0	0	0	0	0
37544	0	0	0	0	0	0	0	0	0	0	0	0	0	0	0	0	0	0	0	0	0	0	0	0	0	0	0	0	0	0	0	0	0	0	0	0	0	0	0	0	0	0	0	0	0	0	0	0	0
37557	0	0	0	0	0	0	0	0	0	0	0	0	0	0	0	0	0	0	0	0	0	0	0	0	0	0	0	0	0	0	0	0	0	0	0	0	0	0	0	0	0	0	0	0	0	0	0	0	0
37569	0	0	0	0	0	0	0	0	0	0	0	0	0	0	0	0	0	0	0	0	0	0	0	0	0	0	0	0	0	0	0	0	0	0	0	0	0	0	0	0	0	0	0	0	0	0	0	0	0
37570	0	0	0	0	0	0	0	0	0	0	0	0	0	0	0	0	0	0	0	0	0	0	0	0	0	0	0	0	0	0	0	0	0	0	0	0	0	0	0	0	0	0	0	0	0	0	0	0	0
37574	0	0	0	0	0	0	0	0	0	0	0	0	0	0	0	0	0	0	0	0	0	0	0	0	0	0	0	0	0	0	0	0	0	0	0	0	0	0	0	0	0	0	0	0	0	0	0	0	0
37612	0	0	0	0	0	0	0	0	0	0	0	0	0	0	0	0	0	0	0	0	0	0	0	0	0	0	0	0	0	0	0	0	0	0	0	0	0	0	0	0	0	0	0	0	0	0	0	0	0
37615	0	0	0	0	0	0	0	0	0	0	0	0	0	0	0	0	0	0	0	0	0	0	0	0	0	0	0	0	0	0	0	0	0	0	0	0	0	0	0	0	0	0	0	0	0	0	0	0	0
37617	0	0	0	0	0	0	0	0	0	0	0	0	0	0	0	0	0	0	0	0	0	0	0	0	0	0	0	0	0	0	0	0	0	0	0	0	0	0	0	0	0	0	0	0	0	0	0	0	0
37621	0	0	0	0	0	0	0	0	0	0	0	0	0	0	0	0	0	0	0	0	0	0	0	0	0	0	0	0	0	0	0	0	0	0	0	0	0	0	0	0	0	0	0	0	0	0	0	0	0
37622	0	0	0	0	0	0	0	0	0	0	0	0	0	0	0	0	0	0	0	0	0	0	0	0	0	0	0	0	0	0	0	0	0	0	0	0	0	0	0	0	0	0	0	0	0	0	0	0	0
37631	0	0	0	0	0	0	0	0	0	0	0	0	0	0	0	0	0	0	0	0	0	0	0	0	0	0	0	0	0	0	0	0	0	0	0	0	0	0	0	0	0	0	0	0	0	0	0	0	0
37636	0	0	0	0	0	0	0	0	0	0	0	0	0	0	0	0	0	0	0	0	0	0	0	0	0	0	0	0	0	0	0	0	0	0	0	0	0	0	0	0	0	0	0	0	0	0	0	0	0
37638	0	0	0	0	0	0	0	0	0	0	0	0	0	0	0	0	0	0	0	0	0	0	0	0	0	0	0	0	0	0	0	0	0	0	0	0	0	0	0	0	0	0	0	0	0	0	0	0	0
37652	0	0	0	0	0	0	0	0	0	0	0	0	0	0	0	0	0	0	0	0	0	0	0	0	0	0	0	0	0	0	0	0	0	0	0	0	0	0	0	0	0	0	0	0	0	0	0	0	0
37679	0	0	0	0	0	0	0	0	0	0	0	0	0	0	0	0	0	0	0	0	0	0	0	0	0	0	0	0	0	0	0	0	0	0	0	0	0	0	0	0	0	0	0	0	0	0	0	0	0
37702	0	0	0	0	0	0	0	0	0	0	0	0	0	0	0	0	0	0	0	0	0	0	0	0	0	0	0	0	0	0	0	0	0	0	0	0	0	0	0	0	0	0	0	0	0	0	0	0	0
37717	0	0	0	0	0	0	0	0	0	0	0	0	0	0	0	0	0	0	0	0	0	0	0	0	0	0	0	0	0	0	0	0	0	0	0	0	0	0	0	0	0	0	0	0	0	0	0	0	0
37741	0	0	0	0	0	0	0	0	0	0	0	0	0	0	0	0	0	0	0	0	0	0	0	0	0	0	0	0	0	0	0	0	0	0	0	0	0	0	0	0	0	0	0	0	0	0	0	0	0
37778	0	0	0	0	0	0	0	0	0	0	0	0	0	0	0	0	0	0	0	0	0	0	0	0	0	0	0	0	0	0	0	0	0	0	0	0	0	0	0	0	0	0	0	0	0	0	0	0	0
37790	0	0	0	0	0	0	0	0	0	0	0	0	0	0	0	0	0	0	0	0	0	0	0	0	0	0	0	0	0	0	0	0	0	0	0	0	0	0	0	0	0	0	0	0	0	0	0	0	0
37792	0	0	0	0	0	0	0	0	0	0	0	0	0	0	0	0	0	0	0	0	0	0	0	0	0	0	0	0	0	0	0	0	0	0	0	0	0	0	0	0	0	0	0	0	0	0	0	0	0
37794	0	0	0	0	0	0	0	0	0	0	0	0	0	0	0	0	0	0	0	0	0	0	0	0	0	0	0	0	0	0	0	0	0	0	0	0	0	0	0	0	0	0	0	0	0	0	0	0	0
37816	0	0	0	0	0	0	0	0	0	0	0	0	0	0	0	0	0	0	0	0	0	0	0	0	0	0	0	0	0	0	0	0	0	0	0	0	0	0	0	0	0	0	0	0	0	0	0	0	0
37818	0	0	0	0	0	0	0	0	0	0	0	0	0	0	0	0	0	0	0	0	0	0	0	0	0	0	0	0	0	0	0	0	0	0	0	0	0	0	0	0	0	0	0	0	0	0	0	0	0
37821	0	0	0	0	0	0	0	0	0	0	0	0	0	0	0	0	0	0	0	0	0	0	0	0	0	0	0	0	0	0	0	0	0	0	0	0	0	0	0	0	0	0	0	0	0	0	0	0	0
37828	0	0	0	0	0	0	0	0	0	0	0	0	0	0	0	0	0	0	0	0	0	0	0	0	0	0	0	0	0	0	0	0	0	0	0	0	0	0	0	0	0	0	0	0	0	0	0	0	0
37829	0	0	0	0	0	0	0	0	0	0	0	0	0	0	0	0	0	0	0	0	0	0	0	0	0	0	0	0	0	0	0	0	0	0	0	0	0	0	0	0	0	0	0	0	0	0	0	0	0
37835	0	0	0	0	0	0	0	0	0	0	0	0	0	0	0	0	0	0	0	0	0	0	0	0	0	0	0	0	0	0	0	0	0	0	0	0	0	0	0	0	0	0	0	0	0	0	0	0	0
37837	0	0	0	0	0	0	0	0	0	0	0	0	0	0	0	0	0	0	0	0	0	0	0	0	0	0	0	0	0	0	0	0	0	0	0	0	0	0	0	0	0	0	0	0	0	0	0	0	0
37839	0	0	0	0	0	0	0	0	0	0	0	0	0	0	0	0	0	0	0	0	0	0	0	0	0	0	0	0	0	0	0	0	0	0	0	0	0	0	0	0	0	0	0	0	0	0	0	0	0
37841	0	0	0	0	0	0	0	0	0	0	0	0	0	0	0	0	0	0	0	0	0	0	0	0	0	0	0	0	0	0	0	0	0	0	0	0	0	0	0	0	0	0	0	0	0	0	0	0	0
37875	0	0	0	0	0	0	0	0	0	0	0	0	0	0	0	0	0	0	0	0	0	0	0	0	0	0	0	0	0	0	0	0	0	0	0	0	0	0	0	0	0	0	0	0	0	0	0	0	0
37878	0	0	0	0	0	0	0	0	0	0	0	0	0	0	0	0	0	0	0	0	0	0	0	0	0	0	0	0	0	0	0	0	0	0	0	0	0	0	0	0	0	0	0	0	0	0	0	0	0
37885	0	0	0	0	0	0	0	0	0	0	0	0	0	0	0	0	0	0	0	0	0	0	0	0	0	0	0	0	0	0	0	0	0	0	0	0	0	0	0	0	0	0	0	0	0	0	0	0	0
37953	1	0	1	0	1	0	0	0	0	0	0	0	0	0	0	0	0	0	0	0	0	0	0	0	0	0	0	0	0	0	0	0	0	0	0	0	0	0	0	0	0	0	0	0	0	0	0	0	0
37958	0	0	0	0	0	0	0	0	0	0	0	0	0	0	0	0	0	0	0	0	0	0	0	0	0	0	0	0	0	0	0	0	0	0	0	0	0	0	0	0	0	0	0	0	0	0	0	0	0
37960	0	0	0	0	0	0	0	0	0	0	0	0	0	0	0	0	0	0	0	0	0	0	0	0	0	0	0	0	0	0	0	0	0	0	0	0	0	0	0	0	0	0	0	0	0	0	0	0	0
37961	0	0	0	0	0	0	0	0	0	0	0	0	0	0	0	0	0	0	0	0	0	0	0	0	0	0	0	0	0	0	0	0	0	0	0	0	0	0	0	0	0	0	0	0	0	0	0	0	0
37963	0	0	0	0	0	0	0	0	0	0	0	0	0	0	0	0	0	0	0	0	0	0	0	0	0	0	0	0	0	0	0	0	0	0	0	0	0	0	0	0	0	0	0	0	0	0	0	0	0
37965	0	0	0	0	0	0	0	0	0	0	0	0	0	0	0	0	0	0	0	0	0	0	0	0	0	0	0	0	0	0	0	0	0	0	0	0	0	0	0	0	0	0	0	0	0	0	0	0	0
37974	1	0	0	0	0	1	1	1	1	1	1	1	1	1	1	1	1	1	1	1	1	1	1	1	1	1	1	1	1	1	1	1	0	1	1	1	1	1	1	1	1	1	1	1	1	1	1	1	1
37989	0	0	0	0	0	0	0	0	0	0	0	0	0	0	0	0	0	0	0	0	0	0	0	0	0	0	0	0	0	0	0	0	0	0	0	0	0	0	0	0	0	0	0	0	0	0	0	0	0
37993	0	0	0	0	0	0	0	0	0	0	0	0	0	0	0	0	0	0	0	0	0	0	0	0	0	0	0	0	0	0	0	0	0	0	0	0	0	0	0	0	0	0	0	0	0	0	0	0	0
37994	0	0	0	0	0	0	0	0	0	0	0	0	0	0	0	0	0	0	0	0	0	0	0	0	0	0	0	0	0	0	0	0	0	0	0	0	0	0	0	0	0	0	0	0	0	0	0	0	0
37997	0	0	0	0	0	0	0	0	0	0	0	0	0	0	0	0	0	0	0	0	0	0	0	0	0	0	0	0	0	0	0	0	0	0	0	0	0	0	0	0	0	0	0	0	0	0	0	0	0
38001	0	0	0	0	0	0	0	0	0	0	0	0	0	0	0	0	0	0	0	0	0	0	0	0	0	0	0	0	0	0	0	0	0	0	0	0	0	0	0	0	0	0	0	0	0	0	0	0	0
38002	0	0	0	0	0	0	0	0	0	0	0	0	0	0	0	0	0	0	0	0	0	0	0	0	0	0	0	0	0	0	0	0	0	0	0	0	0	0	0	0	0	0	0	0	0	0	0	0	0
38014	0	0	0	0	0	0	0	0	0	0	0	0	0	0	0	0	0	0	0	0	0	0	0	0	0	0	0	0	0	0	0	0	0	0	0	0	0	0	0	0	0	0	0	0	0	0	0	0	0
38036	0	0	0	0	0	0	0	0	0	0	0	0	0	0	0	0	0	0	0	0	0	0	0	0	0	0	0	0	0	0	0	0	0	0	0	0	0	0	0	0	0	0	0	0	0	0	0	0	0
38061	0	0	0	0	0	0	0	0	0	0	0	0	0	0	0	0	0	0	0	0	0	0	0	0	0	0	0	0	0	0	0	0	0	0	0	0	0	0	0	0	0	0	0	0	0	0	0	0	0
38076	0	0	0	0	0	0	0	0	0	0	0	0	0	0	0	0	0	0	0	0	0	0	0	0	0	0	0	0	0	0	0	0	0	0	0	0	0	0	0	0	0	0	0	0	0	0	0	0	0
38106	0	0	0	0	0	0	0	0	0	0	0	0	0	0	0	0	0	0	0	0	0	0	0	0	0	0	0	0	0	0	0	0	0	0	0	0	0	0	0	0	0	0	0	0	0	0	0	0	0
38131	0	0	0	0	0	0	0	0	0	0	0	0	0	0	0	0	0	0	0	0	0	0	0	0	0	0	0	0	0	0	0	0	0	0	0	0	0	0	0	0	0	0	0	0	0	0	0	0	0
38145	0	0	0	0	0	0	0	0	0	0	0	0	0	0	0	0	0	0	0	0	0	0	0	0	0	0	0	0	0	0	0	0	0	0	0	0	0	0	0	0	0	0	0	0	0	0	0	0	0
38153	0	0	0	0	0	0	0	0	0	0	0	0	0	0	0	0	0	0	0	0	0	0	0	0	0	0	0	0	0	0	0	0	0	0	0	0	0	0	0	0	0	0	0	0	0	0	0	0	0
38182	0	0	0	0	0	0	0	0	0	0	0	0	0	0	0	0	0	0	0	0	0	0	0	0	0	0	0	0	0	0	0	0	0	0	0	0	0	0	0	0	0	0	0	0	0	0	0	0	0
38217	0	0	0	0	0	0	0	0	0	0	0	0	0	0	0	0	0	0	0	0	0	0	0	0	0	0	0	0	0	0	0	0	0	0	0	0	0	0	0	0	0	0	0	0	0	0	0	0	0
38225	0	0	0	0	0	0	0	0	0	0	0	0	0	0	0	0	0	0	0	0	0	0	0	0	0	0	0	0	0	0	0	0	0	0	0	0	0	0	0	0	0	0	0	0	0	0	0	0	0
38226	0	0	0	0	0	0	0	0	0	0	0	0	0	0	0	0	0	0	0	0	0	0	0	0	0	0	0	0	0	0	0	0	0	0	0	0	0	0	0	0	0	0	0	0	0	0	0	0	0
38239	0	0	0	0	0	0	0	0	0	0	0	0	0	0	0	0	0	0	0	0	0	0	0	0	0	0	0	0	0	0	0	0	0	0	0	0	0	0	0	0	0	0	0	0	0	0	0	0	0
38258	0	0	0	0	0	0	0	0	0	0	0	0	0	0	0	0	0	0	0	0	0	0	0	0	0	0	0	0	0	0	0	0	0	0	0	0	0	0	0	0	0	0	0	0	0	0	0	0	0
38280	0	0	0	0	0	0	0	0	0	0	0	0	0	0	0	0	0	0	0	0	0	0	0	0	0	0	0	0	0	0	0	0	0	0	0	0	0	0	0	0	0	0	0	0	0	0	0	0	0
38289	0	0	0	0	0	0	0	0	0	0	0	0	0	0	0	0	0	0	0	0	0	0	0	0	0	0	0	0	0	0	0	0	0	0	0	0	0	0	0	0	0	0	0	0	0	0	0	0	0
38304	0	0	0	0	0	0	0	0	0	0	0	0	0	0	0	0	0	0	0	0	0	0	0	0	0	0	0	0	0	0	0	0	0	0	0	0	0	0	0	0	0	0	0	0	0	0	0	0	0
38332	0	0	0	0	0	0	0	0	0	0	0	0	0	0	0	0	0	0	0	0	0	0	0	0	0	0	0	0	0	0	0	0	0	0	0	0	0	0	0	0	0	0	0	0	0	0	0	0	0
38342	0	0	0	0	0	0	0	0	0	0	0	0	0	0	0	0	0	0	0	0	0	0	0	0	0	0	0	0	0	0	0	0	0	0	0	0	0	0	0	0	0	0	0	0	0	0	0	0	0
38380	0	0	0	0	0	0	0	0	0	0	0	0	0	0	0	0	0	0	0	0	0	0	0	0	0	0	0	0	0	0	0	0	0	0	0	0	0	0	0	0	0	0	0	0	0	0	0	0	0
38387	0	0	0	0	0	0	0	0	0	0	0	0	0	0	0	0	0	0	0	0	0	0	0	0	0	0	0	0	0	0	0	0	0	0	0	0	0	0	0	0	0	0	0	0	0	0	0	0	0
38388	0	0	0	0	0	0	0	0	0	0	0	0	0	0	0	0	0	0	0	0	0	0	0	0	0	0	0	0	0	0	0	0	0	0	0	0	0	0	0	0	0	0	0	0	0	0	0	0	0
38390	0	0	0	0	0	0	0	0	0	0	0	0	0	0	0	0	0	0	0	0	0	0	0	0	0	0	0	0	0	0	0	0	0	0	0	0	0	0	0	0	0	0	0	0	0	0	0	0	0
38401	0	0	0	0	0	0	0	0	0	0	0	0	0	0	0	0	0	0	0	0	0	0	0	0	0	0	0	0	0	0	0	0	0	0	0	0	0	0	0	0	0	0	0	0	0	0	0	0	0
38410	0	0	0	0	0	0	0	0	0	0	0	0	0	0	0	0	0	0	0	0	0	0	0	0	0	0	0	0	0	0	0	0	0	0	0	0	0	0	0	0	0	0	0	0	0	0	0	0	0
38414	0	0	0	0	0	0	0	0	0	0	0	0	0	0	0	0	0	0	0	0	0	0	0	0	0	0	0	0	0	0	0	0	0	0	0	0	0	0	0	0	0	0	0	0	0	0	0	0	0
38416	0	0	0	0	0	0	0	0	0	0	0	0	0	0	0	0	0	0	0	0	0	0	0	0	0	0	0	0	0	0	0	0	0	0	0	0	0	0	0	0	0	0	0	0	0	0	0	0	0
38437	0	0	0	0	0	0	0	0	0	0	0	0	0	0	0	0	0	0	0	0	0	0	0	0	0	0	0	0	0	0	0	0	0	0	0	0	0	0	0	0	0	0	0	0	0	0	0	0	0
38453	1	1	0	0	1	0	0	1	0	0	1	1	1	1	0	1	1	1	1	1	1	1	1	0	1	1	1	1	1	1	1	1	1	0	1	0	0	1	0	1	1	1	1	1	1	1	1	1	1
38472	0	0	0	0	0	0	0	0	0	0	0	0	0	0	0	0	0	0	0	0	0	0	0	0	0	0	0	0	0	0	0	0	0	0	0	0	0	0	0	0	0	0	0	0	0	0	0	0	0
38495	0	0	0	0	0	0	0	0	0	0	0	0	0	0	0	0	0	0	0	0	0	0	0	0	0	0	0	0	0	0	0	0	0	0	0	0	0	0	0	0	0	0	0	0	0	0	0	0	0
38508	0	0	0	0	0	0	0	0	0	0	0	0	0	0	0	0	0	0	0	0	0	0	0	0	0	0	0	0	0	0	0	0	0	0	0	0	0	0	0	0	0	0	0	0	0	0	0	0	0
38521	0	0	0	0	0	0	0	0	0	0	0	0	0	0	0	0	0	0	0	0	0	0	0	0	0	0	0	0	0	0	0	0	0	0	0	0	0	0	0	0	0	0	0	0	0	0	0	0	0
38522	0	0	0	0	0	0	0	0	0	0	0	0	0	0	0	0	0	0	0	0	0	0	0	0	0	0	0	0	0	0	0	0	0	0	0	0	0	0	0	0	0	0	0	0	0	0	0	0	0
38526	0	0	0	0	0	0	0	0	0	0	0	0	0	0	0	0	0	0	0	0	0	0	0	0	0	0	0	0	0	0	0	0	0	0	0	0	0	0	0	0	0	0	0	0	0	0	0	0	0
38542	0	0	0	0	0	0	0	0	0	0	0	0	0	0	0	0	0	0	0	0	0	0	0	0	0	0	0	0	0	0	0	0	0	0	0	0	0	0	0	0	0	0	0	0	0	0	0	0	0
38582	0	0	0	0	0	0	0	0	0	0	0	0	0	0	0	0	0	0	0	0	0	0	0	0	0	0	0	0	0	0	0	0	0	0	0	0	0	0	0	0	0	0	0	0	0	0	0	0	0
38588	0	0	0	0	0	0	0	0	0	0	0	0	0	0	0	0	0	0	0	0	0	0	0	0	0	0	0	0	0	0	0	0	0	0	0	0	0	0	0	0	0	0	0	0	0	0	0	0	0
38596	0	0	0	0	0	0	0	0	0	0	0	0	0	0	0	0	0	0	0	0	0	0	0	0	0	0	0	0	0	0	0	0	0	0	0	0	0	0	0	0	0	0	0	0	0	0	0	0	0
38597	0	0	0	0	0	0	0	0	0	0	0	0	0	0	0	0	0	0	0	0	0	0	0	0	0	0	0	0	0	0	0	0	0	0	0	0	0	0	0	0	0	0	0	0	0	0	0	0	0
38607	0	0	0	0	0	0	0	0	0	0	0	0	0	0	0	0	0	0	0	0	0	0	0	0	0	0	0	0	0	0	0	0	0	0	0	0	0	0	0	0	0	0	0	0	0	0	0	0	0
38617	0	0	0	0	0	0	0	0	0	0	0	0	0	0	0	0	0	0	0	0	0	0	0	0	0	0	0	0	0	0	0	0	0	0	0	0	0	0	0	0	0	0	0	0	0	0	0	0	0
38622	0	0	0	0	0	0	0	0	0	0	0	0	0	0	0	0	0	0	0	0	0	0	0	0	0	0	0	0	0	0	0	0	0	0	0	0	0	0	0	0	0	0	0	0	0	0	0	0	0
38624	0	0	0	0	0	0	0	0	0	0	0	0	0	0	0	0	0	0	0	0	0	0	0	0	0	0	0	0	0	0	0	0	0	0	0	0	0	0	0	0	0	0	0	0	0	0	0	0	0
38635	0	0	0	0	0	0	0	0	0	0	0	0	0	0	0	0	0	0	0	0	0	0	0	0	0	0	0	0	0	0	0	0	0	0	0	0	0	0	0	0	0	0	0	0	0	0	0	0	0
38704	0	0	0	0	0	0	0	0	0	0	0	0	0	0	0	0	0	0	0	0	0	0	0	0	0	0	0	0	0	0	0	0	0	0	0	0	0	0	0	0	0	0	0	0	0	0	0	0	0
38713	0	0	0	0	0	0	0	0	0	0	0	0	0	0	0	0	0	0	0	0	0	0	0	0	0	0	0	0	0	0	0	0	0	0	0	0	0	0	0	0	0	0	0	0	0	0	0	0	0
38714	0	0	0	0	0	0	0	0	0	0	0	0	0	0	0	0	0	0	0	0	0	0	0	0	0	0	0	0	0	0	0	0	0	0	0	0	0	0	0	0	0	0	0	0	0	0	0	0	0
38715	0	0	0	0	0	0	0	0	0	0	0	0	0	0	0	0	0	0	0	0	0	0	0	0	0	0	0	0	0	0	0	0	0	0	0	0	0	0	0	0	0	0	0	0	0	0	0	0	0
38731	0	0	0	0	0	0	0	0	0	0	0	0	0	0	0	0	0	0	0	0	0	0	0	0	0	0	0	0	0	0	0	0	0	0	0	0	0	0	0	0	0	0	0	0	0	0	0	0	0
38737	0	0	0	0	0	0	0	0	0	0	0	0	0	0	0	0	0	0	0	0	0	0	0	0	0	0	0	0	0	0	0	0	0	0	0	0	0	0	0	0	0	0	0	0	0	0	0	0	0
38742	0	0	0	0	0	0	0	0	0	0	0	0	0	0	0	0	0	0	0	0	0	0	0	0	0	0	0	0	0	0	0	0	0	0	0	0	0	0	0	0	0	0	0	0	0	0	0	0	0
38770	0	0	0	0	0	0	0	0	0	0	0	0	0	0	0	0	0	0	0	0	0	0	0	0	0	0	0	0	0	0	0	0	0	0	0	0	0	0	0	0	0	0	0	0	0	0	0	0	0
38793	0	0	0	0	0	0	0	0	0	0	0	0	0	0	0	0	0	0	0	0	0	0	0	0	0	0	0	0	0	0	0	0	0	0	0	0	0	0	0	0	0	0	0	0	0	0	0	0	0
38800	0	0	0	0	0	0	0	0	0	0	0	0	0	0	0	0	0	0	0	0	0	0	0	0	0	0	0	0	0	0	0	0	0	0	0	0	0	0	0	0	0	0	0	0	0	0	0	0	0
38802	0	0	0	0	0	0	0	0	0	0	0	0	0	0	0	0	0	0	0	0	0	0	0	0	0	0	0	0	0	0	0	0	0	0	0	0	0	0	0	0	0	0	0	0	0	0	0	0	0
38803	0	0	0	0	0	0	0	0	0	0	0	0	0	0	0	0	0	0	0	0	0	0	0	0	0	0	0	0	0	0	0	0	0	0	0	0	0	0	0	0	0	0	0	0	0	0	0	0	0
38812	0	0	0	0	0	0	0	0	0	0	0	0	0	0	0	0	0	0	0	0	0	0	0	0	0	0	0	0	0	0	0	0	0	0	0	0	0	0	0	0	0	0	0	0	0	0	0	0	0
38815	0	0	0	0	0	0	0	0	0	0	0	0	0	0	0	0	0	0	0	0	0	0	0	0	0	0	0	0	0	0	0	0	0	0	0	0	0	0	0	0	0	0	0	0	0	0	0	0	0
38817	0	0	0	0	0	0	0	0	0	0	0	0	0	0	0	0	0	0	0	0	0	0	0	0	0	0	0	0	0	0	0	0	0	0	0	0	0	0	0	0	0	0	0	0	0	0	0	0	0
38818	0	0	0	0	0	0	0	0	0	0	0	0	0	0	0	0	0	0	0	0	0	0	0	0	0	0	0	0	0	0	0	0	0	0	0	0	0	0	0	0	0	0	0	0	0	0	0	0	0
38844	0	0	0	0	0	0	0	0	0	0	0	0	0	0	0	0	0	0	0	0	0	0	0	0	0	0	0	0	0	0	0	0	0	0	0	0	0	0	0	0	0	0	0	0	0	0	0	0	0
38846	0	0	0	0	0	0	0	0	0	0	0	0	0	0	0	0	0	0	0	0	0	0	0	0	0	0	0	0	0	0	0	0	0	0	0	0	0	0	0	0	0	0	0	0	0	0	0	0	0
38854	0	0	0	0	0	0	0	0	0	0	0	0	0	0	0	0	0	0	0	0	0	0	0	0	0	0	0	0	0	0	0	0	0	0	0	0	0	0	0	0	0	0	0	0	0	0	0	0	0
38865	0	0	0	0	0	0	0	0	0	0	0	0	0	0	0	0	0	0	0	0	0	0	0	0	0	0	0	0	0	0	0	0	0	0	0	0	0	0	0	0	0	0	0	0	0	0	0	0	0
38870	0	0	0	0	0	0	0	0	0	0	0	0	0	0	0	0	0	0	0	0	0	0	0	0	0	0	0	0	0	0	0	0	0	0	0	0	0	0	0	0	0	0	0	0	0	0	0	0	0
38874	0	0	0	0	0	0	0	0	0	0	0	0	0	0	0	0	0	0	0	0	0	0	0	0	0	0	0	0	0	0	0	0	0	0	0	0	0	0	0	0	0	0	0	0	0	0	0	0	0
38913	0	0	0	0	0	0	0	0	0	0	0	0	0	0	0	0	0	0	0	0	0	0	0	0	0	0	0	0	0	0	0	0	0	0	0	0	0	0	0	0	0	0	0	0	0	0	0	0	0
38939	0	0	0	0	0	0	0	0	0	0	0	0	0	0	0	0	0	0	0	0	0	0	0	0	0	0	0	0	0	0	0	0	0	0	0	0	0	0	0	0	0	0	0	0	0	0	0	0	0
38948	0	0	0	0	0	0	0	0	0	0	0	0	0	0	0	0	0	0	0	0	0	0	0	0	0	0	0	0	0	0	0	0	0	0	0	0	0	0	0	0	0	0	0	0	0	0	0	0	0
38965	0	0	0	0	0	0	0	0	0	0	0	0	0	0	0	0	0	0	0	0	0	0	0	0	0	0	0	0	0	0	0	0	0	0	0	0	0	0	0	0	0	0	0	0	0	0	0	0	0
38970	0	0	0	0	0	0	0	0	0	0	0	0	0	0	0	0	0	0	0	0	0	0	0	0	0	0	0	0	0	0	0	0	0	0	0	0	0	0	0	0	0	0	0	0	0	0	0	0	0
38980	0	0	0	0	0	0	0	0	0	0	0	0	0	0	0	0	0	0	0	0	0	0	0	0	0	0	0	0	0	0	0	0	0	0	0	0	0	0	0	0	0	0	0	0	0	0	0	0	0
38981	0	0	0	0	0	0	0	0	0	0	0	0	0	0	0	0	0	0	0	0	0	0	0	0	0	0	0	0	0	0	0	0	0	0	0	0	0	0	0	0	0	0	0	0	0	0	0	0	0
38989	0	0	0	0	0	0	0	0	0	0	0	0	0	0	0	0	0	0	0	0	0	0	0	0	0	0	0	0	0	0	0	0	0	0	0	0	0	0	0	0	0	0	0	0	0	0	0	0	0
38991	0	0	0	0	0	0	0	0	0	0	0	0	0	0	0	0	0	0	0	0	0	0	0	0	0	0	0	0	0	0	0	0	0	0	0	0	0	0	0	0	0	0	0	0	0	0	0	0	0
38992	0	0	0	0	0	0	0	0	0	0	0	0	0	0	0	0	0	0	0	0	0	0	0	0	0	0	0	0	0	0	0	0	0	0	0	0	0	0	0	0	0	0	0	0	0	0	0	0	0
39015	0	0	0	0	0	0	0	0	0	0	0	0	0	0	0	0	0	0	0	0	0	0	0	0	0	0	0	0	0	0	0	0	0	0	0	0	0	0	0	0	0	0	0	0	0	0	0	0	0
39019	0	0	0	0	0	0	0	0	0	0	0	0	0	0	0	0	0	0	0	0	0	0	0	0	0	0	0	0	0	0	0	0	0	0	0	0	0	0	0	0	0	0	0	0	0	0	0	0	0
39075	0	0	0	0	0	0	0	0	0	0	0	0	0	0	0	0	0	0	0	0	0	0	0	0	0	0	0	0	0	0	0	0	0	0	0	0	0	0	0	0	0	0	0	0	0	0	0	0	0
39101	1	0	1	0	1	0	0	1	1	0	1	1	1	1	1	1	1	1	1	1	1	1	1	0	1	1	1	1	1	1	1	1	0	1	1	1	0	1	1	1	1	1	1	1	1	1	1	1	1
39122	0	0	0	0	0	0	0	0	0	0	0	0	0	0	0	0	0	0	0	0	0	0	0	0	0	0	0	0	0	0	0	0	0	0	0	0	0	0	0	0	0	0	0	0	0	0	0	0	0
39123	0	0	0	0	0	0	0	0	0	0	0	0	0	0	0	0	0	0	0	0	0	0	0	0	0	0	0	0	0	0	0	0	0	0	0	0	0	0	0	0	0	0	0	0	0	0	0	0	0
39127	0	0	0	0	0	0	0	0	0	0	0	0	0	0	0	0	0	0	0	0	0	0	0	0	0	0	0	0	0	0	0	0	0	0	0	0	0	0	0	0	0	0	0	0	0	0	0	0	0
39129	0	0	0	0	0	0	0	0	0	0	0	0	0	0	0	0	0	0	0	0	0	0	0	0	0	0	0	0	0	0	0	0	0	0	0	0	0	0	0	0	0	0	0	0	0	0	0	0	0
39137	0	0	0	0	0	0	0	0	0	0	0	0	0	0	0	0	0	0	0	0	0	0	0	0	0	0	0	0	0	0	0	0	0	0	0	0	0	0	0	0	0	0	0	0	0	0	0	0	0
39154	0	0	0	0	0	0	0	0	0	0	0	0	0	0	0	0	0	0	0	0	0	0	0	0	0	0	0	0	0	0	0	0	0	0	0	0	0	0	0	0	0	0	0	0	0	0	0	0	0
39176	0	0	0	0	0	0	0	0	0	0	0	0	0	0	0	0	0	0	0	0	0	0	0	0	0	0	0	0	0	0	0	0	0	0	0	0	0	0	0	0	0	0	0	0	0	0	0	0	0
39188	0	0	0	0	1	0	0	0	0	0	0	0	0	0	0	0	0	0	0	0	0	0	0	0	0	0	0	0	0	0	0	0	0	0	0	0	0	0	0	0	0	0	0	0	0	0	0	0	0
39223	0	0	0	0	0	0	0	0	0	0	0	0	0	0	0	0	0	0	0	0	0	0	0	0	0	0	0	0	0	0	0	0	0	0	0	0	0	0	0	0	0	0	0	0	0	0	0	0	0
39226	0	0	0	0	0	0	0	0	0	0	0	0	0	0	0	0	0	0	0	0	0	0	0	0	0	0	0	0	0	0	0	0	0	0	0	0	0	0	0	0	0	0	0	0	0	0	0	0	0
39235	0	0	0	0	0	0	0	0	0	0	0	0	0	0	0	0	0	0	0	0	0	0	0	0	0	0	0	0	0	0	0	0	0	0	0	0	0	0	0	0	0	0	0	0	0	0	0	0	0
39276	0	1	0	0	1	0	0	0	0	0	0	0	0	0	0	0	0	0	0	0	0	0	0	0	0	0	0	0	0	1	0	0	1	0	1	0	0	1	0	0	0	0	0	0	0	0	0	0	0
39283	0	0	0	0	0	0	0	0	0	0	0	0	0	0	0	0	0	0	0	0	0	0	0	0	0	0	0	0	0	0	0	0	0	0	0	0	0	0	0	0	0	0	0	0	0	0	0	0	0
39294	0	0	0	0	0	0	0	0	0	0	0	0	0	0	0	0	0	0	0	0	0	0	0	0	0	0	0	0	0	0	0	0	0	0	0	0	0	0	0	0	0	0	0	0	0	0	0	0	0
39310	0	0	0	0	0	0	0	0	0	0	0	0	0	0	0	0	0	0	0	0	0	0	0	0	0	0	0	0	0	0	0	0	0	0	0	0	0	0	0	0	0	0	0	0	0	0	0	0	0
39311	0	0	0	0	0	0	0	0	0	0	0	0	0	0	0	0	0	0	0	0	0	0	0	0	0	0	0	0	0	0	0	0	0	0	0	0	0	0	0	0	0	0	0	0	0	0	0	0	0
39316	0	0	0	0	0	0	0	0	0	0	0	0	0	0	0	0	0	0	0	0	0	0	0	0	0	0	0	0	0	0	0	0	0	0	0	0	0	0	0	0	0	0	0	0	0	0	0	0	0
39369	0	0	0	0	0	0	0	0	0	0	0	0	0	0	0	0	0	0	0	0	0	0	0	0	0	0	0	0	0	0	0	0	0	0	0	0	0	0	0	0	0	0	0	0	0	0	0	0	0
39403	0	0	0	0	0	0	0	0	0	0	0	0	0	0	0	0	0	0	0	0	0	0	0	0	0	0	0	0	0	0	0	0	0	0	0	0	0	0	0	0	0	0	0	0	0	0	0	0	0
39404	0	0	0	0	0	0	0	0	0	0	0	0	0	0	0	0	0	0	0	0	0	0	0	0	0	0	0	0	0	0	0	0	0	0	0	0	0	0	0	0	0	0	0	0	0	0	0	0	0
39405	0	0	0	0	0	0	0	0	0	0	0	0	0	0	0	0	0	0	0	0	0	0	0	0	0	0	0	0	0	0	0	0	0	0	0	0	0	0	0	0	0	0	0	0	0	0	0	0	0
39415	0	0	0	0	0	0	0	0	0	0	0	0	0	0	0	0	0	0	0	0	0	0	0	0	0	0	0	0	0	0	0	0	0	0	0	0	0	0	0	0	0	0	0	0	0	0	0	0	0
39417	0	0	0	0	0	0	0	0	0	0	0	0	0	0	0	0	0	0	0	0	0	0	0	0	0	0	0	0	0	0	0	0	0	0	0	0	0	0	0	0	0	0	0	0	0	0	0	0	0
39419	0	0	0	0	0	0	0	0	0	0	0	0	0	0	0	0	0	0	0	0	0	0	0	0	0	0	0	0	0	0	0	0	0	0	0	0	0	0	0	0	0	0	0	0	0	0	0	0	0
39436	0	0	0	0	0	0	0	0	0	0	0	0	0	0	0	0	0	0	0	0	0	0	0	0	0	0	0	0	0	0	0	0	0	0	0	0	0	0	0	0	0	0	0	0	0	0	0	0	0
39437	0	0	0	0	0	0	0	0	0	0	0	0	0	0	0	0	0	0	0	0	0	0	0	0	0	0	0	0	0	0	0	0	0	0	0	0	0	0	0	0	0	0	0	0	0	0	0	0	0
39442	0	0	0	0	0	0	0	0	0	0	0	0	0	0	0	0	0	0	0	0	0	0	0	0	0	0	0	0	0	0	0	0	0	0	0	0	0	0	0	0	0	0	0	0	0	0	0	0	0
39446	0	0	0	0	0	0	0	0	0	0	0	0	0	0	0	0	0	0	0	0	0	0	0	0	0	0	0	0	0	0	0	0	0	0	0	0	0	0	0	0	0	0	0	0	0	0	0	0	0
39466	0	0	0	0	0	0	0	0	0	0	0	0	0	0	0	0	0	0	0	0	0	0	0	0	0	0	0	0	0	0	0	0	0	0	0	0	0	0	0	0	0	0	0	0	0	0	0	0	0
39471	0	0	0	0	0	0	0	0	0	0	0	0	0	0	0	0	0	0	0	0	0	0	0	0	0	0	0	0	0	0	0	0	0	0	0	0	0	0	0	0	0	0	0	0	0	0	0	0	0
39485	0	0	0	0	0	0	0	0	0	0	0	0	0	0	0	0	0	0	0	0	0	0	0	0	0	0	0	0	0	0	0	0	0	0	0	0	0	0	0	0	0	0	0	0	0	0	0	0	0
39486	1	0	0	1	0	1	1	1	1	1	1	1	1	1	1	1	1	1	1	1	1	1	1	1	1	1	1	1	1	1	1	1	0	1	1	1	1	1	1	1	1	1	1	1	1	1	1	1	1
39487	0	0	0	0	0	0	0	0	0	0	0	0	0	0	0	0	0	0	0	0	0	0	0	0	0	0	0	0	0	0	0	0	0	0	0	0	0	0	0	0	0	0	0	0	0	0	0	0	0
39545	0	0	0	0	0	0	0	0	0	0	0	0	0	0	0	0	0	0	0	0	0	0	0	0	0	0	0	0	0	0	0	0	0	0	0	0	0	0	0	0	0	0	0	0	0	0	0	0	0
39616	0	0	0	0	0	0	0	0	0	0	0	0	0	0	0	0	0	0	0	0	0	0	0	0	0	0	0	0	0	0	0	0	0	0	0	0	0	0	0	0	0	0	0	0	0	0	0	0	0
39617	0	0	0	0	0	0	0	0	0	0	0	0	0	0	0	0	0	0	0	0	0	0	0	0	0	0	0	0	0	0	0	0	0	0	0	0	0	0	0	0	0	0	0	0	0	0	0	0	0
39621	0	0	0	0	0	0	0	0	0	0	0	0	0	0	0	0	0	0	0	0	0	0	0	0	0	0	0	0	0	0	0	0	0	0	0	0	0	0	0	0	0	0	0	0	0	0	0	0	0
39631	0	0	0	0	0	0	0	0	0	0	0	0	0	0	0	0	0	0	0	0	0	0	0	0	0	0	0	0	0	0	0	0	0	0	0	0	0	0	0	0	0	0	0	0	0	0	0	0	0
39653	0	0	0	0	0	0	0	0	0	0	0	0	0	0	0	0	0	0	0	0	0	0	0	0	0	0	0	0	0	0	0	0	0	0	0	0	0	0	0	0	0	0	0	0	0	0	0	0	0
39664	0	0	0	0	0	0	0	0	0	0	0	0	0	0	0	0	0	0	0	0	0	0	0	0	0	0	0	0	0	0	0	0	0	0	0	0	0	0	0	0	0	0	0	0	0	0	0	0	0
39665	0	0	0	0	0	0	0	0	0	0	0	0	0	0	0	0	0	0	0	0	0	0	0	0	0	0	0	0	0	0	0	0	0	0	0	0	0	0	0	0	0	0	0	0	0	0	0	0	0
39666	0	0	0	0	0	0	0	0	0	0	0	0	0	0	0	0	0	0	0	0	0	0	0	0	0	0	0	0	0	0	0	0	0	0	0	0	0	0	0	0	0	0	0	0	0	0	0	0	0
39671	0	0	0	0	0	0	0	0	0	0	0	0	0	0	0	0	0	0	0	0	0	0	0	0	0	0	0	0	0	0	0	0	0	0	0	0	0	0	0	0	0	0	0	0	0	0	0	0	0
39672	0	0	0	0	0	0	0	0	0	0	0	0	0	0	0	0	0	0	0	0	0	0	0	0	0	0	0	0	0	0	0	0	0	0	0	0	0	0	0	0	0	0	0	0	0	0	0	0	0
39675	0	0	0	0	0	0	0	0	0	0	0	0	0	0	0	0	0	0	0	0	0	0	0	0	0	0	0	0	0	0	0	0	0	0	0	0	0	0	0	0	0	0	0	0	0	0	0	0	0
39697	0	0	0	0	0	0	0	0	0	0	0	0	0	0	0	0	0	0	0	0	0	0	0	0	0	0	0	0	0	0	0	0	0	0	0	0	0	0	0	0	0	0	0	0	0	0	0	0	0
39737	0	0	0	0	0	0	0	0	0	0	0	0	0	0	0	0	0	0	0	0	0	0	0	0	0	0	0	0	0	0	0	0	0	0	0	0	0	0	0	0	0	0	0	0	0	0	0	0	0
39751	0	0	0	0	0	0	0	0	0	0	0	0	0	0	0	0	0	0	0	0	0	0	0	0	0	0	0	0	0	0	0	0	0	0	0	0	0	0	0	0	0	0	0	0	0	0	0	0	0
39754	0	0	0	0	0	0	0	0	0	0	0	0	0	0	0	0	0	0	0	0	0	0	0	0	0	0	0	0	0	0	0	0	0	0	0	0	0	0	0	0	0	0	0	0	0	0	0	0	0
39762	0	0	0	0	0	0	0	0	0	0	0	0	0	0	0	0	0	0	0	0	0	0	0	0	0	0	0	0	0	0	0	0	0	0	0	0	0	0	0	0	0	0	0	0	0	0	0	0	0
39770	0	0	0	0	0	0	0	0	0	0	0	0	0	0	0	0	0	0	0	0	0	0	0	0	0	0	0	0	0	0	0	0	0	0	0	0	0	0	0	0	0	0	0	0	0	0	0	0	0
39803	0	0	0	0	0	0	0	0	0	0	0	0	0	0	0	0	0	0	0	0	0	0	0	0	0	0	0	0	0	0	0	0	0	0	0	0	0	0	0	0	0	0	0	0	0	0	0	0	0
39854	0	0	0	0	0	0	0	0	0	0	0	0	0	0	0	0	0	0	0	0	0	0	0	0	0	0	0	0	0	0	0	0	0	0	0	0	0	0	0	0	0	0	0	0	0	0	0	0	0
39863	0	0	0	0	0	0	0	0	0	0	0	0	0	0	0	0	0	0	0	0	0	0	0	0	0	0	0	0	0	0	0	0	0	0	0	0	0	0	0	0	0	0	0	0	0	0	0	0	0
39865	0	0	0	0	0	0	0	0	0	0	0	0	0	0	0	0	0	0	0	0	0	0	0	0	0	0	0	0	0	0	0	0	0	0	0	0	0	0	0	0	0	0	0	0	0	0	0	0	0
39867	0	0	0	0	0	0	0	0	0	0	0	0	0	0	0	0	0	0	0	0	0	0	0	0	0	0	0	0	0	0	0	0	0	0	0	0	0	0	0	0	0	0	0	0	0	0	0	0	0
39872	0	0	0	0	0	0	0	0	0	0	0	0	0	0	0	0	0	0	0	0	0	0	0	0	0	0	0	0	0	0	0	0	0	0	0	0	0	0	0	0	0	0	0	0	0	0	0	0	0
39877	0	0	0	0	0	0	0	0	0	0	0	0	0	0	0	0	0	0	0	0	0	0	0	0	0	0	0	0	0	0	0	0	0	0	0	0	0	0	0	0	0	0	0	0	0	0	0	0	0
39883	0	0	1	0	1	0	0	0	0	0	0	0	0	0	0	0	0	0	0	0	0	0	0	0	0	0	0	0	0	0	0	0	0	0	0	0	0	0	0	0	0	0	0	0	0	0	0	0	0
39884	0	0	0	0	0	0	0	0	0	0	0	0	0	0	0	0	0	0	0	0	0	0	0	0	0	0	0	0	0	0	0	0	0	0	0	0	0	0	0	0	0	0	0	0	0	0	0	0	0
39891	0	0	0	0	0	0	0	0	0	0	0	0	0	0	0	0	0	0	0	0	0	0	0	0	0	0	0	0	0	0	0	0	0	0	0	0	0	0	0	0	0	0	0	0	0	0	0	0	0
39892	0	0	0	0	0	0	0	0	0	0	0	0	0	0	0	0	0	0	0	0	0	0	0	0	0	0	0	0	0	0	0	0	0	0	0	0	0	0	0	0	0	0	0	0	0	0	0	0	0
39895	0	0	0	0	0	0	0	0	0	0	0	0	0	0	0	0	0	0	0	0	0	0	0	0	0	0	0	0	0	0	0	0	0	0	0	0	0	0	0	0	0	0	0	0	0	0	0	0	0
39910	0	0	0	0	0	0	0	0	0	0	0	0	0	0	0	0	0	0	0	0	0	0	0	0	0	0	0	0	0	0	0	0	0	0	0	0	0	0	0	0	0	0	0	0	0	0	0	0	0
39924	0	0	0	0	0	0	0	0	0	0	0	0	0	0	0	0	0	0	0	0	0	0	0	0	0	0	0	0	0	0	0	0	0	0	0	0	0	0	0	0	0	0	0	0	0	0	0	0	0
39936	0	0	0	0	0	0	0	0	0	0	0	0	0	0	0	0	0	0	0	0	0	0	0	0	0	0	0	0	0	0	0	0	0	0	0	0	0	0	0	0	0	0	0	0	0	0	0	0	0
39963	0	0	0	0	0	0	0	0	0	0	0	0	0	0	0	0	0	0	0	0	0	0	0	0	0	0	0	0	0	0	0	0	0	0	0	0	0	0	0	0	0	0	0	0	0	0	0	0	0
39968	0	0	0	0	0	0	0	0	0	0	0	0	0	0	0	0	0	0	0	0	0	0	0	0	0	0	0	0	0	0	0	0	0	0	0	0	0	0	0	0	0	0	0	0	0	0	0	0	0
39992	0	0	0	0	0	0	0	0	0	0	0	0	0	0	0	0	0	0	0	0	0	0	0	0	0	0	0	0	0	0	0	0	0	0	0	0	0	0	0	0	0	0	0	0	0	0	0	0	0
39998	0	0	0	0	0	0	0	0	0	0	0	0	0	0	0	0	0	0	0	0	0	0	0	0	0	0	0	0	0	0	0	0	0	0	0	0	0	0	0	0	0	0	0	0	0	0	0	0	0
40001	0	0	0	0	0	0	0	0	0	0	0	0	0	0	0	0	0	0	0	0	0	0	0	0	0	0	0	0	0	0	0	0	0	0	0	0	0	0	0	0	0	0	0	0	0	0	0	0	0
40020	0	0	0	0	0	0	0	0	0	0	0	0	0	0	0	0	0	0	0	0	0	0	0	0	0	0	0	0	0	0	0	0	0	0	0	0	0	0	0	0	0	0	0	0	0	0	0	0	0
40038	0	0	0	0	0	0	0	0	0	0	0	0	0	0	0	0	0	0	0	0	0	0	0	0	0	0	0	0	0	0	0	0	0	0	0	0	0	0	0	0	0	0	0	0	0	0	0	0	0
40051	0	0	0	0	0	0	0	0	0	0	0	0	0	0	0	0	0	0	0	0	0	0	0	0	0	0	0	0	0	0	0	0	0	0	0	0	0	0	0	0	0	0	0	0	0	0	0	0	0
40056	0	0	0	0	0	0	0	0	0	0	0	0	0	0	0	0	0	0	0	0	0	0	0	0	0	0	0	0	0	0	0	0	0	0	0	0	0	0	0	0	0	0	0	0	0	0	0	0	0
40071	0	0	0	0	0	0	0	0	0	0	0	0	0	0	0	0	0	0	0	0	0	0	0	0	0	0	0	0	0	0	0	0	0	0	0	0	0	0	0	0	0	0	0	0	0	0	0	0	0
40075	0	0	0	0	0	0	0	0	0	0	0	0	0	0	0	0	0	0	0	0	0	0	0	0	0	0	0	0	0	0	0	0	0	0	0	0	0	0	0	0	0	0	0	0	0	0	0	0	0
40081	0	0	0	0	0	0	0	0	0	0	0	0	0	0	0	0	0	0	0	0	0	0	0	0	0	0	0	0	0	0	0	0	0	0	0	0	0	0	0	0	0	0	0	0	0	0	0	0	0
40085	0	0	0	0	0	0	0	0	0	0	0	0	0	0	0	0	0	0	0	0	0	0	0	0	0	0	0	0	0	0	0	0	0	0	0	0	0	0	0	0	0	0	0	0	0	0	0	0	0
40103	0	0	0	0	0	0	0	0	0	0	0	0	0	0	0	0	0	0	0	0	0	0	0	0	0	0	0	0	0	0	0	0	0	0	0	0	0	0	0	0	0	0	0	0	0	0	0	0	0
40122	0	0	0	0	0	0	0	0	0	0	0	0	0	0	0	0	0	0	0	0	0	0	0	0	0	0	0	0	0	0	0	0	0	0	0	0	0	0	0	0	0	0	0	0	0	0	0	0	0
40123	0	0	0	0	0	0	0	0	0	0	0	0	0	0	0	0	0	0	0	0	0	0	0	0	0	0	0	0	0	0	0	0	0	0	0	0	0	0	0	0	0	0	0	0	0	0	0	0	0
40125	0	0	0	0	0	0	0	0	0	0	0	0	0	0	0	0	0	0	0	0	0	0	0	0	0	0	0	0	0	0	0	0	0	0	0	0	0	0	0	0	0	0	0	0	0	0	0	0	0
40130	0	0	0	0	0	0	0	0	0	0	0	0	0	0	0	0	0	0	0	0	0	0	0	0	0	0	0	0	0	0	0	0	0	0	0	0	0	0	0	0	0	0	0	0	0	0	0	0	0
40131	0	0	0	0	0	0	0	0	0	0	0	0	0	0	0	0	0	0	0	0	0	0	0	0	0	0	0	0	0	0	0	0	0	0	0	0	0	0	0	0	0	0	0	0	0	0	0	0	0
40134	0	0	0	0	0	0	0	0	0	0	0	0	0	0	0	0	0	0	0	0	0	0	0	0	0	0	0	0	0	0	0	0	0	0	0	0	0	0	0	0	0	0	0	0	0	0	0	0	0
40140	0	0	0	0	0	0	0	0	0	0	0	0	0	0	0	0	0	0	0	0	0	0	0	0	0	0	0	0	0	0	0	0	0	0	0	0	0	0	0	0	0	0	0	0	0	0	0	0	0
40145	0	0	0	0	0	0	0	0	0	0	0	0	0	0	0	0	0	0	0	0	0	0	0	0	0	0	0	0	0	0	0	0	0	0	0	0	0	0	0	0	0	0	0	0	0	0	0	0	0
40223	0	0	0	0	0	0	0	0	0	0	0	0	0	0	0	0	0	0	0	0	0	0	0	0	0	0	0	0	0	0	0	0	0	0	0	0	0	0	0	0	0	0	0	0	0	0	0	0	0
40229	0	0	0	0	0	0	0	0	0	0	0	0	0	0	0	0	0	0	0	0	0	0	0	0	0	0	0	0	0	0	0	0	0	0	0	0	0	0	0	0	0	0	0	0	0	0	0	0	0
40242	0	0	0	0	0	0	0	0	0	0	0	0	0	0	0	0	0	0	0	0	0	0	0	0	0	0	0	0	0	0	0	0	0	0	0	0	0	0	0	0	0	0	0	0	0	0	0	0	0
40261	0	0	0	0	0	0	0	0	0	0	0	0	0	0	0	0	0	0	0	0	0	0	0	0	0	0	0	0	0	0	0	0	0	0	0	0	0	0	0	0	0	0	0	0	0	0	0	0	0
40267	0	0	0	0	0	0	0	0	0	0	0	0	0	0	0	0	0	0	0	0	0	0	0	0	0	0	0	0	0	0	0	0	0	0	0	0	0	0	0	0	0	0	0	0	0	0	0	0	0
40270	0	0	0	0	0	0	0	0	0	0	0	0	0	0	0	0	0	0	0	0	0	0	0	0	0	0	0	0	0	0	0	0	0	0	0	0	0	0	0	0	0	0	0	0	0	0	0	0	0
40273	0	0	0	0	0	0	0	0	0	0	0	0	0	0	0	0	0	0	0	0	0	0	0	0	0	0	0	0	0	0	0	0	0	0	0	0	0	0	0	0	0	0	0	0	0	0	0	0	0
40274	0	0	0	0	0	0	0	0	0	0	0	0	0	0	0	0	0	0	0	0	0	0	0	0	0	0	0	0	0	0	0	0	0	0	0	0	0	0	0	0	0	0	0	0	0	0	0	0	0
40277	0	0	0	0	0	0	0	0	0	0	0	0	0	0	0	0	0	0	0	0	0	0	0	0	0	0	0	0	0	0	0	0	0	0	0	0	0	0	0	0	0	0	0	0	0	0	0	0	0
40283	1	1	0	0	0	0	0	0	0	0	0	0	1	0	0	1	0	0	1	0	0	0	1	0	1	1	0	0	0	0	0	1	1	1	0	0	0	0	1	1	1	1	1	1	1	0	1	1	1
40305	0	0	0	0	0	0	0	0	0	0	0	0	0	0	0	0	0	0	0	0	0	0	0	0	0	0	0	0	0	0	0	0	0	0	0	0	0	0	0	0	0	0	0	0	0	0	0	0	0
40313	0	0	0	0	0	0	0	0	0	0	0	0	0	0	0	0	0	0	0	0	0	0	0	0	0	0	0	0	0	0	0	0	0	0	0	0	0	0	0	0	0	0	0	0	0	0	0	0	0
40314	0	0	0	0	0	0	0	0	0	0	0	0	0	0	0	0	0	0	0	0	0	0	0	0	0	0	0	0	0	0	0	0	0	0	0	0	0	0	0	0	0	0	0	0	0	0	0	0	0
40335	0	0	0	0	0	0	0	0	0	0	0	0	0	0	0	0	0	0	0	0	0	0	0	0	0	0	0	0	0	0	0	0	0	0	0	0	0	0	0	0	0	0	0	0	0	0	0	0	0
40345	0	0	0	0	0	0	0	0	0	0	0	0	0	0	0	0	0	0	0	0	0	0	0	0	0	0	0	0	0	0	0	0	0	0	0	0	0	0	0	0	0	0	0	0	0	0	0	0	0
40349	0	0	0	0	0	0	0	0	0	0	0	0	0	0	0	0	0	0	0	0	0	0	0	0	0	0	0	0	0	0	0	0	0	0	0	0	0	0	0	0	0	0	0	0	0	0	0	0	0
40361	0	0	0	0	0	0	0	0	0	0	0	0	0	0	0	0	0	0	0	0	0	0	0	0	0	0	0	0	0	0	0	0	0	0	0	0	0	0	0	0	0	0	0	0	0	0	0	0	0
40395	0	0	0	0	0	0	0	0	0	0	0	0	0	0	0	0	0	0	0	0	0	0	0	0	0	0	0	0	0	0	0	0	0	0	0	0	0	0	0	0	0	0	0	0	0	0	0	0	0
40399	0	0	0	0	0	0	0	0	0	0	0	0	0	0	0	0	0	0	0	0	0	0	0	0	0	0	0	0	0	0	0	0	0	0	0	0	0	0	0	0	0	0	0	0	0	0	0	0	0
40400	0	0	0	0	0	0	0	0	0	0	0	0	0	0	0	0	0	0	0	0	0	0	0	0	0	0	0	0	0	0	0	0	0	0	0	0	0	0	0	0	0	0	0	0	0	0	0	0	0
40414	0	0	0	0	0	0	0	0	0	0	0	0	0	0	0	0	0	0	0	0	0	0	0	0	0	0	0	0	0	0	0	0	0	0	0	0	0	0	0	0	0	0	0	0	0	0	0	0	0
40447	1	1	1	0	1	0	0	1	1	0	1	1	1	1	1	1	1	1	1	1	1	1	1	1	1	1	1	1	1	1	1	1	1	1	0	0	0	0	1	1	1	1	1	1	1	1	1	1	1
40465	0	0	0	0	0	0	0	0	0	0	0	0	0	0	0	0	0	0	0	0	0	0	0	0	0	0	0	0	0	0	0	0	0	0	0	0	0	0	0	0	0	0	0	0	0	0	0	0	0
40473	0	0	0	0	0	0	0	0	0	0	0	0	0	0	0	0	0	0	0	0	0	0	0	0	0	0	0	0	0	0	0	0	0	0	0	0	0	0	0	0	0	0	0	0	0	0	0	0	0
40498	0	0	0	0	0	0	0	0	0	0	0	0	0	0	0	0	0	0	0	0	0	0	0	0	0	0	0	0	0	0	0	0	0	0	0	0	0	0	0	0	0	0	0	0	0	0	0	0	0
40513	0	0	0	0	0	0	0	0	0	0	0	0	0	0	0	0	0	0	0	0	0	0	0	0	0	0	0	0	0	0	0	0	0	0	0	0	0	0	0	0	0	0	0	0	0	0	0	0	0
40519	0	0	0	0	0	0	0	0	0	0	0	0	0	0	0	0	0	0	0	0	0	0	0	0	0	0	0	0	0	0	0	0	0	0	0	0	0	0	0	0	0	0	0	0	0	0	0	0	0
40549	0	0	0	0	0	0	0	0	0	0	0	0	0	0	0	0	0	0	0	0	0	0	0	0	0	0	0	0	0	0	0	0	0	0	0	0	0	0	0	0	0	0	0	0	0	0	0	0	0
40552	0	0	0	0	0	0	0	0	0	0	0	0	0	0	0	0	0	0	0	0	0	0	0	0	0	0	0	0	0	0	0	0	0	0	0	0	0	0	0	0	0	0	0	0	0	0	0	0	0
40555	0	0	0	0	0	0	0	0	0	0	0	0	0	0	0	0	0	0	0	0	0	0	0	0	0	0	0	0	0	0	0	0	0	0	0	0	0	0	0	0	0	0	0	0	0	0	0	0	0
40596	0	0	0	0	0	0	0	0	0	0	0	0	0	0	0	0	0	0	0	0	0	0	0	0	0	0	0	0	0	0	0	0	0	0	0	0	0	0	0	0	0	0	0	0	0	0	0	0	0
40612	0	0	0	0	0	0	0	0	0	0	0	0	0	0	0	0	0	0	0	0	0	0	0	0	0	0	0	0	0	0	0	0	0	0	0	0	0	0	0	0	0	0	0	0	0	0	0	0	0
40620	0	0	0	0	0	0	0	0	0	0	0	0	0	0	0	0	0	0	0	0	0	0	0	0	0	0	0	0	0	0	0	0	0	0	0	0	0	0	0	0	0	0	0	0	0	0	0	0	0
40643	0	0	0	0	0	0	0	0	0	0	0	0	0	0	0	0	0	0	0	0	0	0	0	0	0	0	0	0	0	0	0	0	0	0	0	0	0	0	0	0	0	0	0	0	0	0	0	0	0
40653	0	0	0	0	0	0	0	0	0	0	0	0	0	0	0	0	0	0	0	0	0	0	0	0	0	0	0	0	0	0	0	0	0	0	0	0	0	0	0	0	0	0	0	0	0	0	0	0	0
40660	0	0	0	0	0	0	0	0	0	0	0	0	0	0	0	0	0	0	0	0	0	0	0	0	0	0	0	0	0	0	0	0	0	0	0	0	0	0	0	0	0	0	0	0	0	0	0	0	0
40668	0	0	0	0	0	0	0	0	0	0	0	0	0	0	0	0	0	0	0	0	0	0	0	0	0	0	0	0	0	0	0	0	0	0	0	0	0	0	0	0	0	0	0	0	0	0	0	0	0
40670	0	0	0	0	0	0	0	0	0	0	0	0	0	0	0	0	0	0	0	0	0	0	0	0	0	0	0	0	0	0	0	0	0	0	0	0	0	0	0	0	0	0	0	0	0	0	0	0	0
40687	0	0	0	0	0	0	0	0	0	0	0	0	0	0	0	0	0	0	0	0	0	0	0	0	0	0	0	0	0	0	0	0	0	0	0	0	0	0	0	0	0	0	0	0	0	0	0	0	0
40690	0	0	0	0	0	0	0	0	0	0	0	0	0	0	0	0	0	0	0	0	0	0	0	0	0	0	0	0	0	0	0	0	0	0	0	0	0	0	0	0	0	0	0	0	0	0	0	0	0
40692	0	0	0	0	0	0	0	0	0	0	0	0	0	0	0	0	0	0	0	0	0	0	0	0	0	0	0	0	0	0	0	0	0	0	0	0	0	0	0	0	0	0	0	0	0	0	0	0	0
40694	0	0	0	0	0	0	0	0	0	0	0	0	0	0	0	0	0	0	0	0	0	0	0	0	0	0	0	0	0	0	0	0	0	0	0	0	0	0	0	0	0	0	0	0	0	0	0	0	0
40696	0	0	0	0	0	0	0	0	0	0	0	0	0	0	0	0	0	0	0	0	0	0	0	0	0	0	0	0	0	0	0	0	0	0	0	0	0	0	0	0	0	0	0	0	0	0	0	0	0
40699	0	0	0	0	0	0	0	0	0	0	0	0	0	0	0	0	0	0	0	0	0	0	0	0	0	0	0	0	0	0	0	0	0	0	0	0	0	0	0	0	0	0	0	0	0	0	0	0	0
40701	1	0	1	1	0	1	1	1	1	1	1	1	1	1	1	1	1	1	1	1	1	1	1	1	1	1	1	1	1	1	1	1	0	1	1	1	1	1	1	1	1	1	1	1	1	1	1	1	1
40705	0	0	0	0	0	0	0	0	0	0	0	0	0	0	0	0	0	0	0	0	0	0	0	0	0	0	0	0	0	0	0	0	0	0	0	0	0	0	0	0	0	0	0	0	0	0	0	0	0
40731	0	0	0	0	0	0	0	0	0	0	0	0	0	0	0	0	0	0	0	0	0	0	0	0	0	0	0	0	0	0	0	0	0	0	0	0	0	0	0	0	0	0	0	0	0	0	0	0	0
40753	0	0	0	0	0	0	0	0	0	0	0	0	0	0	0	0	0	0	0	0	0	0	0	0	0	0	0	0	0	0	0	0	0	0	0	0	0	0	0	0	0	0	0	0	0	0	0	0	0
40756	0	0	0	0	0	0	0	0	0	0	0	0	0	0	0	0	0	0	0	0	0	0	0	0	0	0	0	0	0	0	0	0	0	0	0	0	0	0	0	0	0	0	0	0	0	0	0	0	0
40771	0	0	0	0	0	0	0	0	0	0	0	0	0	0	0	0	0	0	0	0	0	0	0	0	0	0	0	0	0	0	0	0	0	0	0	0	0	0	0	0	0	0	0	0	0	0	0	0	0
40781	0	0	0	0	0	0	0	0	0	0	0	0	0	0	0	0	0	0	0	0	0	0	0	0	0	0	0	0	0	0	0	0	0	0	0	0	0	0	0	0	0	0	0	0	0	0	0	0	0
40791	0	0	0	0	0	0	0	0	0	0	0	0	0	0	0	0	0	0	0	0	0	0	0	0	0	0	0	0	0	0	0	0	0	0	0	0	0	0	0	0	0	0	0	0	0	0	0	0	0
40812	0	0	0	0	0	0	0	0	0	0	0	0	0	0	0	0	0	0	0	0	0	0	0	0	0	0	0	0	0	0	0	0	0	0	0	0	0	0	0	0	0	0	0	0	0	0	0	0	0
40815	0	0	0	0	0	0	0	0	0	0	0	0	0	0	0	0	0	0	0	0	0	0	0	0	0	0	0	0	0	0	0	0	0	0	0	0	0	0	0	0	0	0	0	0	0	0	0	0	0
40816	0	0	0	0	0	0	0	0	0	0	0	0	0	0	0	0	0	0	0	0	0	0	0	0	0	0	0	0	0	0	0	0	0	0	0	0	0	0	0	0	0	0	0	0	0	0	0	0	0
40863	0	0	0	0	0	0	0	0	0	0	0	0	0	0	0	0	0	0	0	0	0	0	0	0	0	0	0	0	0	0	0	0	0	0	0	0	0	0	0	0	0	0	0	0	0	0	0	0	0
40865	0	0	0	0	0	0	0	0	0	0	0	0	0	0	0	0	0	0	0	0	0	0	0	0	0	0	0	0	0	0	0	0	0	0	0	0	0	0	0	0	0	0	0	0	0	0	0	0	0
40882	0	0	0	0	0	0	0	0	0	0	0	0	0	0	0	0	0	0	0	0	0	0	0	0	0	0	0	0	0	0	0	0	0	0	0	0	0	0	0	0	0	0	0	0	0	0	0	0	0
40883	0	0	0	0	0	0	0	0	0	0	0	0	0	0	0	0	0	0	0	0	0	0	0	0	0	0	0	0	0	0	0	0	0	0	0	0	0	0	0	0	0	0	0	0	0	0	0	0	0
40891	0	0	0	0	0	0	0	0	0	0	0	0	0	0	0	0	0	0	0	0	0	0	0	0	0	0	0	0	0	0	0	0	0	0	0	0	0	0	0	0	0	0	0	0	0	0	0	0	0
40899	0	0	0	0	0	0	0	0	0	0	0	0	0	0	0	0	0	0	0	0	0	0	0	0	0	0	0	0	0	0	0	0	0	0	0	0	0	0	0	0	0	0	0	0	0	0	0	0	0
40901	0	0	0	0	0	0	0	0	0	0	0	0	0	0	0	0	0	0	0	0	0	0	0	0	0	0	0	0	0	0	0	0	0	0	0	0	0	0	0	0	0	0	0	0	0	0	0	0	0
40940	0	0	0	0	0	0	0	0	0	0	0	0	0	0	0	0	0	0	0	0	0	0	0	0	0	0	0	0	0	0	0	0	0	0	0	0	0	0	0	0	0	0	0	0	0	0	0	0	0
40945	0	0	0	0	0	0	0	0	0	0	0	0	0	0	0	0	0	0	0	0	0	0	0	0	0	0	0	0	0	0	0	0	0	0	0	0	0	0	0	0	0	0	0	0	0	0	0	0	0
40954	0	0	0	0	0	0	0	0	0	0	0	0	0	0	0	0	0	0	0	0	0	0	0	0	0	0	0	0	0	0	0	0	0	0	0	0	0	0	0	0	0	0	0	0	0	0	0	0	0
40955	0	0	0	0	0	0	0	0	0	0	0	0	0	0	0	0	0	0	0	0	0	0	0	0	0	0	0	0	0	0	0	0	0	0	0	0	0	0	0	0	0	0	0	0	0	0	0	0	0
40957	1	0	0	1	1	1	1	1	1	1	1	1	1	1	1	1	1	1	1	1	1	1	1	1	1	1	1	1	1	1	1	1	0	1	1	1	1	1	1	1	1	1	1	1	1	1	1	1	1
40959	0	0	0	0	0	0	0	0	0	0	0	0	0	0	0	0	0	0	0	0	0	0	0	0	0	0	0	0	0	0	0	0	0	0	0	0	0	0	0	0	0	0	0	0	0	0	0	0	0
34633	0	0	0	0	0	0	0	0	0	0	0	0	0	0	0	0	0	0	0	0	0	0	0	0	0	0	0	0	0	0	0	0	0	0	0	0	0	0	0	0	0	0	0	0	0	0	0	0	0
34683	0	0	1	0	0	0	0	1	0	0	1	1	0	1	0	0	0	1	0	1	1	1	0	0	0	0	1	1	1	1	1	0	0	0	1	0	0	1	0	0	0	0	0	0	0	0	0	0	0
34835	0	0	0	0	0	0	0	0	0	0	0	0	0	0	0	0	0	0	0	0	0	0	0	0	0	0	0	0	0	0	0	0	0	0	0	0	0	0	0	0	0	0	0	0	0	0	0	0	0
34908	0	0	0	0	0	0	0	0	0	0	0	0	0	0	0	0	0	0	0	0	0	0	0	0	0	0	0	0	0	0	0	0	0	0	0	0	0	0	0	0	0	0	0	0	0	0	0	0	0
34986	0	0	0	0	0	0	0	0	0	0	0	0	0	0	0	0	0	0	0	0	0	0	0	0	0	0	0	0	0	0	0	0	0	0	0	0	0	0	0	0	0	0	0	0	0	0	0	0	0
35121	0	0	0	0	0	0	0	0	0	0	0	0	0	0	0	0	0	0	0	0	0	0	0	0	0	0	0	0	0	0	0	0	0	0	0	0	0	0	0	0	0	0	0	0	0	0	0	0	0
35170	0	0	0	0	0	0	0	0	0	0	0	0	0	0	0	0	0	0	0	0	0	0	0	0	0	0	0	0	0	0	0	0	0	0	0	0	0	0	0	0	0	0	0	0	0	0	0	0	0
35174	0	0	0	0	0	0	0	0	0	0	0	0	0	0	0	0	0	0	0	0	0	0	0	0	0	0	0	0	0	0	0	0	0	0	0	0	0	0	0	0	0	0	0	0	0	0	0	0	0
35195	1	0	1	1	1	1	1	1	1	1	1	1	1	1	1	1	1	1	1	1	1	1	1	1	1	1	1	1	1	1	1	1	0	1	1	1	1	1	1	1	1	1	1	1	1	1	1	1	1
35211	0	0	0	0	0	0	0	0	0	0	0	0	0	0	0	0	0	0	0	0	0	0	0	0	0	0	0	0	0	0	0	0	0	1	0	0	0	0	1	0	0	0	0	0	0	0	0	0	0
35370	0	0	0	0	0	0	0	0	0	0	0	0	0	0	0	0	0	0	0	0	0	0	0	0	0	0	0	0	0	0	0	0	0	0	0	0	0	0	0	0	0	0	0	0	0	0	0	0	0
35422	0	0	0	0	0	0	0	0	0	0	0	0	0	0	0	0	0	0	0	0	0	0	0	0	0	0	0	0	0	0	0	0	0	0	0	0	0	0	0	0	0	0	0	0	0	0	0	0	0
35436	0	0	0	0	0	0	0	0	0	0	0	0	0	0	0	0	0	0	0	0	0	0	0	0	0	0	0	0	0	0	0	0	0	0	0	0	0	0	0	0	0	0	0	0	0	0	0	0	0
35514	0	0	0	0	0	0	0	0	0	0	0	0	0	0	0	0	0	0	0	0	0	0	0	0	0	0	0	0	0	0	0	0	0	0	0	0	0	0	0	0	0	0	0	0	0	0	0	0	0
35706	0	0	0	0	0	0	0	0	0	0	0	0	0	0	0	0	0	0	0	0	0	0	0	0	0	0	0	0	0	0	0	0	0	0	0	0	0	0	0	0	0	0	0	0	0	0	0	0	0
35743	0	0	0	0	0	0	0	0	0	0	0	0	0	0	0	0	0	0	0	0	0	0	0	0	0	0	0	0	0	0	0	0	0	0	0	0	0	0	0	0	0	0	0	0	0	0	0	0	0
35778	0	0	0	0	0	0	0	0	0	0	0	0	0	0	0	0	0	0	0	0	0	0	0	0	0	0	0	0	0	0	0	0	0	0	0	0	0	0	0	0	0	0	0	0	0	0	0	0	0
35824	0	0	0	0	0	0	0	0	0	0	0	0	0	0	0	0	0	0	0	0	0	0	0	0	0	0	0	0	0	0	0	0	0	0	0	0	0	0	0	0	0	0	0	0	0	0	0	0	0
35901	0	0	0	0	0	0	0	0	0	0	0	0	0	0	0	0	0	0	0	0	0	0	0	0	0	0	0	0	0	0	0	0	0	0	0	0	0	0	0	0	0	0	0	0	0	0	0	0	0
35952	0	0	0	0	0	0	0	0	0	0	0	0	0	0	0	0	0	0	0	0	0	0	0	0	0	0	0	0	0	0	0	0	0	0	0	0	0	0	0	0	0	0	0	0	0	0	0	0	0
35969	0	0	0	0	0	0	0	0	0	0	0	0	0	0	0	0	0	0	0	0	0	0	0	0	0	0	0	0	0	0	0	0	0	0	0	0	0	0	0	0	0	0	0	0	0	0	0	0	0
35980	0	0	0	0	0	0	0	0	0	0	0	0	0	0	0	0	0	0	0	0	0	0	0	0	0	0	0	0	0	0	0	0	0	0	0	0	0	0	0	0	0	0	0	0	0	0	0	0	0
36007	0	0	0	0	0	0	0	0	0	0	0	0	0	0	0	0	0	0	0	0	0	0	0	0	0	0	0	0	0	0	0	0	0	0	0	0	0	0	0	0	0	0	0	0	0	0	0	0	0
36028	0	0	0	0	0	0	0	0	0	0	0	0	0	0	0	0	0	0	0	0	0	0	0	0	0	0	0	0	0	0	0	0	0	0	0	0	0	0	0	0	0	0	0	0	0	0	0	0	0
36044	1	0	0	0	1	1	1	1	1	1	1	1	1	1	1	1	1	1	1	1	1	1	1	1	1	1	1	1	1	1	1	1	0	1	1	1	1	1	1	1	1	1	1	1	1	1	1	1	1
36176	0	0	0	0	0	0	0	0	0	0	0	0	0	0	0	0	0	0	0	0	0	0	0	0	0	0	0	0	0	0	0	0	0	0	0	0	0	0	0	0	0	0	0	0	0	0	0	0	0
36186	0	0	0	0	0	0	0	0	0	0	0	0	0	0	0	0	0	0	0	0	0	0	0	0	0	0	0	0	0	0	0	0	0	0	0	0	0	0	0	0	0	0	0	0	0	0	0	0	0
36218	0	0	0	0	0	0	0	0	0	0	0	0	0	0	0	0	0	0	0	0	0	0	0	0	0	0	0	0	0	0	0	0	0	0	0	0	0	0	0	0	0	0	0	0	0	0	0	0	0
36235	0	0	0	0	0	0	0	0	0	0	0	0	0	0	0	0	0	0	0	0	0	0	0	0	0	0	0	0	0	0	0	0	0	0	0	0	0	0	0	0	0	0	0	0	0	0	0	0	0
36236	0	0	0	0	0	0	0	0	0	0	0	0	0	0	0	0	0	0	0	0	0	0	0	0	0	0	0	0	0	0	0	0	0	0	0	0	0	0	0	0	0	0	0	0	0	0	0	0	0
36255	0	0	0	0	0	0	0	0	0	0	0	0	0	0	0	0	0	0	0	0	0	0	0	0	0	0	0	0	0	0	0	0	0	0	0	0	0	0	0	0	0	0	0	0	0	0	0	0	0
36256	1	1	1	1	1	1	1	1	1	1	1	1	1	1	1	1	1	1	1	1	1	1	1	1	1	1	1	1	1	1	1	1	1	1	1	1	1	1	1	1	1	1	1	1	1	1	1	1	1
36282	0	0	0	0	0	0	0	0	0	0	0	0	0	0	0	0	0	0	0	0	0	0	0	0	0	0	0	0	0	0	0	0	0	0	0	0	0	0	0	0	0	0	0	0	0	0	0	0	0
36438	0	0	0	0	0	0	0	0	0	0	0	0	0	0	0	0	0	0	0	0	0	0	0	0	0	0	0	0	0	0	0	0	0	0	0	0	0	0	0	0	0	0	0	0	0	0	0	0	0
36456	0	0	0	0	0	0	0	0	0	0	0	0	0	0	0	0	0	0	0	0	0	0	0	0	0	0	0	0	0	0	0	0	0	0	0	0	0	0	0	0	0	0	0	0	0	0	0	0	0
36470	0	0	0	0	0	0	0	0	0	0	0	0	0	0	0	0	0	0	0	0	0	0	0	0	0	0	0	0	0	0	0	0	0	0	0	0	0	0	0	0	0	0	0	0	0	0	0	0	0
36614	0	0	0	0	0	0	0	0	0	0	0	0	0	0	0	0	0	0	0	0	0	0	0	0	0	0	0	0	0	0	0	0	0	0	0	0	0	0	0	0	0	0	0	0	0	0	0	0	0
36650	1	1	1	1	1	1	1	1	1	1	1	1	1	1	1	1	1	1	1	1	1	1	1	1	1	1	1	1	1	1	1	1	1	1	1	1	1	1	1	1	1	1	1	1	1	1	1	1	1
36794	0	0	1	0	1	0	0	0	0	0	0	0	0	0	0	0	0	0	0	0	0	0	0	0	0	0	0	0	0	0	0	0	0	0	0	0	0	0	0	0	0	0	0	0	0	0	0	0	0
36845	0	0	0	0	0	0	0	0	0	0	0	0	0	0	0	0	0	0	0	0	0	0	0	0	0	0	0	0	0	0	0	0	0	0	0	0	0	0	0	0	0	0	0	0	0	0	0	0	0
36881	0	0	0	0	0	0	0	0	0	0	0	0	0	0	0	0	0	0	0	0	0	0	0	0	0	0	0	0	0	0	0	0	0	0	0	0	0	0	0	0	0	0	0	0	0	0	0	0	0
36936	1	0	1	1	1	1	1	1	1	1	1	1	1	1	1	1	1	1	1	1	1	1	1	1	1	1	1	1	1	1	1	1	0	1	1	1	1	1	1	1	1	1	1	1	1	1	1	1	1
36957	0	0	0	0	0	0	0	0	0	0	0	0	0	0	0	0	0	0	0	0	0	0	0	0	0	0	0	0	0	0	0	0	0	0	0	0	0	0	0	0	0	0	0	0	0	0	0	0	0
36989	0	0	0	0	0	0	0	0	0	0	0	0	0	0	0	0	0	0	0	0	0	0	0	0	0	0	0	0	0	0	0	0	0	0	0	0	0	0	0	0	0	0	0	0	0	0	0	0	0
36992	1	0	1	1	1	1	1	1	1	1	1	1	1	1	1	1	1	1	1	1	1	1	1	1	1	1	1	1	1	1	1	1	0	1	1	1	1	1	1	1	1	1	1	1	1	1	1	1	1
37251	0	0	0	0	0	0	0	0	0	0	0	0	0	0	0	0	0	0	0	0	0	0	0	0	0	0	0	0	0	0	0	0	0	0	0	0	0	0	0	0	0	0	0	0	0	0	0	0	0
37253	1	0	0	0	0	0	0	0	0	0	0	0	0	0	0	0	0	0	0	1	0	1	0	0	0	0	1	1	0	1	1	1	0	0	1	0	0	1	0	0	0	0	0	0	0	0	0	0	0
37279	0	0	0	0	0	0	0	0	0	0	0	0	0	0	0	0	0	0	0	0	0	0	0	0	0	0	0	0	0	0	0	0	0	0	0	0	0	0	0	0	0	0	0	0	0	0	0	0	0
37346	0	0	0	0	0	0	0	0	0	0	0	0	0	0	0	0	0	0	0	0	0	0	0	0	0	0	0	0	0	0	0	0	0	0	0	0	0	0	0	0	0	0	0	0	0	0	0	0	0
37379	0	1	0	0	0	0	0	0	0	0	0	0	0	0	0	0	0	0	0	0	0	0	0	0	0	0	0	0	0	0	0	0	1	0	0	0	0	0	0	0	0	0	0	0	0	0	0	0	0
37388	0	0	0	0	0	0	0	0	0	0	0	0	0	0	0	0	0	0	0	0	0	0	0	0	0	0	0	0	0	0	0	0	0	0	0	0	0	0	0	0	0	0	0	0	0	0	0	0	0
37389	0	0	0	0	0	0	0	0	0	0	0	0	0	0	0	0	0	0	0	0	0	0	0	0	0	0	0	0	0	0	0	0	0	0	0	0	0	0	0	0	0	0	0	0	0	0	0	0	0
37449	1	0	0	1	0	1	1	1	1	1	1	1	1	1	1	1	1	1	1	1	1	1	1	1	1	1	1	1	1	1	1	1	0	1	1	1	1	1	1	1	1	1	1	1	1	1	1	1	1
37450	0	0	0	0	0	0	0	0	0	0	0	0	0	0	0	0	0	0	0	0	0	0	0	0	0	0	0	0	0	0	0	0	0	0	0	0	0	0	0	0	0	0	0	0	0	0	0	0	0
37451	0	0	0	0	0	0	0	0	0	0	0	0	0	0	0	0	0	0	0	0	0	0	0	0	0	0	0	0	0	0	0	0	0	0	0	0	0	0	0	0	0	0	0	0	0	0	0	0	0
37480	0	0	0	0	0	0	0	0	0	0	0	0	0	0	0	0	0	0	0	0	0	0	0	0	0	0	0	0	0	0	0	0	0	0	0	0	0	0	0	0	0	0	0	0	0	0	0	0	0
37488	0	0	0	0	0	0	0	0	0	0	0	0	0	0	0	0	0	0	0	0	0	0	0	0	0	0	0	0	0	0	0	0	0	0	0	0	0	0	0	0	0	0	0	0	0	0	0	0	0
37628	0	0	0	0	0	0	0	0	0	0	0	0	0	0	0	0	0	0	0	0	0	0	0	0	0	0	0	0	0	0	0	0	0	0	0	0	0	0	0	0	0	0	0	0	0	0	0	0	0
37645	1	0	0	0	0	0	0	0	0	0	0	0	1	0	0	1	0	0	1	0	0	0	1	0	1	1	0	0	0	0	0	1	0	1	0	0	0	0	1	1	1	1	1	1	1	0	1	1	1
37656	0	0	0	0	0	0	0	1	0	0	1	1	0	1	0	0	0	1	0	1	1	1	0	0	0	0	1	1	0	1	1	0	0	0	1	0	0	1	0	0	0	0	0	0	0	0	0	0	0
37659	0	0	0	0	0	0	0	0	0	0	0	0	0	0	0	0	0	0	0	0	0	0	0	0	0	0	0	0	0	0	0	0	0	0	0	0	0	0	0	0	0	0	0	0	0	0	0	0	0
37729	0	0	0	0	0	0	0	0	0	0	0	0	0	0	0	0	0	0	0	0	0	0	0	0	0	0	0	0	0	0	0	0	0	0	0	0	0	0	0	0	0	0	0	0	0	0	0	0	0
37775	0	0	0	0	0	0	0	0	0	0	0	0	0	0	0	0	0	0	0	0	0	0	0	0	0	0	0	0	0	0	0	0	0	0	0	0	0	0	0	0	0	0	0	0	0	0	0	0	0
37860	1	0	1	1	1	1	1	1	1	1	1	1	1	1	1	1	1	1	1	1	1	1	1	1	1	1	1	1	1	1	1	1	0	1	1	1	1	1	1	1	1	1	1	1	1	1	1	1	1
37898	0	0	0	0	0	0	0	0	0	0	0	0	0	0	0	0	0	0	0	0	0	0	0	0	0	0	0	0	0	0	0	0	0	0	0	0	0	0	0	0	0	0	0	0	0	0	0	0	0
38042	0	0	0	0	0	0	0	0	0	0	0	0	0	0	0	0	0	0	0	0	0	0	0	0	0	0	0	0	0	0	0	0	0	0	0	0	0	0	0	0	0	0	0	0	0	0	0	0	0
38111	0	0	0	0	0	0	0	0	0	0	0	0	0	0	0	0	0	0	0	0	0	0	0	0	0	0	0	0	0	0	0	0	0	0	0	0	0	0	0	0	0	0	0	0	0	0	0	0	0
38113	1	1	1	0	1	1	1	1	1	1	1	1	1	1	1	1	1	1	1	1	1	1	1	1	1	1	1	1	1	1	1	1	1	1	1	1	1	1	1	1	1	1	1	1	1	1	1	1	1
38185	0	0	0	0	0	0	0	0	0	0	0	0	0	0	0	0	0	0	0	0	0	0	0	0	0	0	0	0	0	0	0	0	0	0	0	0	0	0	0	0	0	0	0	0	0	0	0	0	0
38187	0	0	0	0	0	0	0	0	0	0	0	0	0	0	0	0	0	0	0	0	0	0	0	0	0	0	0	0	0	0	0	0	0	0	0	0	0	0	0	0	0	0	0	0	0	0	0	0	0
38201	0	0	0	0	0	0	0	0	0	0	0	0	0	0	0	0	0	0	0	0	0	0	0	0	0	0	0	0	0	0	0	0	0	0	0	0	0	0	0	0	0	0	0	0	0	0	0	0	0
38216	0	0	0	0	0	0	0	0	0	0	0	0	0	0	0	0	0	0	0	0	0	0	0	0	0	0	0	0	0	0	0	0	0	0	0	0	0	0	0	0	0	0	0	0	0	0	0	0	0
38283	0	0	0	0	0	0	0	0	0	0	0	0	0	0	0	0	0	0	0	0	0	0	0	0	0	0	0	0	0	0	0	0	0	0	0	0	0	0	0	0	0	0	0	0	0	0	0	0	0
38343	0	0	0	0	0	0	0	0	0	0	0	0	0	0	0	0	0	0	0	0	0	0	0	0	0	0	0	0	0	0	0	0	0	0	0	0	0	0	0	0	0	0	0	0	0	0	0	0	0
38455	0	0	0	0	0	0	0	0	0	0	0	0	0	0	0	0	0	0	0	0	0	0	0	0	0	0	0	0	0	0	0	0	0	0	0	0	0	0	0	0	0	0	0	0	0	0	0	0	0
38464	0	0	0	0	0	0	0	0	0	0	0	0	0	0	0	0	0	0	0	0	0	0	0	0	0	0	0	0	0	0	0	0	0	0	0	0	0	0	0	0	0	0	0	0	0	0	0	0	0
38600	0	0	0	0	0	0	0	0	0	0	0	0	0	0	0	0	0	0	0	0	0	0	0	0	0	0	0	0	0	0	0	0	0	0	0	0	0	0	0	0	0	0	0	0	0	0	0	0	0
38763	0	0	0	0	0	0	0	0	0	0	0	0	0	0	0	0	0	0	0	0	0	0	0	0	0	0	0	0	0	0	0	0	0	0	0	0	0	0	0	0	0	0	0	0	0	0	0	0	0
38771	0	0	0	0	0	0	0	0	0	0	0	0	0	0	0	0	0	0	0	0	0	0	0	0	0	0	0	0	0	0	0	0	0	0	0	0	0	0	0	0	0	0	0	0	0	0	0	0	0
38789	0	0	0	0	0	0	0	0	0	0	0	0	0	0	0	0	0	0	0	0	0	0	0	0	0	0	0	0	0	0	0	0	0	0	0	0	0	0	0	0	0	0	0	0	0	0	0	0	0
38795	0	0	0	0	0	0	0	0	0	0	0	0	0	0	0	0	0	0	0	0	0	0	0	0	0	0	0	0	0	0	0	0	0	0	0	0	0	0	0	0	0	0	0	0	0	0	0	0	0
38860	0	1	0	0	1	0	0	1	0	0	1	1	0	1	0	0	1	1	0	1	1	1	0	0	0	0	1	1	0	1	1	0	1	0	1	0	0	1	0	0	0	0	0	0	0	1	0	0	0
39030	1	0	0	0	0	0	0	1	0	0	1	1	1	1	0	1	1	1	1	1	1	1	1	0	1	1	1	1	0	1	1	1	0	1	1	0	0	1	1	1	1	1	1	1	1	1	1	1	1
39032	0	0	0	0	0	0	0	0	0	0	0	0	0	0	0	0	0	0	0	0	0	0	0	0	0	0	0	0	0	0	0	0	0	0	0	0	0	0	0	0	0	0	0	0	0	0	0	0	0
39085	0	0	0	0	0	0	0	0	0	0	0	0	0	0	0	0	0	0	0	0	0	0	0	0	0	0	0	0	0	0	0	0	0	0	0	0	0	0	0	0	0	0	0	0	0	0	0	0	0
39118	1	0	0	0	0	0	0	0	0	0	0	0	0	0	0	0	0	0	0	0	0	0	0	0	0	0	0	0	0	0	0	0	0	1	0	0	0	0	1	0	0	0	0	0	0	0	0	0	0
39230	0	0	0	0	0	0	0	0	0	0	0	0	0	0	0	0	0	0	0	0	0	0	0	0	0	0	0	0	0	0	0	0	0	0	0	0	0	0	0	0	0	0	0	0	0	0	0	0	0
39248	0	0	0	0	0	0	0	0	0	0	0	0	0	0	0	0	0	0	0	0	0	0	0	0	0	0	0	0	0	0	0	0	0	0	0	0	0	0	0	0	0	0	0	0	0	0	0	0	0
39293	0	0	0	0	0	0	0	0	0	0	0	0	0	0	0	0	0	0	0	0	0	0	0	0	0	0	0	0	0	0	0	0	0	0	0	0	0	0	0	0	0	0	0	0	0	0	0	0	0
39359	1	0	0	1	0	1	1	1	1	1	1	1	1	1	1	1	1	1	1	1	1	1	1	1	1	1	1	1	1	1	1	1	0	1	1	1	1	1	1	1	1	1	1	1	1	1	1	1	1
39468	0	0	0	0	0	0	0	0	0	0	0	0	0	0	0	0	0	0	0	0	0	0	0	0	0	0	0	0	0	0	0	0	0	0	0	0	0	0	0	0	0	0	0	0	0	0	0	0	0
39484	0	0	0	0	0	0	0	0	0	0	0	0	0	0	0	0	0	0	0	0	0	0	0	0	0	0	0	0	0	0	0	0	0	0	0	0	0	0	0	0	0	0	0	0	0	0	0	0	0
39496	0	0	0	0	0	0	0	0	0	0	0	0	0	0	0	0	0	0	0	0	0	0	0	0	0	0	0	0	0	0	0	0	0	0	0	0	0	0	0	0	0	0	0	0	0	0	0	0	0
39521	0	0	0	0	0	0	0	0	0	0	0	0	0	0	0	0	0	0	0	0	0	0	0	0	0	0	0	0	0	0	0	0	0	0	0	0	0	0	0	0	0	0	0	0	0	0	0	0	0
39601	1	0	0	0	0	0	0	0	0	0	0	0	1	1	0	1	0	1	1	1	1	1	1	0	1	1	1	1	0	1	1	1	0	1	1	0	0	1	1	1	1	1	1	1	1	0	1	1	1
39635	0	0	0	0	0	0	0	0	0	0	0	0	0	0	0	0	0	0	0	0	0	0	0	0	0	0	0	0	0	0	0	0	0	0	0	0	0	0	0	0	0	0	0	0	0	0	0	0	0
39685	0	0	0	0	0	0	0	0	0	0	0	0	0	0	0	0	0	0	0	0	0	0	0	0	0	0	0	0	0	0	0	0	0	0	0	0	0	0	0	0	0	0	0	0	0	0	0	0	0
39794	1	0	1	0	0	1	0	1	1	0	1	1	1	1	0	1	1	1	1	1	1	1	1	0	1	1	1	1	1	1	1	1	0	1	1	1	1	1	1	1	1	1	1	1	1	1	1	1	1
39873	0	0	0	0	0	0	0	0	0	0	0	0	0	0	0	0	0	0	0	0	0	0	0	0	0	0	0	0	0	0	0	0	0	0	0	0	0	0	0	0	0	0	0	0	0	0	0	0	0
39933	0	0	0	0	0	0	0	0	0	0	0	0	0	0	0	0	0	0	0	0	0	0	0	0	0	0	0	0	0	0	0	0	0	0	0	0	0	0	0	0	0	0	0	0	0	0	0	0	0
40043	0	0	0	0	0	0	0	0	0	0	0	0	0	0	0	0	0	0	0	0	0	0	0	0	0	0	0	0	0	0	0	0	0	0	0	0	0	0	0	0	0	0	0	0	0	0	0	0	0
40078	0	0	0	0	0	0	0	0	0	0	0	0	0	0	0	0	0	0	0	0	0	0	0	0	0	0	0	0	0	0	0	0	0	0	0	0	0	0	0	0	0	0	0	0	0	0	0	0	0
40086	0	0	0	0	0	0	0	0	0	0	0	0	0	0	0	0	0	0	0	0	0	0	0	0	0	0	0	0	0	0	0	0	0	0	0	0	0	0	0	0	0	0	0	0	0	0	0	0	0
40090	0	0	0	0	0	0	0	0	0	0	0	0	0	0	0	0	0	0	0	0	0	0	0	0	0	0	0	0	0	0	0	0	0	0	0	0	0	0	0	0	0	0	0	0	0	0	0	0	0
40119	0	0	0	0	0	0	0	0	0	0	0	0	0	0	0	0	0	0	0	0	0	0	0	0	0	0	0	0	0	0	0	0	0	0	0	0	0	0	0	0	0	0	0	0	0	0	0	0	0
40264	0	0	0	0	0	0	0	0	0	0	0	0	0	0	0	0	0	0	0	0	0	0	0	0	0	0	0	0	0	0	0	0	0	0	0	0	0	0	0	0	0	0	0	0	0	0	0	0	0
40363	0	0	0	0	0	0	0	0	0	0	0	0	0	0	0	0	0	0	0	0	0	0	0	0	0	0	0	0	0	0	0	0	0	0	0	0	0	0	0	0	0	0	0	0	0	0	0	0	0
40372	0	0	0	0	0	0	0	0	0	0	0	0	0	0	0	0	0	0	0	0	0	0	0	0	0	0	0	0	0	0	0	0	0	0	0	0	0	0	0	0	0	0	0	0	0	0	0	0	0
40373	0	0	0	0	0	0	0	0	0	0	0	0	0	0	0	0	0	0	0	0	0	0	0	0	0	0	0	0	0	0	0	0	0	0	0	0	0	0	0	0	0	0	0	0	0	0	0	0	0
40483	0	0	0	0	0	0	0	0	0	0	0	0	0	0	0	0	0	0	0	0	0	0	0	0	0	0	0	0	0	0	0	0	0	0	0	0	0	0	0	0	0	0	0	0	0	0	0	0	0
40486	0	0	0	0	0	0	0	0	0	0	0	0	0	0	0	0	0	0	0	0	0	0	0	0	0	0	0	0	0	0	0	0	0	0	0	0	0	0	0	0	0	0	0	0	0	0	0	0	0
40569	0	0	0	0	0	0	0	0	0	0	0	0	0	0	0	0	0	0	0	0	0	0	0	0	0	0	0	0	0	0	0	0	0	0	0	0	0	0	0	0	0	0	0	0	0	0	0	0	0
40628	0	0	0	0	1	0	0	0	0	0	0	0	0	0	0	0	0	0	0	0	0	0	0	0	0	0	0	0	1	0	0	0	0	0	0	0	0	0	0	0	0	0	0	0	0	0	0	0	0
40707	0	0	0	0	0	0	0	0	0	0	0	0	0	0	0	0	0	0	0	0	0	0	0	0	0	0	0	0	0	0	0	0	0	0	0	0	0	0	0	0	0	0	0	0	0	0	0	0	0
40710	0	0	0	0	0	0	0	0	0	0	0	0	0	0	0	0	0	0	0	0	0	0	0	0	0	0	0	0	0	0	0	0	0	0	0	0	0	0	0	0	0	0	0	0	0	0	0	0	0
40783	0	0	0	0	0	0	0	0	0	0	0	0	0	0	0	0	0	0	0	0	0	0	0	0	0	0	0	0	0	0	0	0	0	0	0	0	0	0	0	0	0	0	0	0	0	0	0	0	0
40887	0	0	0	0	0	0	0	0	0	0	0	0	0	0	0	0	0	0	0	0	0	0	0	0	0	0	0	0	0	0	0	0	0	0	0	0	0	0	0	0	0	0	0	0	0	0	0	0	0
[truncated: 64 more columns]

## Sheet: RS_mat
	Lasso+Stepglm[both]	SVM	glmBoost+SVM	Ridge	Lasso+SVM	glmBoost+Ridge	Enet[alpha=0.1]	glmBoost+Enet[alpha=0.1]	Enet[alpha=0.2]	Enet[alpha=0.3]	glmBoost+Enet[alpha=0.3]	glmBoost+Enet[alpha=0.2]	Enet[alpha=0.4]	glmBoost+Enet[alpha=0.4]	Lasso+glmBoost	Enet[alpha=0.5]	glmBoost	glmBoost+Enet[alpha=0.5]	Enet[alpha=0.6]	glmBoost+Enet[alpha=0.6]	glmBoost+Enet[alpha=0.7]	glmBoost+Enet[alpha=0.8]	Enet[alpha=0.8]	Enet[alpha=0.9]	Lasso	Enet[alpha=0.7]	glmBoost+Enet[alpha=0.9]	glmBoost+Lasso	Lasso+plsRglm	glmBoost+plsRglm	glmBoost+Stepglm[forward]	Lasso+Stepglm[forward]	RF+SVM	Stepglm[forward]	plsRglm	RF+Ridge	RF+Enet[alpha=0.1]	RF+plsRglm	RF+Stepglm[forward]	RF+Enet[alpha=0.2]	RF+Enet[alpha=0.3]	RF+Enet[alpha=0.6]	RF+Lasso	RF+Enet[alpha=0.7]	RF+Enet[alpha=0.5]	RF+glmBoost	RF+Enet[alpha=0.9]	RF+Enet[alpha=0.4]	RF+Enet[alpha=0.8]
952	0.121284120255043	0	0	0.141582980841216	0	0.134533041917657	0.134805697077322	0.125333482082753	0.130053360592505	0.132914957976742	0.124349689086239	0.125035477845773	0.124213597306183	0.123054187258281	0.134322678247566	0.124240151827429	0.134960269952821	0.123159453299555	0.123457625676882	0.122350166381843	0.122627619427667	0.12018765720513	0.123884984363283	0.129062705148723	0.123235334711563	0.124460521961176	0.120108264798889	0.120044526705277	0.118029793305947	0.116643648422704	0.117147691008312	0.121503781166812	0	0.117045871997309	0.114794216594626	0.134475111011712	0.131737630769644	0.114794216594626	0.117045871997309	0.124739587052396	0.124578918674945	0.124595793840402	0.123395882275604	0.123375515229667	0.123994439561551	0.134960269952821	0.123619440633021	0.124211933734955	0.123488148483209
1850	0.543792837936719	0	0	0.387563165715665	0	0.420784604709918	0.418712004892492	0.472014476215461	0.446464456423156	0.42835260744356	0.478316619484804	0.474052789339975	0.48720214760066	0.486307894201729	0.456434893586318	0.487219730637391	0.461402144617642	0.485706231924249	0.496992706302283	0.490738342530244	0.489042738853657	0.504315137430816	0.492136061930743	0.450054902175897	0.500542141455636	0.484934485507915	0.504831157717147	0.505245743377821	0.402066781578069	0.51612342637516	0.523810986615853	0.521946827115313	0	0.521393283210268	0.512914604273422	0.423660504572283	0.437220796564049	0.512914604273422	0.521393283210267	0.481120908148021	0.482552770499753	0.483146788874182	0.498513552572701	0.498256687005196	0.490141321182173	0.461402144617642	0.495584737025557	0.487217758258751	0.497054962028025
2452	0.33632043367171	0	0	0.301566450513019	0	0.313311117524856	0.303110974520102	0.321161702677495	0.308183780163763	0.297467810869323	0.318829667754999	0.318904197366503	0.32156459817219	0.321263708511593	0.310853991253178	0.320799908832522	0.312176552719844	0.320213751142924	0.32469261308595	0.322111844640634	0.320836885153834	0.328440396631268	0.321642299054005	0.300092832076155	0.325350585462237	0.318620758396891	0.328548393731741	0.328635191982576	0.335036960189798	0.309245197722083	0.338865394335023	0.336829647251145	0	0.340134183491472	0.323120757628701	0.312413814624436	0.309251865019916	0.323120757628701	0.340134183491472	0.32167891121985	0.320732264031149	0.318329691521503	0.324293917502968	0.324921990625626	0.3220785467262	0.312176552719844	0.323035120642292	0.321562121204261	0.324030814504977
3883	0.158084212458363	0	0	0.152280341423204	0	0.149157249591505	0.146875599074134	0.147014741195648	0.1461344299692	0.143005793953785	0.146304320548995	0.146440969064468	0.150629180100602	0.146705218948105	0.148001173302196	0.150430870412776	0.15041249339148	0.146476166927942	0.152772645345693	0.14684183336234	0.146573390829708	0.148128125774237	0.151316451142486	0.1421235085294	0.153514813608807	0.149521817944286	0.148153359701009	0.148173832366895	0.116775982289458	0.140924726915001	0.150251397582408	0.15949601346529	0	0.156486504823806	0.137307613109064	0.150426189197711	0.147476964219951	0.137307613109064	0.156486504823806	0.150041094239019	0.149858870591164	0.149223859855764	0.152941635768145	0.153026719642926	0.151144339116116	0.15041249339148	0.152179354729569	0.150629116433354	0.152640895878769
4984	0.442732863353974	0	0	0.364305720570353	0	0.380707548369198	0.37554049339114	0.402912917778399	0.387888240226408	0.373693898033059	0.403379951065807	0.402095536543425	0.40993625246523	0.407385442563617	0.392402173313679	0.409225051249595	0.393944558755857	0.406537571283424	0.414841336408222	0.409269822171579	0.407950297529939	0.417349847036665	0.411025854199595	0.382809102439727	0.416144654923516	0.40671715319545	0.417569440627118	0.417745765819508	0.418471235992743	0.406339864325484	0.42967926036969	0.430681634059036	0	0.433393124398517	0.426170536228422	0.385246326122148	0.386325778247204	0.426170536228422	0.433393124398517	0.408762654168491	0.40818789958766	0.406069488264642	0.414781568170392	0.41530879233357	0.411034896549375	0.393944558755857	0.413030785033242	0.40994742920256	0.414249602889059
5336	0.173320737382034	0	0	0.169437437515355	0	0.164448016563422	0.166354867269495	0.16362944480273	0.166008399294689	0.16448478162736	0.164006182791897	0.163870910345922	0.169781926936135	0.164085703199624	0.174430407312978	0.169727991531802	0.172154380020737	0.164157348813678	0.1707539398694	0.164195604339783	0.164241280535755	0.164210271980393	0.17016315689603	0.164374501527563	0.171116211093176	0.169385892668713	0.164227232975709	0.1642410139276	0.144237544753082	0.160131183382708	0.164113042905949	0.173686769141467	0	0.178782908145049	0.160092948910257	0.167746660599682	0.166527006710374	0.160092948910257	0.178782908145049	0.169310947458027	0.169404125210295	0.169237079473549	0.170871929427858	0.170878357377668	0.170032418613298	0.172154380020737	0.170539393149884	0.169780377828352	0.170724866465414
5418	0.252840378136461	0	0	0.211735902878727	0	0.212915987724197	0.211618860562722	0.219132429620071	0.215862315926458	0.208403624174838	0.219339712115822	0.218861072223046	0.2289760713518	0.220853128115763	0.217816265777449	0.228621306735687	0.220768418981851	0.220542825942243	0.232939640720939	0.221588333902202	0.221092853304141	0.224638758912927	0.230290595584287	0.211110364140199	0.234235181232238	0.226965519795575	0.224727979575378	0.224799706947052	0.192613410553987	0.227303889134428	0.229111085187731	0.244563186691872	0	0.244485105109009	0.228064224347957	0.217425778741655	0.216086222237635	0.228064224347957	0.244485105109009	0.227620243601634	0.227457479629658	0.226377874988473	0.233227441831758	0.23339399932826	0.229965183130475	0.220768418981851	0.231863316547504	0.228982525544424	0.232698275495188
9724	0.11658747335465	0	0	0.142761931146009	0	0.13536771421173	0.13929726101522	0.125163400501229	0.134370022127446	0.1406415924725	0.125150208819648	0.125708652771121	0.127066388505868	0.123151973337523	0.149766307871923	0.127374557493327	0.141505266331178	0.123627284668668	0.124203113854942	0.122240476117652	0.12294601879986	0.118119190940543	0.126213305228346	0.136547109793346	0.123341653795329	0.128663178354408	0.118012193856949	0.117926286563105	0.13832285643097	0.116600937238519	0.111927427547436	0.115753693066643	0	0.127305017640248	0.116685929213358	0.134212481676824	0.134686379090847	0.116685929213358	0.127305017640247	0.12774472678613	0.128157910481021	0.129079781969496	0.12408710533088	0.123900549492763	0.12637253374212	0.141505266331178	0.125074200489528	0.127063083908027	0.124439697815408
10003	0.145868969659365	0	0	0.17041736467968	0	0.170529975839831	0.167314396073195	0.163395582420177	0.163180123991597	0.167129434283822	0.16226959662969	0.162879327211503	0.15377614684836	0.16138167115276	0.171053492927947	0.153889050957493	0.171647519820082	0.16136918644418	0.151569904155241	0.160845584796555	0.160965285151469	0.159525139619734	0.152888089635378	0.164303913452745	0.150816680087913	0.154633860111695	0.159463434429688	0.15941387561454	0.168563232205195	0.156185174647379	0.157686390104146	0.14539737457559	0	0.140545562801797	0.159077148580772	0.164771130065714	0.163986848849128	0.159077148580772	0.140545562801797	0.154867437220474	0.154699646993697	0.154988777719532	0.151336193833632	0.151305427876798	0.153178178311256	0.171647519820082	0.152052902293891	0.153770092859574	0.151644642034735
11423	0.13132836881746	0	0	0.14698928737352	0	0.148558505461578	0.146576053678286	0.145147346370282	0.144378318106379	0.147981733274046	0.145267671673975	0.145314452373876	0.138455493031315	0.144986024376296	0.155275632484662	0.138749647187109	0.154421648240985	0.145098565556159	0.13687705443554	0.144906417941931	0.145041576977339	0.144261629476456	0.138232525725018	0.146901396453598	0.136473963075307	0.139682284490837	0.144256442576836	0.1442524608244	0.130342716300238	0.138147745620538	0.143105122191108	0.131354941002211	0	0.130646608335273	0.13587693291752	0.142266874955372	0.143886884283861	0.13587693291752	0.130646608335273	0.138605615157325	0.138943695846359	0.139865618466854	0.136955934951216	0.136736825519937	0.138143839858776	0.154421648240985	0.137555804730677	0.138453293417884	0.137119124410281
14652	0.145755681605863	0	0	0.167119548036739	0	0.159527673695404	0.159937036517626	0.148808693166347	0.154855494016104	0.157416041307734	0.147304812463591	0.148257402149751	0.149088280313286	0.145628688506469	0.160110769888921	0.149009569615629	0.158906675896624	0.145709437771554	0.147833169347704	0.14466636133959	0.144982895533817	0.141919072780858	0.148309199150685	0.152835544662659	0.14734546052068	0.149153240964409	0.141806048015899	0.141715172190629	0.159980038653657	0.143034571312775	0.13808421928961	0.145057742148943	0	0.144910983491075	0.144799653039087	0.16044911019779	0.156963857019756	0.144799653039087	0.144910983491075	0.150095137961694	0.14975422269947	0.149405593053482	0.147560399488718	0.147657910439618	0.148665138862319	0.158906675896624	0.147898478932406	0.14908311565918	0.147761978098425
14672	0.127661874302832	0	0	0.145353447071063	0	0.141622216889729	0.141646500925624	0.134815625740902	0.138232487402359	0.141215680181019	0.13448644539342	0.13485000275788	0.133873643969133	0.133574953582616	0.149045170281738	0.134027628718318	0.145326000636379	0.13374011887568	0.132413152598874	0.133142977401756	0.133417452546845	0.13141349412945	0.13343542912948	0.138661268627371	0.131981915543151	0.134669829363161	0.131365972832609	0.131327927076034	0.13044983642393	0.124886180125476	0.128775119914877	0.128056902355667	0	0.133244280079667	0.12485738878856	0.139210753754938	0.138765410765887	0.12485738878856	0.133244280079667	0.134256136098502	0.134440128417679	0.134885844424249	0.132360347173279	0.132260942630783	0.133516940428133	0.145326000636379	0.132859236171863	0.133871049183793	0.132536908479328
14708	0.126087852332613	0	0	0.143478063736137	0	0.136272115001656	0.135579218009206	0.127101406473878	0.131142957329442	0.132448069412694	0.12587785087844	0.126573171784088	0.127858370509908	0.124819374806158	0.136269734410803	0.127786040657844	0.135150012999923	0.124830390384936	0.127448369383564	0.124208569413494	0.124368581238893	0.122656494712475	0.127507716145368	0.128758762852373	0.127295964193467	0.12774276785769	0.122589863292307	0.122536436698841	0.120482689641271	0.114425108704057	0.120591090820796	0.127050488465838	0	0.127073692172431	0.114493503245951	0.136698452213701	0.133103489561615	0.114493503245951	0.127073692172431	0.128372818635643	0.12815204622305	0.12785549426905	0.127328576610927	0.127390259849917	0.127685780270681	0.135150012999923	0.127402980817786	0.12785616375382	0.127393454271326
14718	0.0920966202490961	0	0	0.124816647962676	0	0.119502491942264	0.119892970259188	0.108361169864782	0.11383436861711	0.120027348850742	0.107632034378717	0.108352682020115	0.103532294881373	0.105906204888331	0.123943379224407	0.103765164380011	0.12075622361201	0.106174829860024	0.100755225463661	0.105045192656521	0.105528350764544	0.101849446610452	0.102580574948456	0.115469296119292	0.0998868051881223	0.104879782770519	0.10175151823786	0.101672943677065	0.116546025027913	0.0973102187344064	0.0971397267204754	0.092778642024694	0	0.0949660591665285	0.0980320636798782	0.115324106541701	0.114776927902423	0.0980320636798782	0.0949660591665284	0.104547860062012	0.104653922456393	0.105311083478404	0.100578684443914	0.100449540132376	0.102824893851173	0.12075622361201	0.101506683008033	0.103529698054721	0.100934490363456
14742	0.135448624863325	0	0	0.152559427732705	0	0.150773183445959	0.149498466683156	0.144962063999439	0.146359531995748	0.14965238684089	0.144605704446663	0.14491411631237	0.140726970068993	0.143920923060424	0.156157745131559	0.140911881295427	0.154540797683288	0.144027750960234	0.139370062498715	0.143591398785018	0.143781333040228	0.142361910148399	0.140397090907737	0.147553954206998	0.13899495501125	0.141593307669008	0.142327066814903	0.142299214595111	0.135065601137791	0.134368632158141	0.140544740247283	0.135233077551727	0	0.134596991747454	0.133372276321277	0.146947965855961	0.146704238122209	0.133372276321277	0.134596991747453	0.141067138495131	0.14121934869095	0.141780580174574	0.139364313667062	0.139237685771349	0.140416038634135	0.154540797683288	0.13984377698569	0.140724078349192	0.139517929368726
14785	0.120151730959393	0	0	0.13526644289593	0	0.134093311869905	0.132052147761194	0.128595445072048	0.129309679842315	0.13101962951141	0.128168262110878	0.128426431277723	0.126518014188969	0.127768491714559	0.139529370686909	0.126641367003731	0.136471703163301	0.127801387185786	0.125358031737246	0.127576144553288	0.127658286580055	0.126956951865769	0.126177211717135	0.12904587343053	0.125017156487265	0.127142295467178	0.126940236966973	0.12692702412999	0.118992026090994	0.118228457391327	0.125920423330612	0.121711907157006	0	0.128272518230205	0.11819277069182	0.129844464742566	0.129698552574861	0.11819277069182	0.128272518230204	0.12677368080147	0.126966049211812	0.127314315747249	0.125323566268704	0.125238001082809	0.126237922392899	0.136471703163301	0.125721506555217	0.126516062922599	0.125462630202806
14848	0.138538753161924	0	0	0.163769096709107	0	0.147697491368235	0.153667138075406	0.141049579562118	0.148289619791859	0.146364279612161	0.140319611555284	0.140841040255873	0.145912504780101	0.139332577647899	0.151252634525928	0.145413363852704	0.150243271646195	0.139410216444347	0.145103571974897	0.138787366637123	0.138999385689311	0.137045299042087	0.144577532302123	0.143300806929351	0.144507697759983	0.144620806991214	0.136981068839858	0.136929435183468	0.162418569032384	0.143138982523027	0.134301774993532	0.14461243958435	0	0.149714390991484	0.161597394845921	0.158258154336723	0.151981882849909	0.161597394845921	0.149714390991484	0.147696859110561	0.146701293780292	0.144927224361324	0.144447754721131	0.144892139602315	0.145413233438081	0.150243271646195	0.144493733499012	0.14590899172377	0.144692968872498
14860	0.14093554622346	0	0	0.197620967397337	0	0.201704881197659	0.192783575605793	0.193821243859731	0.188573784622624	0.189312512241084	0.190961526088939	0.191997021972567	0.180764759161537	0.190554198149068	0.198781355299571	0.180568242964325	0.195867644926908	0.19007845635523	0.17823679429739	0.190035496102117	0.189681787025177	0.190556178453756	0.179134225114613	0.185806608216586	0.177141266119554	0.180792769932501	0.190499803579147	0.190454539421405	0.205790368885506	0.20476	0.191745616884698	0.172207037944662	0	0.172507319866278	0.205544280727331	0.193404008669581	0.190443584049414	0.205544280727331	0.172507319866278	0.182758621071835	0.182070537160372	0.181308310433752	0.177596523262034	0.177857708394638	0.179921415749387	0.195867644926908	0.17830248966051	0.180762225627225	0.17804504380218
14927	0.17045615148142	0	0	0.176153012454199	0	0.178509542157125	0.175159248738277	0.176221217704623	0.174003043451244	0.174530720043832	0.175677658114097	0.175844686847753	0.172022689158814	0.175734986377811	0.181561705690139	0.172087567017914	0.182319319415271	0.175621821928679	0.17156767306554	0.175716966313967	0.175607232879912	0.176095237616468	0.171924776846361	0.173694721590273	0.171446245306907	0.172305324889849	0.176096659174823	0.176097897476582	0.167315183191315	0.171746842282957	0.176649438026024	0.169953937280862	0	0.169328197569698	0.172552697316724	0.173962876195391	0.174141447031861	0.172552697316724	0.169328197569698	0.172125915034647	0.172175473228751	0.172360527107832	0.171573773218936	0.171523978548984	0.171919305670507	0.182319319415271	0.171736403385172	0.172017606028067	0.171623275465784
14942	0.279333721901252	0	0	0.263824202923058	0	0.279376463639451	0.282192475207716	0.292562317549066	0.288550628024596	0.296369739430747	0.296918461251024	0.295227826666067	0.282427643881106	0.297750682385036	0.32131068764625	0.283448115370506	0.310543108957887	0.298491601638235	0.278006780890098	0.298657610459505	0.299201043813064	0.297951449361129	0.282170214453564	0.303780907180368	0.276842112149946	0.28652360135894	0.298041777594239	0.298114319506543	0.308874347821193	0.302111672264713	0.295729519738641	0.26195274377849	0	0.271623337608196	0.308293847575717	0.269187582417724	0.281840832049406	0.308293847575717	0.271623337608195	0.281854481833055	0.283496017278222	0.286926386872174	0.27832187298053	0.27761978211438	0.281685526116708	0.310543108957887	0.280139499587986	0.28242607284761	0.278789280509854
14988	0.175723019152981	0	0	0.166529065266438	0	0.170093636756872	0.166918199559932	0.172706808708669	0.168391907488882	0.166765230423749	0.173187682134825	0.172739280654956	0.172479961998613	0.17429132427694	0.178609968645749	0.172590993340616	0.17751893335591	0.174161428149391	0.173455912345105	0.174919817667243	0.174634352884094	0.177070169066776	0.173180122369786	0.168249644011939	0.173906616324829	0.172563245778798	0.177154211551148	0.177222083781163	0.140182252586057	0.166550536362827	0.180211770282957	0.175578330852299	0	0.178960014936746	0.162909412754421	0.166376250054864	0.167577535113626	0.162909412754421	0.178960014936746	0.171557045534323	0.17195035410814	0.172356518328534	0.173748424818892	0.173613550504769	0.172822388920476	0.17751893335591	0.173487675743692	0.17247823286687	0.173563616337708
14993	0.208780813121835	0	0	0.194077993155162	0	0.187046629401506	0.193790385263838	0.190842676111485	0.195494169339651	0.193380771042618	0.192621950412027	0.191966391461807	0.20227577064479	0.192923607145555	0.206832568244913	0.202259714058087	0.202824638411519	0.193223779754942	0.203720554850451	0.193290052834801	0.193505346202597	0.19304711516318	0.202967301506614	0.195315937991681	0.204270290026991	0.201884224724593	0.193089639420008	0.193123896434659	0.171096770928865	0.196137258832881	0.192278520317029	0.207699739185831	0	0.215474491944837	0.19765760358121	0.195098901232135	0.195195887098208	0.19765760358121	0.215474491944837	0.201355860281321	0.201633936503093	0.201629567736164	0.203946846360066	0.203912358396491	0.20268784363814	0.202824638411519	0.203491177622156	0.202274078986921	0.203722238309877
15003	0.159034505890502	0	0	0.161595083428492	0	0.158192308123933	0.156532275516659	0.154546184186618	0.154787410912863	0.154135455706838	0.153898879013843	0.154139233492564	0.154982752561546	0.1538201133702	0.158945245108561	0.154911062306814	0.160445553820059	0.153717541233756	0.15592456278269	0.153734576290926	0.153649916828231	0.153967436473948	0.155308476755126	0.152764554087364	0.156279462608889	0.154545188608959	0.153963895979348	0.153961197318813	0.131106849552458	0.145766698574271	0.154539997442014	0.159076563495709	0	0.153898909003586	0.143218934307714	0.158438621693108	0.155936360979603	0.143218934307714	0.153898909003586	0.154781368071197	0.154650257814377	0.154414942197038	0.156023720954197	0.156044408888313	0.155209629225926	0.160445553820059	0.155684909515642	0.154981071653584	0.155880864355575
15008	0.174312379232005	0	0	0.199532471707347	0	0.196046087449551	0.207721777983779	0.195296056863612	0.205330490191744	0.219700184185249	0.198565761825746	0.198102526604606	0.18661128543441	0.196353760829163	0.223615666778008	0.187558321857463	0.222833814808724	0.197511696084843	0.182247064745329	0.195663951718264	0.197006950237276	0.189416617171646	0.186233840252032	0.219806396616174	0.181170814735738	0.1904520418458	0.189319535797979	0.189241243984939	0.197123799366593	0.212133052175011	0.179525820880963	0.166908673525788	0	0.153626040413496	0.205220749442421	0.194773981638737	0.20218298792122	0.205220749442421	0.153626040413495	0.18684314271533	0.187814141894465	0.19088954874155	0.182561319575753	0.181875687118671	0.185819961291378	0.222833814808724	0.184288297224515	0.186607480645159	0.182996332366104
15021	0.151064151455248	0	0	0.153186518687958	0	0.146368474257759	0.147925596834492	0.139892370345615	0.145881585074937	0.14585237071292	0.139490298206413	0.13987038305801	0.148873488780242	0.138607536181128	0.155409159709339	0.148861050166022	0.149972795187467	0.138744276382239	0.149228198371202	0.138172777260541	0.138417994488283	0.136555934919202	0.149019975437798	0.143353483615431	0.149399195460788	0.148748931732257	0.136507863144151	0.136469339356707	0.13043154621392	0.131277330818392	0.134162179988241	0.150552424352071	0	0.163025239199213	0.128575368754176	0.148697918524541	0.146838771317367	0.128575368754176	0.163025239199213	0.148553917157621	0.148761341913989	0.148701390875686	0.149298188938569	0.149283641710891	0.148958609184431	0.149972795187467	0.149163662045209	0.148871608291657	0.149230216259695
15024	0.0931685149816525	0	0	0.133410272105628	0	0.128071705353804	0.127084337927476	0.116338346942681	0.119432057028675	0.127467024334681	0.115076671078863	0.116008024700704	0.102369591777951	0.11322541691613	0.12019726084466	0.102573738119127	0.127244496940411	0.113393635400684	0.0999782732110686	0.11222053991238	0.112633586601381	0.109077638097971	0.101559971068698	0.122345824117122	0.0992475290953508	0.103532132404253	0.108962556271451	0.108870092691436	0.112297388512225	0.108465787703075	0.104718691842739	0.0930243552404859	0	0.0750974599060271	0.106456794906207	0.12328888016943	0.121180157962794	0.106456794906207	0.0750974599060269	0.10367805713814	0.10334168230559	0.103900323763347	0.0998433694375628	0.0997193244684089	0.101761072954622	0.127244496940411	0.10063983680422	0.102367685103411	0.100142859752402
15121	0.285591393653043	0	0	0.260358078005304	0	0.256831740961058	0.259043915560695	0.256337063644128	0.26085048007826	0.256963270523465	0.255329516881854	0.255810899001302	0.269177404070211	0.254755365352826	0.262788229528308	0.268803646978945	0.263262369662348	0.254632152576453	0.271736119953696	0.25429480198338	0.254277814218161	0.253606208932336	0.269718305413714	0.255972991003273	0.27248718537825	0.267494240804746	0.253544906050558	0.253495270455052	0.26425012494028	0.261860618386643	0.25300620199062	0.280723264697946	0	0.281494430627807	0.263092227548428	0.264896655709484	0.261995739033948	0.263092227548428	0.281494430627807	0.268701724468149	0.268334778547588	0.267175713460686	0.27172718773562	0.271994562815051	0.269719732440294	0.263262369662348	0.270778478124413	0.269176818903828	0.27142499337009
15129	0.107784905137807	0	0	0.146365624720429	0	0.141038009360255	0.141196040900314	0.128727243948791	0.134234879663014	0.14097195890614	0.127510964869114	0.128474094286634	0.121025484642478	0.125469277362041	0.142786586769647	0.12118602908399	0.141253202410406	0.125700498778622	0.117609067888571	0.124381936348439	0.124882457325985	0.120728005584106	0.119621587391099	0.1357383981403	0.11644775116083	0.122310847944085	0.120600579292488	0.120498186581851	0.151659584987386	0.122635256582559	0.115387797115527	0.108134686544794	0	0.107245671804845	0.126647911241844	0.136867714471053	0.135673447391608	0.126647911241844	0.107245671804844	0.122659287683443	0.1224867570635	0.122872189765005	0.117244686098984	0.117200779727879	0.120092789775577	0.141253202410406	0.118343824822072	0.121020434885998	0.117720367898112
15195	0.27765016230169	0	0	0.283535843494213	0	0.30014831193192	0.28385153652486	0.309820757268842	0.2895682620296	0.276416509086155	0.306543332615833	0.306657457375882	0.302533560933683	0.309942228109614	0.291039703126128	0.301597197283634	0.294226608419367	0.308477058506562	0.305743499850953	0.311127702664586	0.309349509513385	0.319893762793546	0.30236800774478	0.279768503089099	0.306291654110313	0.299023524990686	0.320043198779802	0.320163266136917	0.302490466248997	0.344242022021361	0.333947281245398	0.317495112828929	0	0.313604049093694	0.349333752925805	0.295257239532917	0.291003298222001	0.349333752925805	0.313604049093694	0.303131431011487	0.301756586093614	0.298752186462522	0.305193984278245	0.305947727228563	0.303016321374297	0.294226608419367	0.303868351042917	0.302540477400164	0.304971100118705
15212	0.133733321690235	0	0	0.181657979440539	0	0.162829285645749	0.16421812375948	0.152511912312439	0.158455897650113	0.165578795896629	0.151815041773648	0.152593681081978	0.145856166577822	0.14980892595922	0.169663996164799	0.146098255415176	0.166871990381297	0.150134281463921	0.142372129605977	0.148788185912893	0.149368503451204	0.144929506976982	0.144571989326801	0.161282335618694	0.141222975864464	0.147404957328521	0.144806825481327	0.144708184423697	0.175050103761427	0.1487164861519	0.139210068170054	0.132429072904466	0	0.132314925167755	0.138404074964212	0.167589181449799	0.159190368255798	0.138404074964212	0.132314925167755	0.147272559165699	0.147267788329077	0.147945015899202	0.142073670745886	0.141969180161744	0.144946496105085	0.166871990381297	0.143230777171241	0.145849951164811	0.142543908470687
15255	0.462146192500489	0	0	0.410366493082026	0	0.429629486538416	0.424881278819114	0.445313410474999	0.431594132134639	0.425376450265962	0.444365884525556	0.44405781791385	0.433483437394373	0.446522207357024	0.421266284079718	0.433028972091457	0.443239745149652	0.445748206594485	0.438318613661347	0.447294491848528	0.446313449844617	0.45229064908795	0.435001592740568	0.430669799679931	0.439852254007382	0.431031911788272	0.45237258466969	0.452437878675207	0.456641771084837	0.435609886119513	0.460762207770997	0.453639139839872	0	0.400595257007564	0.41847291557503	0.429351154476146	0.43172625212014	0.41847291557503	0.400595257007564	0.432808467165576	0.431657552358671	0.430344370520224	0.438569555976687	0.438833786749838	0.434661679570022	0.443239745149652	0.436900970501707	0.433489866077494	0.437946771532385
15285	0.417267276810331	0	0	0.391600839163058	0	0.407386474491601	0.400294471704801	0.424954027389625	0.412419732021966	0.395565495539046	0.423107484352559	0.42285027826751	0.438617956685964	0.426095300277357	0.41867805966056	0.437520947408913	0.41335679344885	0.424961847767412	0.443141365473082	0.427149824917812	0.425741589365436	0.434149987048445	0.43878873602886	0.40161133610535	0.444025346108441	0.434356230546393	0.434263247793471	0.434353690706435	0.463132777748552	0.478274659116318	0.445105181998623	0.459143746013067	0	0.477745779649494	0.489366993972052	0.413984809692532	0.41225029859871	0.489366993972052	0.477745779649495	0.438396503759834	0.437332447560736	0.433901583508588	0.442573690281375	0.443469875814368	0.439414632668436	0.41335679344885	0.440804346518231	0.438632442172259	0.442213756852237
15300	0.238494275111314	0	0	0.207843471996135	0	0.217114805098464	0.219416777984921	0.229895716535745	0.226189872250357	0.227792460592834	0.233572573991972	0.231941698069412	0.231464906941944	0.235164318520893	0.245534438480174	0.232166596116679	0.242389896976153	0.235565113500404	0.232220843111389	0.236373602336879	0.23648673962413	0.237877574423699	0.233193241355024	0.234002673329949	0.232911801914423	0.233337142505536	0.238019234781176	0.238133271341627	0.185521884729998	0.242920159032059	0.239352970292097	0.230919375975481	0	0.233393114386918	0.229527893780358	0.21284298589962	0.221358312968549	0.229527893780358	0.233393114386918	0.229004663613919	0.230498425014856	0.23294027005471	0.233104214628867	0.232468678355055	0.232063309135158	0.242389896976153	0.233171574205277	0.2314626930214	0.232815441520433
15324	0.119740387861569	0	0	0.141249224702632	0	0.136903587899861	0.136986809041589	0.128906258908679	0.132761526886216	0.136719387430129	0.12838096583195	0.128882765376444	0.126067213092288	0.127206766102191	0.14107276861664	0.126234215729292	0.139691352867434	0.127384780526293	0.124520496488971	0.126620414160752	0.126944433590417	0.124455890920279	0.125612389737897	0.133519551365382	0.124071646228959	0.126917212972569	0.124389684399222	0.124336576407532	0.12394839759988	0.120350688762524	0.121240727806904	0.119827648469438	0	0.11936160263082	0.118952961993759	0.134331687274138	0.133552972502882	0.118952961993759	0.11936160263082	0.126577733166213	0.126666914381973	0.127143475740164	0.124474726930692	0.12436139413506	0.125691832855772	0.139691352867434	0.125003598351464	0.126065053570014	0.124658423646436
15338	0.14133755082153	0	0	0.145682397830661	0	0.14570179064013	0.143503198735655	0.142973688442511	0.142373712355689	0.142562151787309	0.142810216937204	0.142853937759484	0.142710429431842	0.142887875152744	0.151090285982819	0.142808357073814	0.149692116636443	0.142858228782745	0.14269770062391	0.142946792613365	0.142902836034438	0.143218519536254	0.142896504104491	0.141685426104749	0.142777686702083	0.142980582886887	0.143232148294159	0.143243323322909	0.122426107221204	0.135765409905357	0.143522391742078	0.142106018025898	0	0.146245907229918	0.132842397598523	0.142363557022709	0.142455315533155	0.132842397598523	0.146245907229917	0.142406943530355	0.142652371610336	0.142954316780055	0.142826980887125	0.14272438504552	0.142755675228948	0.149692116636443	0.142862382777408	0.142709150193294	0.142793792870988
15358	0.214782137905697	0	0	0.207856251511363	0	0.210744636979329	0.214443225324741	0.215781536628571	0.216120232142162	0.221140840856017	0.218259100810071	0.21742143550419	0.210073868516089	0.218337255945831	0.229203441057205	0.210626522282803	0.230766739631998	0.218837766519336	0.208998693533037	0.218668741271035	0.219099160578754	0.217518902431248	0.210607942333759	0.224141770272269	0.208915580707494	0.21194118449706	0.217550791393786	0.217576393703572	0.195922539439445	0.220752400565279	0.215188223312371	0.203392190220943	0	0.191204610413898	0.218015189853866	0.208445769767057	0.213508392766529	0.218015189853866	0.191204610413898	0.209382975864906	0.210086257888052	0.21192845453488	0.209440622758284	0.208978251682168	0.210064027338245	0.230766739631998	0.210007537308354	0.21007973450846	0.209468923749452
15396	0.251047201117901	0	0	0.282716683650104	0	0.283138382477969	0.286810798418431	0.27952511298768	0.283273960822831	0.289027217820807	0.279015095201192	0.279634216742392	0.268838900727663	0.277299192000202	0.296298346135065	0.26887200553671	0.293572839020743	0.277563495022435	0.263899584096261	0.276364155747377	0.276864273976602	0.272840845985992	0.266442155636934	0.286962507664578	0.261990341647088	0.270131281688547	0.272715533152354	0.272614423142873	0.359315385348769	0.280935644963776	0.26741204932607	0.250404446985546	0	0.249752504871136	0.302523346210261	0.28235350443309	0.283689892716368	0.302523346210262	0.249752504871136	0.271559613596995	0.271014764004542	0.270977261079709	0.263080208987031	0.263236708262429	0.267412005414929	0.293572839020743	0.264638878567806	0.268834450916736	0.263859578585362
15407	0.297764454256412	0	0	0.236245261033932	0	0.253961069381596	0.248348373848939	0.276379666870415	0.259826128033588	0.251777251898618	0.279086106217344	0.27699310581614	0.277464131661837	0.283555483925521	0.271398031152594	0.277595602236945	0.273676224828831	0.283084152273452	0.281788289378603	0.286016652617186	0.284932926126825	0.294207529216735	0.279884609984477	0.261375908227574	0.283455195957116	0.276810289177155	0.294510956618989	0.294755204820662	0.216270764021595	0.296458119351658	0.306276414067882	0.292284802710988	0	0.293124102103429	0.28828643608832	0.248963769292506	0.255500125680584	0.28828643608832	0.293124102103429	0.274447079936528	0.275311291405488	0.27597204825994	0.282607910629962	0.282376803369814	0.278814160547595	0.273676224828831	0.28135421460031	0.2774593931757	0.281923079427627
15429	0.17591469087648	0	0	0.181920235208052	0	0.175075142978237	0.176688474839477	0.167208085448525	0.173970726745134	0.173774623604654	0.166373240851404	0.166965291446747	0.175996487409946	0.165212282169329	0.184469294246276	0.175887927449981	0.177733478282095	0.165326004461101	0.175786436228275	0.164588756258275	0.164858344999824	0.162552221360638	0.17568480250476	0.170634550588918	0.175673049447386	0.175721574519783	0.162480009113386	0.1624220374699	0.175335448833423	0.155860950498762	0.159534252657971	0.175818760860139	0	0.190186743565185	0.155828449431246	0.177816705887381	0.175438499687291	0.155828449431246	0.190186743565185	0.176214982715451	0.176205182628576	0.175795318984447	0.175653913380384	0.175741640451386	0.175868990419413	0.177733478282095	0.175661015907312	0.175994015452897	0.175702100324871
15431	0.153394408895868	0	0	0.185114833286533	0	0.184998583973304	0.182164281808194	0.175752952778478	0.176840375952189	0.180996861065254	0.173900150839875	0.174904618572663	0.165463464228016	0.172470439322976	0.181043376632577	0.165471445636433	0.184091108180448	0.172409259160671	0.162736701812015	0.171565312501119	0.171723722515514	0.169453625212687	0.164125611474711	0.176534371861658	0.161719122224016	0.166114646678026	0.169346116768412	0.169259611487436	0.200723238641994	0.171603616634932	0.166423375704492	0.155114643917886	0	0.150083770104461	0.178781499978816	0.179506517804579	0.178348168998417	0.178781499978816	0.150083770104461	0.167144505299402	0.166712685533411	0.166601659632833	0.162312878769076	0.162380682098518	0.164667589297235	0.184091108180448	0.163154853587271	0.165462490112879	0.162728724092606
15442	0.108905885553064	0	0	0.138684162833434	0	0.136596339540638	0.136706679904229	0.128666461811486	0.131935029412222	0.13854339356264	0.12855177477402	0.128954549649108	0.121109148935056	0.12724390835806	0.144366985341453	0.121452997645186	0.141570580753797	0.127543987915672	0.118119572988141	0.126649824773493	0.127101061022353	0.123980863469072	0.120264696169657	0.135503330983262	0.117223236687097	0.122835117828992	0.123912709590073	0.123858061668435	0.131116344932486	0.11961609429898	0.119868490748739	0.109036867733596	0	0.109593813113494	0.120064241497781	0.130772070449314	0.131947155448845	0.120064241497781	0.109593813113494	0.121951428683966	0.122220429726496	0.12326161264919	0.118019865810102	0.11780623055798	0.120400871293182	0.141570580753797	0.119064882323918	0.12110616414107	0.118385903085381
15453	0.202023583738477	0	0	0.210206555982754	0	0.212226763068315	0.212404336979256	0.210438716562934	0.211109910148388	0.215487155377733	0.210834106165721	0.210864510419616	0.203027403935331	0.210194249366177	0.223508010953961	0.203299578581616	0.222435209062954	0.210437977633949	0.200637647752568	0.209936355679037	0.210251733021149	0.208266281525765	0.202362442121193	0.215394319457259	0.1998804738403	0.204396430941742	0.208229134598073	0.208199194088479	0.223848218438315	0.208252633056442	0.20549358290652	0.192992733888721	0	0.189026281951833	0.214991697030751	0.208293926381674	0.210326690549523	0.214991697030751	0.189026281951833	0.203714213198875	0.203871941034212	0.204717369850973	0.200542375967304	0.20037946663904	0.202476761094314	0.222435209062954	0.201396698893341	0.203028348934884	0.200849307457345
15462	0.111477142444366	0	0	0.134300833068617	0	0.131052477109669	0.130743681053491	0.123269268080296	0.126644176182658	0.130614157725117	0.122860449377391	0.123294828468986	0.120306389785586	0.121793299007874	0.137403845473236	0.120504849891087	0.134003336333888	0.121978454125627	0.118318103183862	0.121280449477389	0.121595035545031	0.119259993782579	0.119691246358392	0.127604748785525	0.117714942988634	0.121355025174431	0.119202983360502	0.119157314341424	0.121858637332762	0.113649738975937	0.116152652439952	0.112302726539396	0	0.116920925745633	0.113730293166725	0.12721186329901	0.127148485188287	0.113730293166726	0.116920925745633	0.120885704597229	0.121078206124713	0.121650286904975	0.118230600618619	0.11810612836712	0.119818992845999	0.134003336333889	0.118910223457684	0.120304068727794	0.118477037505408
15468	0.173442367323157	0	0	0.167906604430603	0	0.161912653603629	0.164624001832961	0.158606013012795	0.163781145572039	0.163935605822306	0.158741299110201	0.158885732688879	0.166137263765741	0.158092907719028	0.169387747175859	0.16617996758109	0.169136300400997	0.158265283528602	0.167445095105825	0.157808614408037	0.158050844597713	0.156433256513869	0.166870138903181	0.162569807857097	0.168017954592262	0.165936888062254	0.156400426390449	0.156374045697741	0.136128770140176	0.158416290840569	0.154369033231511	0.170883720362466	0	0.169667489687068	0.150995414641649	0.165481737581833	0.164308270915723	0.150995414641649	0.169667489687068	0.165345796552037	0.165542029601675	0.165694444098946	0.167741668796623	0.167640525668195	0.16653356231651	0.169136300400997	0.167336569666856	0.166136537394013	0.167508542015466
15476	0.159261843905989	0	0	0.167420365985708	0	0.166451380244304	0.166085995733132	0.16154570484313	0.163937270852856	0.165483179664126	0.161290559481724	0.161551096393202	0.162566498483256	0.160679758729234	0.173618699713359	0.162718886489839	0.171623688568705	0.160784372921966	0.161827676266061	0.160389174275526	0.160567975392201	0.159206038206742	0.162490114904998	0.163552625804002	0.16167570336458	0.163168086954815	0.159174066140872	0.15914848586701	0.164151372762479	0.151176659132269	0.157239615152874	0.159212451664963	0	0.167093297145289	0.154052052957435	0.163442306110804	0.164127259406852	0.154052052957435	0.167093297145289	0.162481369504394	0.162798153189308	0.1632518681672	0.161898549015485	0.16177146982926	0.162420589171992	0.171623688568705	0.162173569467282	0.162561470184891	0.16196096508662
15481	0.182257895226992	0	0	0.204891451243309	0	0.208459507953509	0.205581101011272	0.203030768462845	0.202559014071258	0.206290693443166	0.20187334060169	0.202509278764466	0.193882862039785	0.200937322044069	0.212020997405355	0.193993346892985	0.211784086504006	0.200909012037855	0.191025977518641	0.200345771214792	0.200462490595553	0.198892877118545	0.192670637522852	0.203629735382026	0.189997703028527	0.194879469894539	0.198820742313639	0.198762672722394	0.228948499334576	0.199294542718558	0.196707738081448	0.18272901179055	0	0.183998749596088	0.207145858378942	0.201782044220596	0.202782813842617	0.207145858378942	0.183998749596087	0.195201015985132	0.195087388735189	0.195352119901067	0.190670292786992	0.190668930395836	0.193104019159235	0.211784086504006	0.191601446822576	0.193880871724899	0.191089846813211
15500	0.229283613493438	0	0	0.198792539532329	0	0.201701104021457	0.200126368124081	0.208710265220423	0.203865972489602	0.199659431115789	0.209824381244911	0.208991090031251	0.212109568281288	0.211543554514728	0.21162446529624	0.212084674026386	0.212748826550009	0.211401596757901	0.214709999364355	0.21252744519154	0.212143751600833	0.215624636431703	0.213363902565516	0.203254742251946	0.215689051538062	0.211409857688471	0.215748230526358	0.21584784131245	0.172207379620043	0.204132274222067	0.220123197834387	0.221692927008133	0	0.219078874728074	0.204190127382041	0.202342384660827	0.202981693273786	0.204190127382041	0.219078874728074	0.210701961728113	0.21095227264402	0.210962905395014	0.21512914335656	0.215056509128504	0.212868727262578	0.212748826550009	0.214315643803588	0.212116873489124	0.214728064372101
15503	0.146869431789298	0	0	0.159159617042151	0	0.159035331683097	0.15910414159861	0.155829837942919	0.157188876964614	0.161335511647315	0.156233043027426	0.156264123808455	0.151391411533842	0.15566668580479	0.167791063075036	0.151719523637736	0.167208464996214	0.155892551341156	0.150093441796128	0.155471315855883	0.155748852703061	0.154097882997121	0.151371901218209	0.160286416140306	0.149821813491104	0.152653761085719	0.154076171575728	0.154058819543499	0.140124922474455	0.15192087870727	0.151870178018591	0.145235614618249	0	0.142206945719578	0.147520663091943	0.154895652895499	0.156583875279341	0.147520663091943	0.142206945719578	0.151333922267231	0.151725119751854	0.152772828064461	0.150256572415122	0.14999854539228	0.15117823375014	0.167208464996214	0.15078220296457	0.15138914703209	0.150366037523444
15510	0.113732503216057	0	0	0.142561612997554	0	0.137271265809344	0.139728337578505	0.12771009364951	0.134634024733651	0.141605742940704	0.127631973904696	0.128163512039484	0.124793282760659	0.125810104632628	0.148067588249667	0.125134936162489	0.14300093376624	0.126230184121248	0.1218305208252	0.124971904469378	0.125603461796069	0.121242417103946	0.123955254716878	0.13778238555144	0.120950039272636	0.126510290262175	0.121144211290029	0.121065364407813	0.135824104354742	0.119506726472493	0.115631835038118	0.112934710854794	0	0.11711622170458	0.119023393899873	0.134085341425984	0.13484133258874	0.119023393899873	0.11711622170458	0.125569008159115	0.125900577828429	0.126932826098868	0.121734794709282	0.121521713998476	0.124088777130365	0.14300093376624	0.122767140520023	0.124790126209696	0.122094822652475
15518	0.0707887754602215	0	0	0.115818149686256	0	0.108812805679362	0.111024789882959	0.0945288479171639	0.102733893279366	0.113019497681259	0.0938586481346613	0.0947829063329637	0.0865938345159565	0.0913341108072706	0.114743453257865	0.0869543005933615	0.110629535940585	0.09179392341086	0.0824499269729471	0.0901077889517986	0.0908715914743934	0.0853201519308198	0.0851816720822572	0.106879117304527	0.0811577355608395	0.0886701001393645	0.0851801065783266	0.0850676907448551	0.118136294896324	0.0842183970688875	0.0784299238200555	0.0709561986500096	0	0.0716202803626323	0.0858212402771883	0.103430558039302	0.103614781261373	0.0858212402771883	0.0716202803626322	0.088125900210302	0.0882653533228762	0.0893176943768307	0.0821846868088548	0.0819957543462036	0.0855391048760171	0.110629535940585	0.0835699998259362	0.0865907279266224	0.082715283199863
15520	0.346447954869562	0	0	0.306821326993302	0	0.320149094679593	0.319057121465862	0.329239022795261	0.324983384549202	0.320459078887025	0.329401867609991	0.329048041826396	0.334055827951048	0.330458192333072	0.335636713476871	0.333916730892068	0.336613046547382	0.330209893439621	0.33592243082825	0.330907153682712	0.330545043848074	0.332927170610924	0.33472028948394	0.323731833720438	0.336496296607109	0.33320786528105	0.332971551119818	0.333006918384362	0.341043107838381	0.331853229741601	0.335957681551727	0.34112432379401	0	0.344361730322791	0.312699611655975	0.318150677984498	0.323540723970411	0.312699611655975	0.344361730322791	0.333207441009191	0.333297100128909	0.332933661275941	0.336039172267407	0.336111840114696	0.334544767180524	0.336613046547382	0.33543210637483	0.334062375634863	0.335803455829617
15537	0.145922623918568	0	0	0.150246902434621	0	0.150645532342809	0.148744865729073	0.147929086034045	0.147859906181959	0.148387462484002	0.147964261430022	0.147950353285816	0.148800833172227	0.147999906969532	0.160418392459778	0.148952066186165	0.155762913000891	0.148029693246882	0.148310120345699	0.148070153814642	0.148085276245924	0.148139023249302	0.148844817057834	0.147696239682893	0.148233420065602	0.149353016906865	0.148153654297678	0.148165668985138	0.132212095236939	0.138212151420964	0.148084865884785	0.146402045516741	0	0.157063992222847	0.136677589221187	0.146833568253408	0.147571408376016	0.136677589221187	0.157063992222846	0.148508515310549	0.148913791408065	0.149395126232024	0.148408346964809	0.148283060819091	0.148731813905201	0.155762913000891	0.148613300459092	0.148798539808145	0.148439277770217
15587	0.624799439095454	0	0	0.504486708569165	0	0.51870366491268	0.516213502269123	0.565133024742171	0.542547094985043	0.524737815113026	0.569528209985895	0.566231836259978	0.580237284441493	0.57616877845027	0.556172567663244	0.580027057706989	0.556979878073296	0.575468684061033	0.588512433972884	0.579676097138805	0.578110085727499	0.591174157204748	0.583975209507044	0.543988479557512	0.591323333723453	0.577685020594749	0.59157015228423	0.591887933858655	0.540597926408607	0.598288732235535	0.607875774236239	0.610489078781305	0	0.61516505271658	0.540522453778759	0.534700948575715	0.534596164637614	0.540522453778759	0.61516505271658	0.575553728807901	0.57645538073309	0.576238070926269	0.589494941680781	0.589493041645665	0.582603197264727	0.556979878073296	0.586950825725421	0.580245771367647	0.58834004860377
15654	0.154237718412724	0	0	0.173015377512938	0	0.172108707414128	0.175151757399373	0.170020663996599	0.172889671867626	0.179826228831257	0.171258053127426	0.171099865097881	0.162623467799645	0.170375285098621	0.186301044611607	0.163107215659661	0.185535349642343	0.17084057514961	0.160164033773619	0.170118497318638	0.170654570512995	0.167650510580738	0.16231796449826	0.179338452774189	0.159535610734469	0.164631965962202	0.167617178645627	0.167590413695343	0.161049909866447	0.170202698158331	0.163634096219576	0.151672161149787	0	0.145427844722606	0.167867519894947	0.16849594267729	0.171652308599607	0.167867519894947	0.145427844722606	0.162869493553226	0.16335033661794	0.164901015322329	0.160295175880019	0.159946473430504	0.162150332676619	0.185535349642343	0.161244802268451	0.162620284824812	0.160549646125502
15678	0.189446271489491	0	0	0.203398668996393	0	0.203473806405866	0.200749685799605	0.196721956961031	0.197792817712178	0.198360361183275	0.195039258913431	0.195827017464729	0.194902231136843	0.194181770883893	0.204271853269817	0.194790844122717	0.203672039624007	0.194031750168806	0.193700432669142	0.193575147042935	0.19357123974196	0.192583993255652	0.194086190134497	0.195098483616518	0.19318720932993	0.19485291771192	0.192513424966401	0.192456674455246	0.21993972154744	0.185681157348158	0.19126718285315	0.190965516889737	0	0.196786821700504	0.194572130839197	0.200530119856332	0.199101259252438	0.194572130839197	0.196786821700503	0.195817508684964	0.195558367030792	0.195116971751391	0.193384284121748	0.193519653612033	0.194486443808485	0.203672039624007	0.193704325685401	0.19490061655764	0.19359575002172
15721	0.589832549165044	0	0	0.570752867167972	0	0.56742589402149	0.543836048375871	0.586625789836812	0.555135753206741	0.525173689059041	0.579542424506698	0.580195238485703	0.583452202484117	0.585241011430911	0.538051963995626	0.580925885911642	0.549125624907319	0.582442698332853	0.593663316095302	0.586970007523876	0.583706463027404	0.602408948606176	0.583665941943667	0.532337055350525	0.595851298271126	0.573760244040549	0.602621122855937	0.602791284889182	0.607864345500971	0.579608971986884	0.628223369014623	0.633139503452609	0	0.597866366352023	0.552143780587395	0.592230778897164	0.561726415394255	0.552143780587395	0.597866366352024	0.584878007401078	0.580849454523193	0.572851931566999	0.592415902485464	0.594419395862409	0.585137153454903	0.549125624907319	0.58828010031693	0.583473365224595	0.591537772464909
15724	0.224267835111102	0	0	0.22267257400318	0	0.228350696313443	0.225018333088435	0.22868063563275	0.225819671220365	0.224700834639651	0.22797728874679	0.228146168250356	0.227398410922955	0.228201721712033	0.236337713816751	0.227350974247389	0.233960210218753	0.227999263759972	0.226611526166794	0.228212613630307	0.228005068552207	0.228980815032536	0.226918137622123	0.224498655223337	0.226252581516589	0.227440485252267	0.22898186119387	0.228982662194523	0.242316720118721	0.227100214774275	0.230102605307462	0.224413405859462	0	0.234852946969968	0.234446390451306	0.224226915810698	0.225463026811859	0.234446390451306	0.234852946969967	0.227744537209992	0.227770459353251	0.227595611447116	0.226407543227672	0.226489261708198	0.227148599473262	0.233960210218753	0.226645205933471	0.227396941075119	0.226553796748551
15741	0.329998261544074	0	0	0.296043392891499	0	0.300246696319507	0.297626393870852	0.305016297710745	0.301811241391457	0.293151653630206	0.303489270819552	0.3037184139301	0.31513502314984	0.304430118233683	0.304783646058618	0.314472624567277	0.304207646360349	0.303864564150598	0.31804635461953	0.304632287709644	0.304007089169492	0.307319255097674	0.3153158829834	0.294283829920086	0.31870366026672	0.312514518631706	0.307340034174728	0.307356473787302	0.328998812158708	0.306026502392901	0.311772875396649	0.328640352860824	0	0.337070958342864	0.315489812405507	0.305499469899284	0.302928140715823	0.315489812405507	0.337070958342865	0.315027387932162	0.314318341611245	0.312213995677835	0.317752507853209	0.318274030104056	0.315644224200806	0.304207646360349	0.31660237676615	0.315134440725737	0.317487899063678
15747	0.114476619857071	0	0	0.138405789366557	0	0.128593105569623	0.130592394967876	0.118253242775078	0.125171024355144	0.12806345132527	0.117333407147458	0.118070794544324	0.119609346337134	0.115773697878343	0.131259128795095	0.119596466445271	0.12923790999275	0.115956313190017	0.11841671173166	0.114957266060579	0.115341100815366	0.112210961677278	0.11898670078811	0.123731776414378	0.118003747479096	0.119848869702708	0.112118068727021	0.112043493457857	0.120321104049781	0.108860095159175	0.108265180993014	0.115520769595926	0	0.116860652042365	0.110047560078686	0.130358657799267	0.127161762867602	0.110047560078686	0.116860652042365	0.1203947421151	0.120208587466787	0.120076525108685	0.118238270712226	0.118268078502435	0.119240362016091	0.12923790999275	0.118579968092724	0.119607349460551	0.118408805690119
15748	0.124798926485018	0	0	0.138578009498097	0	0.133034634537145	0.134066160872862	0.125459099309777	0.130619282538956	0.133181567817778	0.124989130894369	0.125472759921687	0.127373292463715	0.123830508057287	0.137372603511957	0.127486126109254	0.136080381633422	0.124008440797411	0.12675636018097	0.123250914428867	0.123572217206587	0.121094750457667	0.127285340846403	0.130020855579091	0.126635043968369	0.127829203579289	0.121028850376857	0.120975955931421	0.116060210506442	0.120175291761535	0.117860062402823	0.124557297949315	0	0.126200153670558	0.116116898651502	0.132561418198712	0.131503870329354	0.116116898651502	0.126200153670558	0.127456677924393	0.127594149373051	0.127905191971769	0.126815299684159	0.12671050149824	0.127244966132896	0.136080381633422	0.127035760287841	0.127372267651751	0.126864943584524
15793	0.252949001117258	0	0	0.197505394012851	0	0.182440812280568	0.184796375521938	0.177151438835116	0.186603701495509	0.17452482680629	0.175135741348792	0.175888055880219	0.213636000981221	0.174807090543633	0.183316835865773	0.212625653784184	0.179613685180783	0.174450453736594	0.221681333150903	0.174396721749904	0.174130266444513	0.174793146752017	0.215646032705619	0.171931921740825	0.224247120647581	0.208821281505856	0.174748364003446	0.174712270739735	0.155219528492494	0.175576435201063	0.17604788876807	0.250031269984056	0	0.273537396762378	0.168775941892297	0.200273903410026	0.190494223512437	0.168775941892297	0.273537396762379	0.211550378399566	0.210945728077251	0.207796553652606	0.221920550973193	0.222558149863024	0.215408911528679	0.179613685180783	0.218951284989396	0.213633928686978	0.220888289160035
15801	0.182553943178207	0	0	0.18065564719328	0	0.178612414066608	0.175737594344231	0.174623992790281	0.174532693395863	0.172309332373583	0.173353007804366	0.173798185014206	0.177129634502194	0.173249215898669	0.178637336617033	0.17691058376833	0.178917154215438	0.173017442201952	0.178132069709886	0.173059360692499	0.172869832965172	0.173491605971671	0.177207783660978	0.170649629118907	0.178403434171324	0.176244908899909	0.173473171428488	0.173458392257847	0.163862850832924	0.17036822733325	0.17441733689999	0.181953028977845	0	0.182752358537364	0.170257529064162	0.178957086742828	0.17595744694861	0.170257529064162	0.182752358537364	0.17716003558639	0.176869780742918	0.176144279363874	0.178066328018823	0.178222432530866	0.177298058186473	0.178917154215438	0.177656006352489	0.177124860687591	0.177958175136837
15841	0.101103243533118	0	0	0.129817937449781	0	0.12626791982847	0.126158383218798	0.117008838686589	0.121101525547167	0.126637242888887	0.116516355453562	0.117067864782404	0.112024850498661	0.115122062387614	0.13204928010337	0.112277176344638	0.12883478939633	0.115364432362456	0.10943418845625	0.114444593794276	0.114857137744525	0.111794283264088	0.111207273197002	0.122963377447522	0.108639689591179	0.113381036119533	0.111717483860061	0.111655895878987	0.120306183896633	0.107028330299564	0.107789604389925	0.101733361199029	0	0.104550394016697	0.107259672287635	0.121523594076786	0.121638176131068	0.107259672287635	0.104550394016696	0.112850253068217	0.113034414723331	0.113768475319539	0.109306484906613	0.10915527619706	0.111385894277668	0.12883478939633	0.110189968595614	0.112022316711384	0.109631364589345
15859	0.0828640229196004	0	0	0.125366466325831	0	0.116964606549263	0.11765453015375	0.103900458585952	0.109422446004929	0.116948419209488	0.10265658372036	0.103642640470357	0.09383489206065	0.10058791953184	0.112459242049516	0.0939781395440805	0.115757719164617	0.100816230673304	0.0911296334600837	0.0994929212649271	0.0999893802408714	0.0958980088464868	0.0927496772851472	0.111267752556019	0.0902453206234639	0.0948991346652464	0.0957731539250258	0.0956728808736174	0.11096269828724	0.0947024376209094	0.0908446200044029	0.0837125130509564	0	0.0727605858040366	0.0961064733305451	0.114223658374714	0.111530508621743	0.0961064733305451	0.0727605858040365	0.0953503390248766	0.0950077544883702	0.0953481627899168	0.0908761502178015	0.0908168287497306	0.0931000100321813	0.115757719164617	0.0917419538574994	0.0938327600975856	0.0912390985132636
15867	0.13892009330359	0	0	0.160932108676594	0	0.156226969408473	0.156049758150144	0.146968899586894	0.151523845784444	0.154745486023857	0.14583881409741	0.146609122386112	0.145040546898321	0.144390811029595	0.158765216304201	0.145076267672545	0.157250181349808	0.144498330944613	0.143298925862866	0.14358381443178	0.143890431181956	0.14110079940148	0.14424281164599	0.150833027384867	0.142687421799762	0.145548805247433	0.141005771572536	0.140929383196185	0.156696565782198	0.14301404629649	0.137478297297069	0.138517170500199	0	0.139941097818766	0.144374406448868	0.154589001362377	0.152874937196051	0.144374406448868	0.139941097818766	0.14597087391904	0.145822713078962	0.145845128796612	0.143071317172655	0.143082257521332	0.144539613098696	0.157250181349808	0.143611478128815	0.145035713038678	0.143321994866518
15905	0.337423509010255	0	0	0.29667267435866	0	0.311704719973724	0.315447082620635	0.326647236368277	0.323322416531283	0.323813983466386	0.32996498615525	0.328486352339273	0.327850091059639	0.331347130949105	0.344771341111518	0.328343010253706	0.342140166150483	0.331703485083425	0.328480546804858	0.332357986911662	0.332477547813019	0.333428295775456	0.329129087095167	0.330785633985772	0.328958091334548	0.32914104504455	0.333535088841117	0.333620773761889	0.311531475974276	0.337023608090755	0.334289551297751	0.327241031043566	0	0.32436640404886	0.303635141631271	0.307844446549064	0.318861132039973	0.303635141631271	0.32436640404886	0.326071589119598	0.327089262010838	0.328828839500762	0.329096865704055	0.328639199479317	0.328317751245228	0.342140166150483	0.329140032939344	0.327854256304202	0.328894034146554
15910	0.237227786372065	0	0	0.202852595696209	0	0.209645242645527	0.210244932068718	0.220420098485612	0.216080342011746	0.214016606640514	0.223138780452806	0.221741920613147	0.224554879605488	0.225000663468599	0.232168149037283	0.224893925363327	0.228881956784864	0.225163335058662	0.225932173667999	0.226245876603783	0.226110965769072	0.22875161353845	0.225909818131455	0.219536916469919	0.226638032563698	0.225201207135272	0.228901384902051	0.229022049143807	0.186289978201606	0.223014971646505	0.231775630205851	0.227552582506108	0	0.235146462201947	0.220838207764185	0.207596233452483	0.212924856663068	0.220838207764185	0.235146462201947	0.222633393304295	0.223615373205519	0.224829166086349	0.226540895431827	0.226188489720209	0.225159193478327	0.228881956784864	0.226271054478275	0.224562324261827	0.226246898802842
15918	0.109596177249492	0	0	0.139469419499604	0	0.127149157317405	0.129262278935051	0.117343674506987	0.122986468101503	0.124411254414775	0.116237643433852	0.116948604820428	0.116755799797394	0.11499132139582	0.127278203448327	0.116554773982517	0.126389801717358	0.115069572408873	0.115518284969298	0.11430693998021	0.114553344353278	0.112294664306986	0.115753320711489	0.120354036019306	0.114967252214558	0.11645944407671	0.112218765264335	0.112157888355479	0.123756023846202	0.105953526408068	0.109452477575381	0.113312774114131	0	0.112645630468991	0.114220872497131	0.131115743660932	0.125946470601268	0.114220872497131	0.112645630468991	0.118119402884294	0.117530535091206	0.11676121006354	0.115122189627309	0.115321630357826	0.116275477890726	0.126389801717358	0.115403369006385	0.116753511107481	0.115349962354143
15935	0.255330893364048	0	0	0.263663807784852	0	0.273410952502992	0.270149163255902	0.275716427574641	0.269087862309487	0.272367932402118	0.275140383153127	0.275273324300204	0.256701744091086	0.275323459767114	0.272086721113235	0.256782529560156	0.284448746562461	0.275132871404383	0.255887566079654	0.275298231084579	0.275107787240788	0.275983573974777	0.256448113666059	0.272854091951158	0.255613667168472	0.257135304926322	0.275977658202099	0.275972711145304	0.267565476617469	0.268405183109398	0.277388862714973	0.253154019297443	0	0.22026574424959	0.250487719036164	0.266497258627512	0.269217825513012	0.250487719036164	0.220265744249589	0.257563400466239	0.257023361553046	0.257273739282729	0.25583543804358	0.255782271474244	0.256514356375399	0.284448746562461	0.256129160689022	0.256710206415932	0.255945686657421
15958	0.637705431654775	0	0	0.572320973410863	0	0.605806747556648	0.603604305458076	0.642371938865625	0.624658121242678	0.612656831833837	0.644807062689715	0.642756962352181	0.648376662709397	0.649114413181836	0.637291678794313	0.648169354548369	0.633793903913743	0.648548078193499	0.652590090463111	0.651251008385164	0.650159804510726	0.658744540925319	0.650065096001857	0.627472336032231	0.653858977595527	0.646849881799697	0.658969768679925	0.659150037308102	0.693377991057699	0.685370784607242	0.66980068327395	0.664848419415957	0	0.666557826040863	0.69551742704884	0.608290394045168	0.618313618013233	0.69551742704884	0.666557826040863	0.646116173979507	0.646446324349831	0.64612550466149	0.652887613296772	0.653056628249873	0.649541714575745	0.633793903913743	0.651582445725639	0.648385339913187	0.652367059261485
15981	0.349558155269836	0	0	0.320249846837232	0	0.329683688641484	0.331297420370834	0.335945198976228	0.335374848714885	0.333899961717645	0.336277968959986	0.336097002643952	0.337801720671845	0.336424036464888	0.348181379966013	0.337719669707115	0.34736917910943	0.336431575000432	0.338359915843069	0.336453372264848	0.336457516310433	0.336385670278627	0.337933236285724	0.336644364158668	0.338466054821483	0.337445759391843	0.336373126528467	0.336362604851177	0.357917853602728	0.342979026912256	0.336290165665856	0.339913602189055	0	0.333539253402803	0.318641532132898	0.329987597307622	0.334403036020881	0.318641532132898	0.333539253402803	0.337718456800684	0.337559741630521	0.337345258189918	0.338318984606975	0.338382515805082	0.337931840181496	0.34736917910943	0.338140839459215	0.337800233763526	0.338273861580037
15991	0.149525116274592	0	0	0.197758681232997	0	0.192459549058764	0.188315956700662	0.184284247191864	0.184304929200595	0.180417175064953	0.181413147301764	0.182485922933467	0.184687729767874	0.180905898740947	0.191077772264247	0.184081146963455	0.186356741553639	0.180441612136826	0.184054589062367	0.180331320914465	0.180001611903612	0.180652860747784	0.183225644195317	0.17656931833771	0.183434896818178	0.183056729965979	0.180589408352612	0.180538416253154	0.199584846269205	0.19851935570893	0.181506872986134	0.184678688272413	0	0.194300698984525	0.20400389996015	0.194511984346893	0.187864955744734	0.204003899960151	0.194300698984525	0.186555301307846	0.185474725010624	0.183373986446223	0.18328456671632	0.183838990978053	0.184186372905531	0.186356741553639	0.183239752181841	0.184686749870399	0.18354047435659
15999	0.295366019558614	0	0	0.230045546366276	0	0.24115358116371	0.236063229034343	0.258595187561699	0.245866419711905	0.235292330771712	0.259929011975049	0.258464805575744	0.267026684929062	0.263742792304067	0.250456105481031	0.266790029774658	0.254323336696985	0.263127175632938	0.273202573534386	0.265716956773341	0.264603005779918	0.27326087107394	0.269649364356713	0.242465734644732	0.275395144979256	0.26486345357105	0.273507519924364	0.273706031164953	0.198675387297494	0.274621777104483	0.284781076335155	0.290837632723441	0	0.289675076424379	0.265814494660243	0.241730557075652	0.243749039088999	0.265814494660243	0.289675076424379	0.264049650249355	0.264387566262014	0.263843368747193	0.273942196488354	0.273968015567103	0.268711093996879	0.254323336696985	0.271942549253317	0.267023195266455	0.273047601220171
16010	0.105297383666569	0	0	0.143852513932405	0	0.139156892220167	0.141732876075806	0.128464599149801	0.135177608854328	0.145475096316687	0.128393815807189	0.129034434647944	0.118869032397477	0.126169973134886	0.146790019684102	0.11932677932397	0.145500204302454	0.12667501590756	0.115095834464678	0.125134680717303	0.125898877905435	0.120603588291455	0.117840361657079	0.141022308734026	0.11398508238414	0.121129752318764	0.120481302455327	0.120383053435923	0.13800873610911	0.122012281660466	0.113904595815225	0.103779456459416	0	0.0981313384211525	0.120597317652402	0.133962085774157	0.135285018677933	0.120597317652402	0.0981313384211523	0.120011776873803	0.120260586866805	0.121661106130922	0.114993165438695	0.11470660706904	0.117982945844931	0.145500204302454	0.116316921298808	0.118865726903976	0.11544747285492
16020	0.486348680386158	1	0	0.483250291516714	0	0.505831527562834	0.492174354874483	0.516404397517137	0.500102213378883	0.482041449734412	0.51117113808854	0.512158655943901	0.517388666000313	0.513512707853738	0.504776232555917	0.515735579075046	0.500385991792669	0.511849148042205	0.519636741728784	0.513838143167686	0.512076567046367	0.520969585332268	0.515366671382493	0.485129996921467	0.519278068442948	0.512060147301737	0.520993211152847	0.521011448215214	0.613566958737351	0.544477327626439	0.532760090579357	0.531833388315126	1	0.54228983706939	0.543521476725276	0.507442169017037	0.503252480642111	0.543521476725276	0.54228983706939	0.520122848874512	0.517597546327682	0.512208321410025	0.518059544475082	0.519512824196266	0.517235521450455	0.500385991792669	0.516782327164447	0.517408525495396	0.518209443019017
16023	0.145445442474372	0	0	0.154427221692679	0	0.148947641772803	0.148065172630045	0.142040948669504	0.145027891797233	0.145621799407125	0.141113170871409	0.141619922446096	0.14381533065456	0.140388427811024	0.150467263624278	0.143769325990972	0.149766839361052	0.140380018170756	0.144054872404619	0.139965610009301	0.140059669993261	0.138969175932255	0.143837417147791	0.142907360344851	0.144163786126181	0.143623657420522	0.138924455343345	0.138888631357028	0.127879472874328	0.130899685882611	0.137717383821896	0.14531852329957	0	0.144360554405882	0.128770656760512	0.14937133136937	0.146482171085107	0.128770656760513	0.144360554405882	0.143890148102281	0.143788150535779	0.14361100299995	0.144068112595414	0.144088188749676	0.143847070802887	0.149766839361052	0.143953273075548	0.143813192083062	0.144026092798233
16025	0.362918262100593	0	0	0.32412367964601	0	0.339575742503737	0.340456095519234	0.355689996013758	0.349255871346259	0.346351683056305	0.357554882474484	0.356481285546602	0.357021321198722	0.359203464726958	0.36374777510428	0.357139179641267	0.361427547773076	0.359161243969245	0.357263710523543	0.360117607618086	0.359852843801204	0.362476551177712	0.357387380996884	0.352618449948601	0.357313261982046	0.357306253571437	0.362570456888078	0.362645566553101	0.381290052856958	0.376555488955258	0.365490477203255	0.356417608750589	0	0.363765102272718	0.382212156765153	0.337904363306279	0.345458954788296	0.382212156765154	0.363765102272718	0.35621999643745	0.356689055149009	0.35717484633519	0.357358143687189	0.357290323746921	0.357181956212955	0.361427547773076	0.357387119017697	0.35702003029327	0.357332883274184
16033	0.0761840282822275	0	0	0.116930381077348	0	0.109777211359336	0.112400433264098	0.097073698185942	0.104825570515742	0.11401715078449	0.0965242791007167	0.0973586219719885	0.0897976392322037	0.0941960614507422	0.113399662229101	0.0901210245770324	0.112362852633751	0.0946251471275907	0.0863439620461082	0.0930633267835293	0.0937725173290761	0.0886006353070333	0.0886768447427408	0.10841979521569	0.0852841446429114	0.0915748684767838	0.0884701457402383	0.0883653522257489	0.110903547690609	0.0912197449393184	0.0821054661419707	0.076305663923309	0	0.0732521150906892	0.0908398412020314	0.105791379966945	0.105784034540382	0.0908398412020315	0.073252115090689	0.091087162774011	0.091164944956761	0.0920983512731122	0.0861607358507619	0.0859711399449808	0.0889360430417047	0.112362852633751	0.0873287244917957	0.0897956442667958	0.0865947765273106
16037	0.205878631196584	0	0	0.207336260774065	0	0.213648840067143	0.21482826387243	0.216940240828765	0.216195695654565	0.221567206820748	0.218550798611305	0.21806905000503	0.209910906352501	0.218383739010501	0.231289350554709	0.210459260739511	0.230484839537295	0.21874627103992	0.207891428574194	0.218478051902189	0.21882497714363	0.21723716713502	0.209961041127348	0.223298237879951	0.207433510549514	0.21199399212726	0.217240417559527	0.217242911220908	0.20936033492456	0.23010002041769	0.214886031340819	0.199852457070638	0	0.196015879817235	0.224841178050813	0.207642053903566	0.213444275114767	0.224841178050813	0.196015879817234	0.209600873801038	0.210332862719145	0.212138678987258	0.208145377988039	0.207735857362562	0.209609878539495	0.230484839537295	0.209004630458483	0.209904437726655	0.208328049320445
16044	0.0892736146758564	0	0	0.124654679170972	0	0.120419711428582	0.120106084264695	0.109386040323986	0.113852882006787	0.120561060409177	0.108653447506235	0.109355467637603	0.102240990401427	0.106993394877238	0.124783582561892	0.102497980022168	0.121574037275326	0.107250303765124	0.0991003131015845	0.106166505458092	0.106630114417274	0.103099466205571	0.101149980339823	0.116127914303161	0.0981063821754408	0.10375286986783	0.103005751898953	0.102930581601629	0.118980745584987	0.0973540695834825	0.0985653139637422	0.0901724786977499	0	0.0917027495420525	0.0991068543482302	0.114932042299433	0.114673351753255	0.0991068543482303	0.0917027495420523	0.10341418103212	0.103510297112751	0.104243623770778	0.0988858160310573	0.0987513263658705	0.101437928593388	0.121574037275326	0.0999346661810228	0.102238036606571	0.0992930890738266
16098	0.0729118000069808	0	0	0.121894045637739	0	0.11714554522358	0.116836868798345	0.103714249917968	0.108020944688743	0.118761172950694	0.102724599302429	0.103670113952289	0.0881319147241593	0.100495587571189	0.114733805018274	0.0884630805603473	0.117363145487767	0.100818852838923	0.08421614035212	0.0993621262449269	0.0999650660566744	0.0953096374168868	0.0867832918904078	0.113026243821398	0.0829890836371596	0.0900604560564164	0.0951800443196811	0.0950759916151892	0.116562075581721	0.093232549350564	0.0895253916477702	0.0732893180314439	0	0.063019108241694	0.0948738075698489	0.109705258712655	0.109219990157546	0.0948738075698489	0.0630191082416938	0.089852384971633	0.0897165171482145	0.0906734491277136	0.0839580311757052	0.0837848560798128	0.0871320012394131	0.117363145487767	0.0852648227280467	0.0881289975457764	0.0844615959711334
16123	0.0815585486719451	0	0	0.124093316292476	0	0.118642125437241	0.118777925136603	0.105851619072748	0.111177615535613	0.119588733121674	0.104976948773515	0.105823868629844	0.0963054091578908	0.102956612029525	0.121937183033104	0.0965840326254467	0.119207623960813	0.103266580932654	0.0925926962706726	0.101944406928575	0.102506302045867	0.0982316040141081	0.0949604508567939	0.114350084458346	0.0914037113906759	0.0980308695378719	0.0981164059134856	0.0980239666397807	0.12221741526354	0.0927045713442373	0.0928516439231258	0.0823654255465921	0	0.0812235251542388	0.0957551635776071	0.112844792151207	0.112262983219855	0.0957551635776072	0.0812235251542387	0.0978279796028968	0.0978333492974284	0.0986237702526499	0.0923064737687253	0.0921750358025278	0.095339307004578	0.119207623960813	0.0935327654379786	0.0963019822507666	0.0927944545599745
16154	0.168594269019169	0	0	0.170326139219858	0	0.168386817420187	0.168085837240307	0.167300207244667	0.167500562767584	0.167094107096741	0.167570685401592	0.167424993032878	0.169133542559355	0.167791613624448	0.17960605948679	0.169177138225939	0.17532142563432	0.167825191986895	0.169064672134281	0.167972838587942	0.167964311669876	0.168334276764535	0.169175010709547	0.167131039955599	0.169077931806869	0.169286473335841	0.168361628712518	0.168383854223184	0.151856562925426	0.157416033727641	0.168805861760757	0.169030845204268	0	0.176645852993514	0.159410638377354	0.167937733007686	0.167569781184148	0.159410638377354	0.176645852993514	0.1689422803981	0.169144158522255	0.169292409459502	0.169102507109958	0.169068923361385	0.169127816769671	0.17532142563432	0.169132266234617	0.16913036016436	0.169097966713464
16178	0.140537764765361	0	0	0.149787644423916	0	0.148389271922993	0.146272906751088	0.144032188594887	0.144092280455063	0.145177144771919	0.143549734084814	0.143782902215344	0.141855184264346	0.143305133384049	0.151025490582229	0.141931614274647	0.151124406828951	0.143280679017768	0.141652742873252	0.143167633174176	0.143176346326268	0.142937017778615	0.141900014619691	0.143582060428838	0.141654009176705	0.142115726752926	0.142926703008796	0.142918584272131	0.125459197563582	0.135214151288369	0.142643078396399	0.14085563040271	0	0.139257487244174	0.132665291270159	0.145541571190104	0.144656836549874	0.132665291270159	0.139257487244174	0.141836655207973	0.141910231869424	0.142133417541046	0.141726407093296	0.141650927378425	0.141829122760728	0.151124406828951	0.141806871020798	0.141853418685523	0.141726293929475
16201	0.119674565904693	0	0	0.137419962924362	0	0.135786031883948	0.132860280016131	0.130275582624752	0.129218216927872	0.131446672637418	0.129383868737266	0.12980121129774	0.122224468200541	0.128976790072378	0.130036775756922	0.122282487213777	0.136190118899228	0.128892530731679	0.121918481289819	0.12870196314821	0.12868148050427	0.12835049778377	0.122191508478197	0.129087562493279	0.12187779547105	0.12243814392169	0.128323872976887	0.128302578969193	0.107907514970726	0.124908042702698	0.127958041763501	0.120613957027033	0	0.106647012791828	0.121084449446495	0.132082516511415	0.130399188397913	0.121084449446495	0.106647012791828	0.122562967764773	0.12234406488304	0.122477106018986	0.121970167705809	0.121901174222348	0.122161996892997	0.136190118899228	0.122075614384482	0.12222397228939	0.12198660691837
16204	0.160014148209356	0	0	0.153106441693486	0	0.150128977854702	0.147687852018561	0.147371280591484	0.147024835835654	0.143990024738671	0.14660408447063	0.146784988774451	0.152256112508683	0.146901776622038	0.150295898672602	0.152077177314899	0.151140011803125	0.146688683805468	0.154332869232856	0.146985651258422	0.146746904063222	0.148078116847798	0.152943422147681	0.142929468148329	0.155062212266083	0.151226876248461	0.148096983485385	0.148112345772218	0.118783962756627	0.139386774904357	0.1499280657302	0.160930456853575	0	0.161448603414571	0.135361350290667	0.151082061599417	0.148259392122881	0.135361350290667	0.161448603414571	0.151595970409838	0.151502660176008	0.150935949220889	0.154509088287387	0.154582324437146	0.152759755613717	0.151140011803125	0.153773504522117	0.152255616104632	0.15421389388111
16219	0.114233630233176	0	0	0.133554840953282	0	0.13335401174708	0.131668846754313	0.129406250027911	0.128673202327368	0.131565821653346	0.129292117879809	0.129421389069708	0.122156520513482	0.129011595028523	0.135866612689411	0.122340441728362	0.137461929199503	0.129069647345962	0.120776572289733	0.128901482282472	0.128987813100431	0.128375331825669	0.121831675266082	0.130054705387325	0.120386055857029	0.12299586078952	0.128367130204686	0.128360711253019	0.11480757073388	0.124979633251996	0.127372036312152	0.115943263091752	0	0.112343745569538	0.124301721693431	0.128333302375403	0.128887275711771	0.124301721693431	0.112343745569538	0.122551601262765	0.122645266170045	0.123179184569693	0.120779664281134	0.120640100135603	0.121849663584803	0.137461929199503	0.121275542989204	0.122155534418966	0.120937531674246
16228	0.142579616765072	0	0	0.170934535798292	0	0.167167319458021	0.166546604259034	0.157437907835556	0.161447624783556	0.165335948206953	0.156214625324311	0.15702040018395	0.153661118987592	0.154753744738593	0.171030589082581	0.153724424273932	0.168107635823638	0.154851313130823	0.151212836828863	0.153942274177208	0.154239893908385	0.151511375143393	0.152550374125215	0.161097554670116	0.150347463379767	0.154432872344377	0.15141836879184	0.151343692005051	0.175160276503718	0.142891393642501	0.14799750466938	0.144677927696258	0	0.149462925554899	0.14904759737246	0.164066965861529	0.162742565540955	0.14904759737246	0.149462925554898	0.154876670094707	0.154765116239979	0.154868618294882	0.150892153486008	0.150909747393085	0.152967472457507	0.168107635823638	0.151659138935689	0.153661521930754	0.151247122270176
16229	0.273818627139184	0	0	0.235364070963966	0	0.241368978478661	0.242368224873953	0.250320232799504	0.248117	0.245269685434017	0.25225405524742	0.251256056108925	0.257772168443441	0.253545824620286	0.263475086974859	0.257945704387167	0.258806114421381	0.253663878711428	0.259047936508137	0.254390680373774	0.254309296772468	0.256009925068101	0.258752130284899	0.249875229974008	0.259604184040491	0.25797249010951	0.256105535462839	0.256182421942163	0.241358506005145	0.254022265471617	0.257868511810757	0.261399035658217	0	0.27345531368379	0.257697655222513	0.241382669831737	0.245573775857143	0.257697655222513	0.27345531368379	0.256265515606944	0.257003491042192	0.257669377091875	0.259438523911972	0.259250549893464	0.25825350030505	0.258806114421382	0.259132442360814	0.257775289297554	0.259207907958268
16230	0.131115923814184	0	0	0.145173076372028	0	0.145585927573388	0.141551053874916	0.141363148791224	0.139026605271167	0.140087789978298	0.140684778715655	0.140900158221903	0.13549887466691	0.14073202951394	0.146814065949745	0.135564684141525	0.146772441418768	0.140611372570192	0.134785552106671	0.14072353178404	0.14060401641625	0.141204945171929	0.135266985625516	0.138672096745362	0.134577850103771	0.135854898106078	0.141212543798288	0.14121891078015	0.124419895810944	0.128693381933282	0.142012726003829	0.132718161614392	0	0.131555980954373	0.129096411950532	0.140505656813174	0.139622064064472	0.129096411950532	0.131555980954373	0.135790240692746	0.1357922829295	0.135969721522876	0.134756298178875	0.134711787419931	0.135317646576496	0.146772441418768	0.134991917351209	0.135496528087113	0.134841652716951
16232	0.186206196256775	0	0	0.195574158026998	0	0.202405291006178	0.202302222452559	0.204067400547087	0.202562380819573	0.208584667494226	0.205353700731041	0.205001281332278	0.194200072910357	0.205106336516884	0.218085696479107	0.194751391605161	0.217090960437874	0.205428915802175	0.191516553099008	0.205136350725401	0.205459148501405	0.203883351694585	0.193923231425601	0.209642768616376	0.19081053636718	0.196449871494265	0.203880847146339	0.203878774715075	0.200182191857906	0.213595098579485	0.201511032713866	0.181728750970614	0	0.178930312210821	0.210298090486995	0.194402642530852	0.200050826106541	0.210298090486995	0.178930312210821	0.194256834481096	0.194928177648322	0.196716527242424	0.191666455759606	0.191274456204821	0.193705102668892	0.217090960437874	0.192729709294208	0.194193701265432	0.191950719107535
16237	0.108217780516117	0	0	0.131153340272007	0	0.121432086286779	0.123686433954837	0.109723987055551	0.118161386304644	0.121947292450749	0.108749084182779	0.109597877923376	0.112644477768325	0.106858731436669	0.124355248680184	0.112706998572164	0.121780679768757	0.107101727918369	0.111426512713223	0.105877980826792	0.106362168027802	0.102495587037592	0.112153393692927	0.116923822002599	0.111057734098175	0.113106162042703	0.102383253178979	0.102293037376134	0.112032426020965	0.101454964375699	0.0976493839923037	0.108112531739925	0	0.110815381286724	0.0991644833455739	0.12256691250513	0.11993239238709	0.099164483345574	0.110815381286724	0.113221877889818	0.113197292657325	0.113311977698126	0.11133309974431	0.111292637378498	0.112307085040029	0.121780679768757	0.111710850681103	0.112642900841189	0.11148527186135
16265	0.331283158672133	0	0	0.295001097537131	0	0.29615224254098	0.29138911141037	0.297839799834312	0.294284234354517	0.283645071838922	0.294931808422382	0.295643051846264	0.308467912986024	0.295753056257501	0.28900457297791	0.30751234586747	0.293231405911525	0.29492355558419	0.313109595350669	0.295728734411215	0.294887940623533	0.298931955645969	0.308934158234722	0.283240846970096	0.314280245907191	0.304591092062363	0.298929468494428	0.298927174197289	0.311710055126014	0.29399008914209	0.304708593362736	0.330196422943031	0	0.326631783574625	0.301291390782968	0.303966239643923	0.29724586140367	0.301291390782968	0.326631783574625	0.30842357107729	0.307147268358684	0.304100924786729	0.312788748318017	0.3135110912971	0.309316916435854	0.293231405911525	0.310965462403485	0.308467943180749	0.312318649740411
16274	0.119706977106272	0	0	0.144626697985976	0	0.137550857304432	0.141050357817544	0.127896841733987	0.136260170604073	0.142224455158072	0.127820729586955	0.128368170198893	0.12873564859596	0.125941010326655	0.149387503256057	0.129019423853878	0.143400923997331	0.126371928125613	0.126240616520037	0.125072891010987	0.125722305322099	0.121228773692437	0.128023649425786	0.138311532141901	0.125504586402535	0.130166644337721	0.121126800685095	0.121044911151522	0.13590174465492	0.120475915976337	0.115464284104275	0.11875349047728	0	0.125791326559678	0.119616039137885	0.136513378126004	0.136692176438419	0.119616039137885	0.125791326559678	0.129347249773663	0.129676493008871	0.130523275957474	0.126161949114094	0.125981592352502	0.128139031351734	0.143400923997331	0.127027225984529	0.128732729138959	0.126463050411106
16290	0.258032554166199	0	0	0.221122756009555	0	0.225149046483722	0.224229692393247	0.230427407477071	0.227883644277587	0.222746352694426	0.230776101556285	0.230336808291567	0.238207359656942	0.23198598811905	0.233618717732798	0.238051697613028	0.237176508723505	0.231772712130796	0.242295494861694	0.232600192158977	0.232230876954576	0.235019088867665	0.239944691584239	0.225053136315053	0.243790356500578	0.236771620736469	0.235095648206169	0.235157245636222	0.18670052650583	0.229165330599543	0.238790477994154	0.253988850822507	0	0.246009386666011	0.201032664836939	0.226510944953408	0.227796405062497	0.201032664836939	0.246009386666011	0.236437453241222	0.23651911963069	0.23612049406373	0.24282312575699	0.242801462857325	0.239321696948502	0.237176508723505	0.241485887842259	0.238213246243953	0.242213250800248
16298	0.209801469518219	0	0	0.200030877143555	0	0.198769115398262	0.200825917052369	0.198011429671939	0.201776613343466	0.20176737624526	0.198435770697901	0.198410159086981	0.205675024936518	0.198019572535675	0.214458865882205	0.205773017116673	0.209025593108771	0.198201593778651	0.205770108056945	0.19786669670041	0.198090072908103	0.196730578033756	0.205911544946794	0.201658775612257	0.205867192785465	0.20593768914584	0.196708644933603	0.196690949712482	0.195032270281224	0.202946803399837	0.194835752337161	0.205621015361671	0	0.217449129382385	0.200504010196682	0.20003794102375	0.201151764571355	0.200504010196682	0.217449129382385	0.205132618399628	0.205536707430376	0.205874226916799	0.205889135385613	0.205803262885525	0.205749309033516	0.209025593108771	0.20589933499434	0.205669120860099	0.205849205108367
16315	0.193792572352067	0	0	0.203977682918567	0	0.199333200760749	0.197110054090972	0.191116466813651	0.193810358699939	0.19161129971516	0.18873584261261	0.189771216219953	0.194498070491507	0.187796910183459	0.196623082256952	0.194073947018925	0.195918882197606	0.187517499592836	0.194437651722261	0.187061691166063	0.1869567969767	0.186266311392761	0.193652721420257	0.187627790148072	0.194169732292108	0.193267581253225	0.186181195013755	0.18611270649986	0.212697286843862	0.182442555362177	0.185476794731101	0.196191093013268	0	0.202860983866353	0.191701992207453	0.201376399389663	0.19655070177328	0.191701992207453	0.202860983866353	0.19560412152465	0.194899098578632	0.193436495769771	0.193964948394285	0.19434042858234	0.194250914992284	0.195918882197606	0.193804275877581	0.194497069626538	0.194078226125713
16329	0.104695414583822	0	0	0.131056530332162	0	0.125254892102443	0.124914915686284	0.115245019363735	0.119602791625956	0.123560935352861	0.11428348446174	0.114983132608624	0.112050129419188	0.112909135018641	0.126505417092464	0.112149550546206	0.125292319110501	0.113046108058619	0.110354024229966	0.112181341266654	0.112498026282539	0.109827741803952	0.111390287325581	0.119468940582742	0.109813522764089	0.112738241711411	0.109746111795936	0.109680623593584	0.114654128632619	0.104601754597982	0.106428645811639	0.105612341400178	0	0.105147175464341	0.10456550107544	0.122874655266779	0.121007816190037	0.10456550107544	0.10514717546434	0.112845798371742	0.112782373995895	0.113017867817549	0.110213198505871	0.110162019389994	0.111593522019322	0.125292319110501	0.11075734684845	0.112048033779507	0.110435084070147
16362	0.217673151717076	0	0	0.20692346818544	0	0.204774296422376	0.20648614663518	0.203968144282614	0.207055577977311	0.205891049104815	0.20417862787562	0.204167621759505	0.211341749080272	0.203976001209542	0.216507537319295	0.211332503102657	0.213535171558879	0.204069631398317	0.212380796801269	0.203910432286593	0.204022198088408	0.20336140388481	0.211848038015578	0.205697827135417	0.21278867265323	0.211055364878915	0.203353137620971	0.203346509107273	0.193973905004926	0.201068904222744	0.202426166296729	0.215108770325231	0	0.219767838768944	0.19657796764464	0.207275613875733	0.207144922198743	0.19657796764464	0.219767838768945	0.210695233309571	0.210877699536965	0.210862670923344	0.212556602943921	0.212519737810214	0.211638678786662	0.213535171558879	0.212227314793799	0.211339964614325	0.212390119304744
16365	0.1397799511962	0	0	0.150106711699356	0	0.136333836140362	0.138888716946438	0.124542335443412	0.134104218608287	0.134162953043809	0.123061095179626	0.124021006859294	0.134905579132928	0.121346967946123	0.137452793154397	0.134672558719815	0.13445792586901	0.121445651588704	0.135653945307887	0.120385657000995	0.120718348697144	0.117633354157262	0.134815839530572	0.129170913310876	0.135868267016837	0.134052602053684	0.117524214255921	0.117436550546536	0.121623187821065	0.112787186024008	0.11394669173841	0.139428633128408	0	0.144026634324039	0.110993038980399	0.142972162669316	0.137040958667678	0.110993038980399	0.14402663432404	0.135147888091924	0.134828947439531	0.134020507672275	0.135556310709553	0.135719980431474	0.134979373240736	0.13445792586901	0.135195335387923	0.134903686729134	0.135473907300376
16397	0.117623132198303	0	0	0.136607279245269	0	0.131062822922386	0.134032621067737	0.122577773987033	0.129829407899966	0.134942017848382	0.122688675031323	0.123092775975224	0.12419128037247	0.121139059660497	0.140212361211801	0.124524361117478	0.137292513812759	0.121532898409871	0.122647952095533	0.12045628889581	0.121022505027182	0.117207188575748	0.124053406387245	0.131437020318684	0.122322443734422	0.125518193551636	0.117128831873043	0.117065979118632	0.123089611631211	0.110903939458022	0.112205477935777	0.117286520863344	0	0.122646659670728	0.109566619077685	0.129104459870811	0.13004878540636	0.109566619077685	0.122646659670728	0.124166846008487	0.124667754792095	0.125691923773701	0.122800148897917	0.122530664948761	0.123900912418018	0.137292513812759	0.123387279096506	0.124189408828115	0.122933009764131
16411	0.784229732598247	1	0	0.583214994203767	1	0.627718443062059	0.629841389795353	0.695207111105475	0.667316221977182	0.638307537324249	0.702420954808207	0.697425011602759	0.723009944880555	0.711799539659178	0.676425152041349	0.722532250186899	0.678762446723178	0.711032253240118	0.735089584792414	0.716854619652895	0.714852287784705	0.732224284506544	0.728201805275232	0.667234770096276	0.739088460456832	0.718701517599805	0.73278329277701	0.733231730560907	0.642472140766971	0.743078052678805	0.75343104643856	0.766251001309898	1	0.772629874854506	0.723400974707221	0.640201981675041	0.657264422801247	0.723400974707221	0.772629874854506	0.716604807544794	0.71758528654458	0.716611675261912	0.736399736103319	0.73650002367784	0.726410401619731	0.678762446723178	0.732637254740872	0.723030508879665	0.734752094665174
16419	0.221420888574907	0	0	0.237442778596203	0	0.2373668593279	0.238114228396764	0.231820080586629	0.235408671661508	0.240108856433918	0.231152482218874	0.231758853220122	0.2263249759082	0.22967541873485	0.246606726174329	0.226459037431675	0.24433005840035	0.229873299764822	0.223789449192957	0.228870164686077	0.229270390234635	0.226009292545724	0.225315708750962	0.237861412722823	0.222899729541949	0.2273355601422	0.225905773099953	0.225822347027825	0.262400996821502	0.230328743485618	0.221818364288135	0.216629234255755	0	0.212508322818964	0.232878828077025	0.235332369867128	0.235675931723918	0.232878828077025	0.212508322818964	0.227490507400382	0.227345962586218	0.227716717542911	0.223502802741149	0.223476868567055	0.225643178883283	0.24433005840035	0.224340431218207	0.226316451777869	0.223866565986112
16468	0.1411149688207	0	0	0.151606246037644	0	0.14747536179917	0.145290042791692	0.141292941637506	0.142278699474209	0.142474197709513	0.140270669538092	0.140724740511367	0.14060472642332	0.139851654257004	0.147200306431586	0.140534753990769	0.147443681538237	0.139757641283965	0.140787916944408	0.139568224096211	0.139541571564861	0.139261051208695	0.14055453541857	0.140099915297721	0.140855673394726	0.140354782697526	0.139234475208131	0.139213280109753	0.125266890291663	0.129033427813062	0.139053728346982	0.141941499130126	0	0.139467930076119	0.128251366241902	0.146708323501747	0.143768140652464	0.128251366241902	0.139467930076119	0.140797652391139	0.140619298791511	0.1403606849439	0.140764	0.140807455474918	0.140609038769327	0.147443681538237	0.14065869849862	0.14060260176324	0.140738264512772
16479	0.153042224639602	0	0	0.183621130177273	0	0.174467923858708	0.181514749576526	0.163557047603337	0.175966541614999	0.184477235348776	0.163610145180216	0.164360894520425	0.164434440517265	0.160807839211729	0.191256137576237	0.164762669416868	0.183921300310784	0.1614574059717	0.160592719294615	0.159484154619736	0.160466038293374	0.15362853622324	0.163132351907356	0.179833885858596	0.15936067965124	0.166331092045315	0.153465807032682	0.153334880416563	0.198524818622739	0.165024957994293	0.144918429010784	0.149476574426096	0	0.156080774392733	0.167646073197243	0.175687858237385	0.176340330758898	0.167646073197244	0.156080774392732	0.16569600012998	0.165936474889244	0.166900439694895	0.160324915652353	0.160160741399203	0.163461959254445	0.183921300310784	0.16162616148905	0.164427386684845	0.160828959022454
16507	0.13571293848282	0	0	0.145107042376438	0	0.139555452128783	0.13944104917141	0.132534777838211	0.136440572342317	0.137328715583701	0.13179606069988	0.132277086020863	0.135457188727241	0.130955297922545	0.142380072981843	0.135455255173611	0.141114283778753	0.131009695432752	0.135517007681814	0.130498524409032	0.130664668335733	0.129148351893886	0.135481564266734	0.134491623871168	0.135584152389927	0.135424553310904	0.129098708196884	0.129058914647016	0.119792327735181	0.124239031057861	0.127229045252657	0.135831126498017	0	0.137752189984793	0.121208223719507	0.139843087806422	0.137678157468459	0.121208223719507	0.137752189984793	0.135460557071639	0.135470126552146	0.135424463552196	0.135556420500169	0.135536164984112	0.135463740865534	0.141114283778753	0.135518336068332	0.135455803706207	0.135530386754084
16533	0.480079499933192	0	0	0.415482731110343	0	0.449413228296742	0.450953782512251	0.479931803580882	0.466456462943147	0.464455372327879	0.484232621290222	0.481922790423615	0.474610775168468	0.487407335231076	0.492370080625244	0.475105981776056	0.488651941108336	0.487507600860909	0.473863737556855	0.489291538352702	0.488939556669218	0.493455177224154	0.475216926154766	0.477200246224175	0.473676580867905	0.476252632443939	0.49365221301145	0.493810055613301	0.515232274646801	0.509109231133235	0.498631534465424	0.468110558460621	1	0.474630817420892	0.487777294593447	0.440228717473005	0.458607182283207	0.487777294593447	0.474630817420892	0.473231288814795	0.474352938520854	0.476157550499891	0.474156842477293	0.473801873846321	0.474706840075241	0.488651941108336	0.474688396115187	0.474616392796034	0.474221368465435
16539	0.166752716649633	0	0	0.245069923546453	0	0.248079020892876	0.232852535466902	0.232937002632318	0.223953321094093	0.223068175450293	0.226221781210109	0.228708667761791	0.206763495174579	0.225059550055329	0.212858711320683	0.205954579423986	0.226031061112542	0.223928935053377	0.204996718183712	0.223660743928551	0.222854574747283	0.224468209674617	0.204366695861779	0.215515013304219	0.203828820559739	0.204788284527384	0.224304694297596	0.224172931912868	0.269500277721618	0.251843511843149	0.227008786542274	0.203014666529301	0	0.170073706230951	0.255773276630466	0.240958209481099	0.230180540907305	0.255773276630466	0.170073706230951	0.210658327127081	0.208219934454582	0.205353376973444	0.203831057997205	0.204584664468675	0.205825128216847	0.226031061112542	0.204057111355752	0.206759549002702	0.204311545601896
16544	0.112998661160963	0	0	0.137962649118358	0	0.134748614916905	0.136033803410388	0.126399320290792	0.131430801931003	0.137667768459988	0.126444689699615	0.12683047850231	0.122801362962097	0.125024730993363	0.143319980249054	0.123184181626227	0.140532635746753	0.125383460207018	0.120454783986544	0.12440210184166	0.124919235931632	0.121441203894346	0.122351058873028	0.134383889721746	0.119844343961711	0.124479738139337	0.121370492483677	0.121313819084441	0.128749342617419	0.112600469941226	0.116871717266152	0.112940053923962	0	0.115877818071845	0.112860040997521	0.129997041743553	0.131415868924362	0.112860040997521	0.115877818071845	0.123141749256069	0.123600591455705	0.124782718610259	0.120516387269455	0.120239425200456	0.122299445224567	0.140532635746753	0.121372128116725	0.122798592951786	0.120765830554358
16547	0.113485123699206	0	0	0.151139009971179	0	0.153043893717034	0.152910383179865	0.147355841509124	0.147602371843266	0.158929857745288	0.147816034287208	0.148054828814969	0.127245802163427	0.146432504387724	0.155596301529345	0.12783361426985	0.162207451976993	0.146844928560368	0.123576903084476	0.145842830727853	0.146404517710076	0.142747972868099	0.126528822876185	0.156629168373432	0.12256882266671	0.129848794719297	0.142676519740085	0.142619080973486	0.137947112582327	0.147215465415537	0.137971578300806	0.111595673631958	0	0.0929088445305201	0.142706946102925	0.143383742864178	0.146710432591712	0.142706946102925	0.0929088445305198	0.12822773172836	0.128458864928509	0.130306574558191	0.123632384889052	0.123225879429383	0.126467735649067	0.162207451976993	0.124988162072697	0.127243294911114	0.124042381547788
16568	0.2467086217149	0	0	0.231324399732468	0	0.216764039824678	0.218849086141784	0.209929816199701	0.217104410982118	0.208015814730095	0.207204763230144	0.208294367689796	0.23026748427757	0.206472955596016	0.213384498366819	0.229218294041404	0.212523726306728	0.206055909927051	0.234084081228103	0.205770986615913	0.205515227256366	0.2056337132425	0.230132956475511	0.204301765252135	0.234930310563542	0.226321566983195	0.205552091903234	0.205486304522667	0.227392176446297	0.204017096751388	0.206138778693998	0.249858740923843	0	0.261117633798075	0.216472316894868	0.232443369360333	0.222009134423445	0.216472316894868	0.261117633798075	0.230809373436868	0.229458281057381	0.226035041090056	0.23355193468015	0.234369908313849	0.230812044228466	0.212523726306728	0.231922072245975	0.230267711340394	0.233216844616348
16604	0.11141043659299	0	0	0.136526179447549	0	0.131479880863284	0.131850015180399	0.122033998748069	0.126998985344052	0.131655760273568	0.121418567070002	0.122020386191025	0.119577381600112	0.119983770190476	0.13680215856812	0.119765296736696	0.133686147809883	0.120207038587734	0.11754826713807	0.119268494345143	0.119670267453736	0.116608120030443	0.118917666225506	0.127871389514785	0.116931046485047	0.120609825931956	0.11652681560192	0.116461586060628	0.123252388242549	0.111825442279174	0.112672279888606	0.111616709665951	0	0.114272221182648	0.111320613103016	0.128610418605112	0.127850004675874	0.111320613103016	0.114272221182648	0.120260088317998	0.120385287611676	0.120918067179371	0.117444253024588	0.117330307427106	0.119068835881179	0.133686147809883	0.118127657211824	0.11957484353242	0.117697113285467
16637	0.171828408334668	0	0	0.170804582313571	0	0.165164688873969	0.169597876226257	0.162087702036048	0.168502493207642	0.171198985702969	0.162736858201912	0.162814453799414	0.167059174537592	0.161724783016076	0.17475506769587	0.167281328709877	0.175689920271678	0.162076503302819	0.167569534271837	0.161316458001867	0.161770473571329	0.158916857104249	0.167744532997003	0.16986720064982	0.167944091713871	0.167566647177315	0.158865920616758	0.158824905375393	0.140757717875804	0.167168903766221	0.155204787753275	0.167858971273488	0	0.161862709538444	0.157422456842477	0.16799735092036	0.168400824911995	0.157422456842477	0.161862709538444	0.16631746314337	0.166667849803694	0.167395390566537	0.167934700538916	0.167696998395118	0.167320015518412	0.175689920271678	0.167853881207543	0.167058580777831	0.167780646930022
16667	0.473250500845109	0	0	0.424014802619833	0	0.426996585372221	0.42372687305794	0.451985549781879	0.437301014722382	0.428089896631844	0.453436556908086	0.451987121175704	0.45307450269874	0.456888809172323	0.448892476740778	0.4528319560562	0.451397356802886	0.456334564833199	0.456250401222848	0.45857563408663	0.457601976143566	0.464895656674006	0.454211951487128	0.437960861276997	0.457161406099353	0.451621626437413	0.465080828235766	0.465229209050984	0.468850847316691	0.469375092290258	0.474237656431683	0.464721695397668	0	0.462545255082378	0.420993154178498	0.438726658728228	0.433439164520953	0.420993154178498	0.462545255082379	0.451683525635982	0.451704348205444	0.451109508365724	0.456407824811655	0.4565622684587	0.453917357461466	0.451397356802886	0.455400354261775	0.453081922846734	0.456030959482792
16669	0.140996362792315	0	0	0.148122934710317	0	0.145887936385847	0.143969825915817	0.141887577958963	0.141829518326664	0.142210680349327	0.14130740519156	0.141557506982254	0.140013024318463	0.141131694986403	0.145458082178157	0.140023408713933	0.148107821665825	0.141062294277373	0.140448857588627	0.14100699238668	0.14096554050271	0.140983405748024	0.140254247181059	0.140598759937513	0.140659839704364	0.139918380004792	0.140974657719413	0.140967762451534	0.118608401824319	0.13596534427918	0.141035837550787	0.141494911571387	0	0.135170867640868	0.132138273347128	0.144303593005318	0.142736821400106	0.132138273347128	0.135170867640868	0.139896110378704	0.139834979197794	0.139844029275529	0.140564567306798	0.140519248548847	0.140140923664138	0.148107821665825	0.140420404485719	0.140012225993233	0.140478855248102
16717	0.192064261886432	0	0	0.200884661120561	0	0.201168466451976	0.202599003571469	0.198103912419092	0.201351211211508	0.205037909950114	0.198568170723058	0.198631512016983	0.197350197580662	0.197770721940842	0.217059717538994	0.197643396781284	0.211386586504439	0.198067182633999	0.195532603204601	0.19746531869477	0.197844295718649	0.195503349115215	0.1970061453136	0.204160759668416	0.19502369411184	0.198642742172623	0.195464738345464	0.195433745238084	0.203755335562086	0.191394408452913	0.192309633184993	0.189437653566682	0	0.19542580552149	0.189665276213109	0.198313864704164	0.200567256922899	0.189665276213109	0.19542580552149	0.197495313824425	0.197927888710747	0.198853209572002	0.195556296915487	0.195354693795697	0.196967869882854	0.211386586504439	0.196235182376407	0.197346484833897	0.195762741761395
16724	0.521680637410439	0	0	0.440663289263718	0	0.454796727503083	0.455884547687209	0.50395415262457	0.479257975519041	0.449321691459666	0.507334960144883	0.503903527742547	0.523420917551909	0.515689287824615	0.482450099110365	0.521842091072531	0.483023315528208	0.514396763646918	0.53358370506056	0.519906802746962	0.51756444855761	0.535564795151699	0.525515859871082	0.469441073384053	0.536230651862313	0.516409599082584	0.536053932227356	0.536446703503362	0.478950692299715	0.59087372571163	0.558600780264196	0.565973531393109	0	0.56840553584161	0.613067870559896	0.4787609555249	0.477367485604726	0.613067870559896	0.56840553584161	0.521370953204061	0.519857080307928	0.5150692482311	0.533369990657639	0.534534993902634	0.525640682913265	0.483023315528208	0.529706751188389	0.523430560277574	0.53228707822048
16735	0.229358497585017	0	0	0.219087223084726	0	0.219817212475396	0.217565580162416	0.220542047294467	0.217772957831265	0.215311145942452	0.219897725537881	0.219977618015105	0.218816246592705	0.220373821432202	0.219062946039304	0.21860913813168	0.224433720257534	0.220128532473247	0.220132708591321	0.220519403573356	0.220233611463244	0.221857076558994	0.219079858738086	0.215493728444041	0.22051241920916	0.217883200950932	0.221877032211828	0.221893081910877	0.210535206443993	0.210878030670469	0.224030158564899	0.224315672955187	0	0.213383888613151	0.218003850360716	0.220655355415132	0.218710311409832	0.218003850360716	0.213383888613151	0.218814458947893	0.218409509607635	0.217738974991511	0.220141811246557	0.220269531198902	0.219106634544349	0.224433720257534	0.21965219980985	0.218828555934134	0.219986955711664
16789	0.126951588143745	0	0	0.147046930976354	0	0.143277857735646	0.146343853587413	0.135965066432229	0.142922942914444	0.149150973454051	0.136407725324713	0.136702632100717	0.13619622324603	0.134830335029252	0.158404305502994	0.136607856605674	0.151888019305025	0.135299606410552	0.133635066230398	0.134165297024167	0.134805169971688	0.130657370538804	0.13569886690349	0.146347147719522	0.132941590619177	0.138014092803917	0.130578005164508	0.13051428705404	0.13869315770162	0.131063174747593	0.125200114483784	0.125280862155431	0	0.133949914848898	0.128002628340018	0.140233740388046	0.142355746402774	0.128002628340018	0.133949914848898	0.136446754319841	0.137048576715781	0.138334015754504	0.133681679546408	0.133392584698996	0.135651351203315	0.151888019305025	0.134625004290659	0.136193483072499	0.133963960933044
16797	0.272188622268143	0	0	0.254971537378498	0	0.271337566738206	0.269612187603826	0.283914046352047	0.275323964964783	0.277496971474886	0.286300345992381	0.285087852485387	0.273628466408279	0.287868063403796	0.292067590949399	0.274184571098003	0.292563114228776	0.287993463382875	0.272377169993613	0.288872046644701	0.288758046379175	0.290819145463511	0.274097167672388	0.283112814919456	0.272171213687229	0.275531450359381	0.290930629950881	0.291020181401145	0.278951752553003	0.299364450405401	0.292968512910956	0.265637341198659	0	0.261891145171646	0.295978627548381	0.261899112080072	0.270969093700642	0.295978627548381	0.261891145171646	0.272757515806228	0.273634005023263	0.275509587424004	0.272748745142892	0.272312181860136	0.273573517536542	0.292563114228776	0.273399328966166	0.273621471195526	0.272825567945161
16876	0.127471688754066	0	0	0.146232959261383	0	0.140212034840136	0.139509689567824	0.131755961951864	0.135085316861316	0.137450447132196	0.130705797196207	0.131346163274469	0.129605655440978	0.129647086445792	0.139214236446892	0.129611018316711	0.140305262548953	0.129687226611396	0.129034489137129	0.129049345687065	0.129235032157887	0.127414808595124	0.129326163233087	0.133986542472905	0.128867161052706	0.129751093013861	0.127348753001437	0.127295754052412	0.121648402538846	0.121541298532632	0.125204254339114	0.127753055951637	0	0.122031790056923	0.120085489541914	0.139635669373011	0.136750735674748	0.120085489541914	0.122031790056923	0.130102177709568	0.129904054606077	0.129862384588652	0.128975664382644	0.128971673594169	0.129428590834446	0.140305262548953	0.129133348716783	0.129603690532256	0.129045801937614
16880	0.139608118694456	0	0	0.153271051593903	0	0.151151905254705	0.151179087528306	0.146108868216532	0.14865790318251	0.151810897429616	0.146114162467468	0.146313575700381	0.144538069121262	0.145402243407519	0.159907464961835	0.144758999538403	0.156912555033529	0.145587202212449	0.143259650032995	0.145099789176321	0.145362593133315	0.143619681405673	0.144319664525599	0.150024956916038	0.142933972838744	0.145486497308419	0.143586687457856	0.14356030485237	0.136575069639042	0.138204002825423	0.141302078900294	0.139055327648843	0	0.142130758665231	0.136381835081814	0.148187361846961	0.14865901772126	0.136381835081814	0.142130758665231	0.144659932529933	0.144959589908051	0.145644035772708	0.14330774490814	0.143144990935907	0.144271422020472	0.156912555033529	0.143780211132515	0.144535490865157	0.143440499535323
16896	0.179383893592233	0	0	0.182090976224515	0	0.184842618498216	0.181595401315787	0.184199977631147	0.180995425167158	0.181336404312554	0.183737404952609	0.183834961594715	0.178374779511938	0.183958232950013	0.18547888159889	0.178413830554083	0.189485811241796	0.183809071285922	0.17840238218323	0.18400879703249	0.18384397261571	0.184702705618691	0.178475039853477	0.181017458010689	0.178443845302455	0.178459419144886	0.184710778661486	0.18471727550707	0.166993045343963	0.187568725687905	0.185775751756657	0.1779582453618	0	0.169136602240901	0.185162824574324	0.18108862916099	0.181116307283796	0.185162824574324	0.169136602240901	0.178405119930283	0.178319132500207	0.178429994163227	0.178461456926197	0.178415820501799	0.178403625913391	0.189485811241796	0.178469784889103	0.178370487565641	0.178443704640084
16925	0.290966314428523	0	0	0.25878083074513	0	0.270117674444129	0.264223699323687	0.283435727445332	0.270448178419828	0.262370853608139	0.283522459248582	0.282689483559355	0.281459239673479	0.286479925126087	0.275934469728604	0.281098432445758	0.279368045691998	0.285799474552719	0.283997067608226	0.287877241418051	0.286840962002927	0.294141146203764	0.282034205329912	0.267371775354649	0.28467550508445	0.279804630070403	0.294314625862975	0.294454170618031	0.268722253324464	0.288695109649931	0.30378398753197	0.292067788880903	0	0.292517746049181	0.300088026243934	0.268546906366401	0.269525288312766	0.300088026243934	0.29251774604918	0.280847812725665	0.280550139993929	0.279476508006862	0.2839659360705	0.284239465786682	0.282025121705116	0.279368045691998	0.28306282298558	0.281458749724871	0.283689383703378
16952	0.0880687730290973	0	0	0.141479053410669	0	0.131841097187807	0.138945071777601	0.115269733540462	0.129354812170099	0.14538382168859	0.115336865138334	0.116341065846827	0.10754533014194	0.111633104106261	0.148498106249611	0.108186296996886	0.140061812071013	0.112504438062515	0.101715	0.109932383708076	0.111225982641507	0.102474352260506	0.105795167915502	0.138114179330725	0.099966377373669	0.110894825569927	0.102276761805275	0.102118055445334	0.15636584880223	0.106142868722861	0.0918729314900325	0.0854849391806112	0	0.0870801562192915	0.106705336652717	0.127126431397346	0.129339041106062	0.106705336652717	0.0870801562192913	0.109307212146491	0.109782367956105	0.111761601284236	0.101462408952327	0.101101769750528	0.106124993961783	0.140061812071013	0.103463997093831	0.107540258104031	0.102181319821808
16961	0.203488902487392	0	0	0.200123200284426	0	0.204864688898408	0.200504728576063	0.205531497165241	0.201177014171929	0.199636149500768	0.20533166920736	0.205168103518611	0.203789634257515	0.206154673892873	0.214538968095455	0.203809750452445	0.210178774777123	0.205961023731191	0.203723249110429	0.206568416517455	0.206273997847768	0.208398325275444	0.203794173773904	0.200424758259829	0.203703177351526	0.203868610225379	0.208455000475737	0.208500841691055	0.195333534930802	0.190982284870128	0.211151031101771	0.203567404521219	0	0.211643289815139	0.192135959345658	0.200165158477145	0.200815389643381	0.192135959345658	0.211643289815139	0.203613691954719	0.203793025191047	0.203869686880519	0.203725484126089	0.203715937079774	0.203778148389605	0.210178774777123	0.203754809968153	0.203785936808357	0.203733846832877
16994	0.132642224142243	0	0	0.158462387870496	0	0.152565341186211	0.151729485747788	0.141687865516379	0.146312797246343	0.149431207450137	0.140137591940421	0.141075396127322	0.139067955126773	0.138571695153397	0.152522231657768	0.139035465967567	0.151175872428722	0.138624747473772	0.137267841980374	0.137665149099245	0.137940818800271	0.135159378441425	0.138106207851335	0.14486582936353	0.136598086412814	0.139397102859281	0.13505404783845	0.134969404130393	0.154301418677174	0.134151314712136	0.131635894352865	0.132798853209173	0	0.133290748486155	0.137010655531339	0.151160676496368	0.148242402972263	0.137010655531339	0.133290748486155	0.14025012223398	0.139942941147623	0.139732132108771	0.136955637357088	0.137029923370982	0.138510427442773	0.151175872428722	0.137481795072168	0.139062820198778	0.13723114285033
16995	0.145560516878102	0	0	0.1542848129606	0	0.150897461925052	0.150108297789467	0.145499864234808	0.147709382727442	0.148940405616952	0.145026748226237	0.145340176142086	0.146137717067039	0.144469320834467	0.155676836239315	0.146201652823754	0.154033161164915	0.144518194266244	0.145918118355421	0.144182090998269	0.144301987763673	0.143289447399561	0.146145483061513	0.146929417500458	0.145908918661198	0.146373258502309	0.14326010412642	0.143236659768328	0.131171397992021	0.136021120457335	0.142027341511847	0.145303056980096	0	0.146668697292126	0.133726119536491	0.149696244475839	0.148425728275616	0.133726119536491	0.146668697292126	0.146118747648238	0.146216394489105	0.146400034982808	0.145973150720607	0.145912018135399	0.146096715576982	0.154033161164915	0.146050621995556	0.146135524668493	0.145977974188835
17028	0.235918498595599	0	0	0.236337869195316	0	0.236822123379265	0.237089294337823	0.235277994967337	0.236811011195539	0.236802331549355	0.234548345205605	0.234944535719111	0.236212800600876	0.233965775484636	0.244085958999462	0.236112383162247	0.24355846890143	0.233924261638151	0.235617259069659	0.233563905958751	0.233618834706006	0.23266223952433	0.23572193587853	0.235616652015174	0.235311947972233	0.236061687481115	0.23260957782862	0.232567033814219	0.254548476206463	0.237588087193014	0.231401846002225	0.234361795284278	0	0.23694052148373	0.244491447991687	0.237462866858932	0.237196627236102	0.244491447991687	0.23694052148373	0.236755338748852	0.236553403589902	0.236200239794598	0.235390308547006	0.235511635542255	0.235985929603106	0.24355846890143	0.235541098464171	0.236211290117765	0.235515802189791
17035	0.119469609473301	0	0	0.139361040357375	0	0.13432794164295	0.132954977424109	0.125463310588324	0.128648081456913	0.130782166366014	0.124427708127893	0.125040908820479	0.124484546727885	0.123441178665206	0.136804642317287	0.12450987989474	0.133938656997985	0.123481937187282	0.123357378198284	0.122894921856461	0.123070647173476	0.121380093272984	0.123962858727472	0.127349898001593	0.122983557154679	0.124827804860223	0.121321260859463	0.121274145084206	0.121866120561297	0.111586014578982	0.119266889874646	0.120598718123614	0	0.124348185729965	0.112371096782075	0.132334076628372	0.130044345037822	0.112371096782075	0.124348185729965	0.125069341210203	0.125017828331696	0.125034282068967	0.12322126258728	0.123223497368939	0.124154296786393	0.133938656997985	0.123559591627685	0.124481883709526	0.123375812551984
17050	0.279022906022056	0	0	0.299880145531187	0	0.316015390734235	0.312026971328462	0.321000406698688	0.311423241790881	0.318904085638206	0.321037987144367	0.321008511616494	0.289721535248549	0.321011199040712	0.317544849384459	0.290059459086084	0.328591857772624	0.32099618830684	0.284886871395071	0.32092362402066	0.320934448575523	0.320588744457659	0.287986799342713	0.320708966562175	0.283170612178504	0.291844067939588	0.320562221400356	0.320540466976286	0.374743685113376	0.326255069546744	0.319734372661539	0.269372994739609	0	0.239925991923629	0.344879194430012	0.303970575092201	0.309653059649659	0.344879194430012	0.239925991923629	0.292028617859794	0.291557801422054	0.292553563050127	0.28443493850134	0.28430137513576	0.288518016013186	0.328591857772624	0.286109498074089	0.289729394554346	0.285129443931971
17051	0.17194174925048	0	0	0.182324785854519	0	0.181982125550796	0.181293129381706	0.177660127073083	0.179339592174547	0.181007720373393	0.177393036930523	0.177630437218912	0.176814769392347	0.176854887512507	0.191090982383428	0.17692808756298	0.187377269831235	0.176944658071177	0.175640672826374	0.176596221664144	0.176753227446448	0.175557556708987	0.17645449632729	0.179453476212523	0.175275989540064	0.177410871788805	0.175528654836328	0.175505535851203	0.178643448982851	0.16882564596018	0.173838103476196	0.17181647482337	0	0.177562074957703	0.16827514502547	0.179069109390585	0.179524023378803	0.16827514502547	0.177562074957703	0.177095375876834	0.177256007064587	0.177572480020711	0.175586780044228	0.175511732478484	0.176529075518981	0.187377269831235	0.175992557912912	0.176812246147437	0.175734943053495
17061	0.270679034660294	0	0	0.243676059055907	0	0.233355368347983	0.240035331354717	0.240483251550982	0.242910186287734	0.234647262791822	0.24140747043132	0.240794072185388	0.255794782661331	0.242531406469891	0.249008825371328	0.255141603267638	0.246343387959035	0.242453000208839	0.258982254547723	0.243157293055939	0.242923656679349	0.245074435710725	0.256121594514255	0.237712839133942	0.259774111802255	0.253163153384559	0.245147518648237	0.245206221479036	0.236051945975871	0.249652802224582	0.247965351961415	0.270984615917398	0	0.27763063701836	0.265736790369668	0.249261310801417	0.244565108158282	0.265736790369668	0.27763063701836	0.255589604474691	0.254868455699473	0.252816253604698	0.258749865228573	0.259257016070117	0.256374230434869	0.246343387959035	0.257501145276012	0.255787921963321	0.258431598712073
17073	0.103388610282674	0	0	0.134105554937104	0	0.129855557385381	0.129812815013707	0.120857519528571	0.124187097163412	0.130248091190684	0.12021576642904	0.120829704457385	0.11227533620814	0.118784892036385	0.129371747328895	0.112494642317753	0.13206546552262	0.118989515509213	0.110149303772779	0.118056182197654	0.118440620291688	0.115430875572756	0.111633536768148	0.126438738177518	0.109516557411426	0.113411802962622	0.115347363061332	0.115280302564125	0.116208591235323	0.114771646247897	0.111569246149449	0.103611928595486	0	0.0944245209227138	0.113095696827191	0.12590552069501	0.125175756844492	0.113095696827191	0.0944245209227136	0.113162591208482	0.113098863785837	0.11372250254941	0.110071540263065	0.109926003907918	0.111758100602425	0.13206546552262	0.110799610417923	0.112273649870783	0.110329944647632
17077	0.101053647362491	0	0	0.152918999507979	0	0.150150835873957	0.151192819506177	0.137083257470375	0.142524842593632	0.154824177747352	0.136438984708154	0.137360293859158	0.120220092594437	0.133879962047768	0.152832652180223	0.120670832662894	0.154047859185498	0.13434507944509	0.115264116796256	0.132617705003064	0.133397642596921	0.12763265323708	0.118589586368826	0.149189269115666	0.11370643052938	0.122737636401651	0.127483391428609	0.127363449524889	0.164074068955264	0.129410592334922	0.120236999793672	0.100817202752543	0	0.0911796321992803	0.130636482657615	0.141638688537073	0.143102749358812	0.130636482657615	0.0911796321992802	0.122175525370092	0.122162223193757	0.123481352774571	0.114966581863655	0.114717906617481	0.118982848849165	0.154047859185498	0.116649392503586	0.120216951807689	0.115603766351342
17079	0.273017112097532	0	0	0.212626204238967	0	0.21401160631071	0.211505189787443	0.224139879105553	0.217819648166773	0.207772595563325	0.224797709365707	0.223865537403655	0.236923691995202	0.227437203922223	0.218609527431761	0.236513205947407	0.222684006174568	0.226975040520481	0.243549285076804	0.228795639035795	0.227990438770734	0.234186800180218	0.239420868020343	0.21236722333462	0.245863265837134	0.234160761433462	0.234360371307157	0.23450017784901	0.168491439526641	0.220771326162893	0.242603916460445	0.263859951564091	0	0.257318955046563	0.216842961637646	0.220207189880533	0.217849992486171	0.216842961637646	0.257318955046563	0.234353667420844	0.234303272433652	0.23315697796299	0.244215058426047	0.24435662475534	0.238643989116276	0.222684006174568	0.241976817308565	0.236933379758118	0.243274024979315
17083	0.130579076330594	0	0	0.142462369548368	0	0.137727569961035	0.137534544082172	0.130657456288566	0.134424683360315	0.136017280870968	0.130033662960512	0.130487342727866	0.13245032884068	0.129155394308167	0.141779767137518	0.132508967357269	0.139801170452381	0.129244797091015	0.132032949205685	0.12869751205256	0.128900012229876	0.127201666581473	0.132353631468907	0.133202563241733	0.131951042038532	0.132708366795617	0.12715166078323	0.127111588699065	0.120111064967443	0.122165674320192	0.125004485665431	0.130763177438066	0	0.134035054850512	0.11950624348428	0.136873192326235	0.13539310004796	0.11950624348428	0.134035054850512	0.132534633795557	0.132626264908094	0.13277110660318	0.132058239461502	0.13200091360379	0.132350005424951	0.139801170452381	0.132194154050318	0.132448746261126	0.132092524027895
17205	0.147161748314171	0	0	0.150646598812741	0	0.151348683454326	0.148422819141529	0.150095283335333	0.147556255731165	0.147080159141958	0.149930416971432	0.149872835690315	0.147668606135811	0.150382616890034	0.154636559022276	0.147715876742398	0.155284546122659	0.150265586852574	0.14796800563881	0.150619897582665	0.150442894610163	0.151703249088769	0.147913708696249	0.146791568062462	0.148132807781395	0.147716771049333	0.151739682511887	0.151769217202678	0.125051082897901	0.143066674621112	0.153291802137122	0.148423017691102	0	0.147788339846106	0.141177386911623	0.148038473756079	0.147758908014812	0.141177386911623	0.147788339846106	0.147401804650092	0.147508288876875	0.147652702747374	0.148090930180615	0.148024480282033	0.147779338226569	0.155284546122659	0.148010485935375	0.147667368121981	0.14802328434509
17206	0.178951664236252	0	0	0.197909924253097	0	0.205535938327898	0.202449640972453	0.208727148629096	0.201222217902364	0.206870875576538	0.20932528925815	0.209021555055953	0.186578194331711	0.209740369025083	0.206227906600707	0.186941004113445	0.216436353386751	0.209755474268953	0.184400489684112	0.20999322511278	0.209945829279565	0.210545576103115	0.186200367660021	0.208217602252191	0.183776224831069	0.188143250078577	0.210573470212771	0.210595824803805	0.191526864700347	0.219561923447083	0.211203184475236	0.176565679833515	0	0.151018552484324	0.219622584774351	0.196819145216332	0.200009656595842	0.219622584774351	0.151018552484323	0.187315025630351	0.187234345761455	0.188384646664462	0.184436291624964	0.184185942273319	0.186135203628461	0.216436353386751	0.185267486298449	0.186572684811581	0.184687738626671
17221	0.0785168730219595	0	0	0.122811964268446	0	0.118846876810392	0.117866536378765	0.1067367478547	0.109813778762924	0.119226353610643	0.105723131943299	0.10659568741041	0.0914463374840739	0.103795449175792	0.113844662940158	0.0917447013027554	0.118850295786962	0.104040468577805	0.0882357570703445	0.10279571896987	0.103286501888784	0.0993625085495246	0.0903990910137157	0.114020821257757	0.0872523276385046	0.093091428649164	0.0992485092883123	0.0991569710339745	0.110445480417359	0.0969390516630673	0.094454098893788	0.0789453458891758	0	0.0658177907751441	0.0970517950255184	0.111768127016418	0.111065182055811	0.0970517950255184	0.0658177907751439	0.0928891443395126	0.0927229095195987	0.093581380052377	0.0880644164156996	0.0878894476036405	0.0906429901935768	0.118850295786962	0.0891474204850309	0.0914440939624726	0.088467397293734
17267	0.144734281105343	0	0	0.156707276599606	0	0.154165297673482	0.154653780036185	0.149587163684936	0.152380617699384	0.155195711279639	0.149693581658162	0.149846791855781	0.149007360922313	0.149028260477745	0.16388929298101	0.149212846757531	0.160550049711496	0.149222887779861	0.14787045095765	0.148758913120703	0.149023473292375	0.147325501474776	0.148829882079541	0.153617369887083	0.147587930191413	0.149877977711869	0.147296175371107	0.147272738200148	0.139900414578521	0.142078251427814	0.145064831165719	0.144121157340708	0	0.147958716168311	0.140600148022288	0.151966952559346	0.152374024189607	0.140600148022288	0.147958716168311	0.149073868862129	0.149376032178334	0.150015187532983	0.147923557040307	0.147770902558785	0.148774110477524	0.160550049711496	0.14834651049905	0.149004719957226	0.148038753715755
17269	0.183203769110653	0	0	0.170962572451272	0	0.172203955610447	0.168756348325422	0.173494652188641	0.16949012325679	0.167121532718857	0.173343740590329	0.173145760555666	0.173230501090963	0.174294735316088	0.172369599129982	0.173206832620711	0.176802646412263	0.174054951140339	0.175617131215934	0.174761421554512	0.174400770033585	0.176966825072713	0.174366387948227	0.167783557948071	0.17655818840834	0.172585303270146	0.177032552963768	0.177085627494007	0.133829162981469	0.165203695732874	0.180518782602283	0.182465218274363	0	0.172600835369547	0.159575063878159	0.170793908794785	0.169738887259675	0.159575063878159	0.172600835369547	0.172139111195854	0.1722047427953	0.172185992752551	0.176011780040646	0.1759414482581	0.173905759408378	0.176802646412263	0.175243380959508	0.173229510298357	0.175629256639414
17325	0.124130557918558	0	0	0.153060203017625	0	0.15345759798359	0.152781807767798	0.14800169177463	0.148279848801357	0.156424984343677	0.148074191824965	0.148357863458271	0.132883859371473	0.146992053322323	0.153788199942938	0.133313301781044	0.160287788808771	0.147256085604535	0.130526690700318	0.14650134155393	0.146887708155555	0.144243	0.132527191455743	0.154183918075587	0.1299253489415	0.13469514196432	0.144185473510156	0.144139205294049	0.132848818473992	0.145064664848168	0.140828173749489	0.122474608502903	0	0.104297707320737	0.140200955860473	0.146400278177545	0.14803716465529	0.140200955860473	0.104297707320737	0.133502751816667	0.133627849696768	0.13497037517545	0.130633954358479	0.130316118788262	0.132410485044487	0.160287788808771	0.131522420628827	0.13288178561196	0.130878038391835
17405	0.173658254083097	0	0	0.207501963223808	0	0.212848434412115	0.210872385303177	0.208796877697357	0.20659734009249	0.214817009330217	0.208383834991994	0.208822645267391	0.187477492291194	0.207278710706875	0.212625610606478	0.187825866802412	0.220076903076564	0.207433053003099	0.183689325137231	0.206678601991724	0.206983040346664	0.20445525673303	0.186273783523525	0.212888595240969	0.182456837468367	0.189374679607518	0.204377144561739	0.204314155264423	0.225486784538766	0.216243687504361	0.200926536056273	0.171518865251739	0	0.151122580562017	0.217130952302146	0.203652629461206	0.206316338754986	0.217130952302146	0.151122580562017	0.18911502218239	0.188884546318551	0.189900069045587	0.183457358242188	0.183259539769275	0.186553739406194	0.220076903076564	0.184776008949202	0.187471909338759	0.183957674160667
17438	0.120835784214247	0	0	0.138510830895111	0	0.137790762575983	0.135947008230962	0.133010889987161	0.132964325612051	0.135639564007842	0.132719682612911	0.132934164804683	0.127454187028112	0.132325485815108	0.14100427561704	0.12761989402972	0.141181739963945	0.13237652228132	0.126204642518527	0.1321425829362	0.13223980466897	0.131475170247175	0.127153239445491	0.133854366799255	0.125855666037503	0.128218567141528	0.131458595050372	0.131445449165257	0.119733916187406	0.125743563807612	0.130360639180233	0.122015526252628	0	0.120490870472666	0.124807698839306	0.133171838008429	0.133287390348479	0.124807698839306	0.120490870472666	0.127790758571549	0.127904772762207	0.128388488311798	0.126205272774895	0.126082020315345	0.127172000161023	0.141181739963945	0.126649755149104	0.1274526022581	0.126347006991882
17441	0.149867768380568	0	0	0.17047962498984	0	0.170769043037072	0.172782749811497	0.167730918461157	0.170066927005995	0.176336786061762	0.168263712849179	0.168398308540456	0.158811121040379	0.167185828775201	0.177595622759177	0.159180099565424	0.181318511677773	0.167525562426346	0.156411656883174	0.166721017083195	0.167178780950278	0.164136289443753	0.158341458579075	0.174872075744405	0.155732158778199	0.160426887119286	0.164075277167684	0.164026090905574	0.166101227548951	0.181385470303386	0.159870179694225	0.147741199244564	0	0.138029774744233	0.178092495598451	0.166514628079201	0.169383486622674	0.178092495598451	0.138029774744232	0.159380523086175	0.159580968765348	0.160705577100345	0.156444274619275	0.156175439306121	0.15830679471422	0.181318511677773	0.157340074053766	0.158807614063359	0.156718114628793
17447	0.138914352339323	0	0	0.14138904963759	0	0.137618299590801	0.136128339510662	0.132457378185581	0.134317930900355	0.133120700902038	0.131745420742782	0.132058796466845	0.137176776762466	0.131489705426798	0.140871926652073	0.137104338690402	0.138678943329529	0.131422226224007	0.13789389475468	0.131323471028048	0.131295545795549	0.131180231680917	0.137395409518772	0.131145042136038	0.138163884975012	0.13677791436172	0.131167485283602	0.13115743099008	0.115218752414759	0.123024703948596	0.131013630475972	0.14020577284119	0	0.14771456513734	0.120670945019616	0.137422177150818	0.135395984697224	0.120670945019616	0.14771456513734	0.136887747734081	0.136945753428655	0.13668728625245	0.137962920270083	0.137984205297457	0.137340974511191	0.138678943329529	0.137695102086453	0.137175778853997	0.137854147497557
17452	0.304920407933433	0	0	0.271390971638616	0	0.264046904236922	0.27129132445545	0.285479975893231	0.277128228690781	0.264911873826421	0.288025258708748	0.286165118963974	0.28840222756042	0.291826757850033	0.274457496959316	0.287496656220878	0.28434205396571	0.291444618051257	0.293085739096128	0.293906307347263	0.293003634806307	0.300768166764732	0.289011963079114	0.273587770383955	0.294245076505108	0.284663593913616	0.301019539645179	0.301221662719813	0.25752970357328	0.312625146938421	0.311017755565883	0.309456649081476	0	0.286281385046924	0.341910401515039	0.283487387814659	0.278680243215742	0.341910401515039	0.286281385046924	0.28846102684501	0.286956019517126	0.284122333959867	0.292804589462865	0.293493872495953	0.289305080709647	0.28434205396571	0.291016858192099	0.288396812038501	0.292334269155553
17463	0.0931366352443073	0	0	0.128246820138701	0	0.117696661963513	0.119511172086976	0.103747686103296	0.112121473685342	0.117851998951721	0.102479262516277	0.103505163101846	0.101919857751828	0.10028427824992	0.118812850602252	0.102003804935759	0.116327485781084	0.100543978653375	0.0996101654403496	0.0991350379727697	0.0996772974578955	0.0952944556230057	0.100915457056409	0.111916402655525	0.0988418317599449	0.102721545841802	0.0951637700570815	0.0950588455421757	0.115886380493828	0.0917044354833421	0.0899025082621842	0.0936253268459001	0	0.0934297619660497	0.0927722601926216	0.117452207209108	0.114279565333725	0.0927722601926217	0.0934297619660497	0.103141942011599	0.102964367955325	0.103121956665536	0.0993540510989767	0.0993369678972785	0.101267399180938	0.116327485781084	0.10007173358412	0.101917191296852	0.0996703925808065
17472	0.204643723897212	0	0	0.189904172907049	0	0.191462191239776	0.190933754250087	0.194827781065614	0.192505036908984	0.191673388455058	0.195778452404202	0.195249336046685	0.194370803823502	0.19657710240934	0.200623149280756	0.194487881950268	0.20213581923897	0.196609208978588	0.195366864965397	0.197095174865704	0.197002940650529	0.198288597043774	0.195102281426048	0.193719026548449	0.195824456224197	0.194461062413067	0.19835268896827	0.198404363572808	0.167850198789112	0.190716602536237	0.199834871961575	0.197262457942947	0	0.191454461932495	0.190458582808037	0.190718448096738	0.191747784449289	0.190458582808036	0.191454461932495	0.193570466737803	0.193823584046563	0.194244482935238	0.195683534260487	0.195531273150186	0.194735385505323	0.20213581923897	0.195424602291285	0.194377291231469	0.195494337979586
17484	0.0949618973760145	0	0	0.130654772379708	0	0.129581297822137	0.129303894557369	0.121506180554939	0.123609454633789	0.13211884744275	0.121354206323935	0.121810409870738	0.108161351250457	0.119917580921464	0.131700380698814	0.108560291447974	0.134401612271621	0.120226308070267	0.104974600481817	0.119246093666865	0.119723119883327	0.116343527604623	0.107327941040999	0.128765789221744	0.104042062963062	0.110085979450925	0.116265480908105	0.116202820612833	0.119185623277159	0.117252934620854	0.111895364079056	0.0949828794396083	0	0.0856824353266888	0.115557858538198	0.122114875160616	0.123651641339133	0.115557858538198	0.0856824353266886	0.109180242162236	0.109318381034456	0.110526463739669	0.104911531351777	0.104648523719807	0.10742626227044	0.134401612271621	0.106039881441065	0.108159414434162	0.105291670311128
17485	0.234802653019879	0	0	0.246957800810315	0	0.253333647990163	0.254692718170499	0.253688811567994	0.254062333079887	0.259993516401189	0.254755891187129	0.254570049274719	0.243344985359678	0.254070350313247	0.273345445536983	0.243755458241986	0.268346833366722	0.254470666014771	0.239004015414768	0.253862656251014	0.254329778569394	0.251612832732986	0.241983599217326	0.260962951580668	0.237555471107395	0.245579532621161	0.25157536752891	0.251545114460617	0.301319269910271	0.25169399562356	0.247525446815469	0.225171935473951	0	0.228597963443503	0.264988828220172	0.246889850287723	0.252158246113368	0.264988828220172	0.228597963443503	0.24459081187812	0.244922488856361	0.246179096155314	0.238724704776717	0.23850755123416	0.242305684848882	0.268346833366722	0.240254330760676	0.243345497761728	0.239311660164187
17488	0.149720812996605	0	0	0.150080618393489	0	0.153996154735864	0.149906334646211	0.153952139164443	0.150165541710199	0.14952810696278	0.154123821904851	0.153860180833722	0.1526337984281	0.154915466654808	0.163500401510844	0.152787525985673	0.159213983219459	0.154808074995286	0.152390110398872	0.155375109811304	0.155155994227876	0.156985442521169	0.152807934073129	0.150035023441839	0.152397811846781	0.153132435017488	0.157050173457905	0.157102584478699	0.131732018869892	0.142937422589809	0.159229133369594	0.151034103085064	0	0.162644161384766	0.142058425427255	0.147936316863164	0.149419594944603	0.142058425427255	0.162644161384766	0.152156498331565	0.152622469683435	0.153129611611163	0.152526156352992	0.152393928773635	0.152641855446272	0.159213983219459	0.152660719502364	0.152631515566266	0.15252204870181
17506	0.149054530949193	0	0	0.188521404035265	0	0.190435816456195	0.187985877186025	0.181720364127665	0.181807616650944	0.189427521810462	0.180259849297348	0.181200734207402	0.163743058300102	0.178610492244308	0.184085794063489	0.163956525962339	0.192166432623394	0.178668213055593	0.160257870217508	0.177635781659274	0.177930504741025	0.174881715095729	0.162417820728377	0.185020205122477	0.159084409810592	0.165174276776461	0.174763930247617	0.174669102848921	0.204827867326405	0.180135123173137	0.170830751085939	0.149756527986441	0	0.13362558898479	0.186146454042748	0.182228671346738	0.182748025038435	0.186146454042748	0.13362558898479	0.165540890495024	0.16517199682938	0.165725975333545	0.159939859749757	0.159847893532526	0.162831541587005	0.192166432623394	0.161096445708233	0.163742166221066	0.160418445103034
17546	0.211377816895047	0	0	0.250778516994255	0	0.247996000221879	0.238647903663838	0.237960092518193	0.235199809391961	0.227783893032472	0.23284322329134	0.234634755649064	0.237584450118245	0.232285133342072	0.232275505998758	0.236536062737254	0.233244796235437	0.231356512847429	0.238640793210126	0.231370367207906	0.230653210021295	0.232621072699164	0.236119954207056	0.223007287018879	0.238380431456705	0.234268107080933	0.232512500809483	0.232424945045336	0.268359775857647	0.257193806113325	0.23549351858614	0.245765689638687	0	0.241811434849019	0.264557361069589	0.251389	0.240498093475708	0.264557361069589	0.241811434849019	0.239893622788397	0.237958968944104	0.234432165178617	0.237657787789033	0.238552149761341	0.237353409633644	0.233244796235437	0.236916149963928	0.237589479430395	0.237769330598067
17550	0.0943681651511475	0	0	0.125815160065369	0	0.118430170843003	0.119022203364193	0.107069527564213	0.112526830558811	0.118109610480017	0.105971129766581	0.106834580545184	0.1013501177611	0.104183879620092	0.114909941594375	0.10147301411373	0.118002278002123	0.104371985452885	0.0996491522649489	0.103231445072438	0.103652219810316	0.100127748236489	0.100737375116281	0.113123482790875	0.0991312045405724	0.102097540571674	0.100018870320497	0.0999314093194744	0.104566421600517	0.100774208589442	0.095715495061667	0.0946407643529514	0	0.0851956722240821	0.0982641359734046	0.116627708532514	0.114312795638544	0.0982641359734046	0.085195672224082	0.102276965186815	0.102069438305508	0.102366636712485	0.0995451792779317	0.09946402294322	0.100905500464915	0.118002278002123	0.100098955029783	0.10134897385486	0.0997574571455161
17590	0.234372436623208	0	0	0.226089200731483	0	0.22977177757269	0.226214451989021	0.230382784175568	0.226957821676467	0.224233474282641	0.229456006073702	0.229631545197717	0.229137691955084	0.229908923278448	0.231883768428181	0.228935973304136	0.233652245967319	0.229609058129286	0.229939669508255	0.229999119982815	0.229673161121428	0.23135544236659	0.229167705690616	0.224342498710106	0.230110199808132	0.228336480290998	0.231366145375693	0.231374682096654	0.229364632850517	0.232174397933774	0.23350404804982	0.232515638845654	0	0.229081302785338	0.232443362639441	0.228441751485758	0.227536596291143	0.232443362639441	0.229081302785338	0.229244082210747	0.228905203057569	0.228237844877932	0.229847502190938	0.229996458049187	0.229269700785287	0.233652245967319	0.229526978750559	0.22913231080469	0.229778062869109
17593	0.158286412694839	0	0	0.185231953543936	0	0.184730979465391	0.181357265373081	0.175360702498102	0.176560746769706	0.178980792001927	0.173341453994368	0.17434644918419	0.168899192897319	0.172097843413166	0.182341469187235	0.168822324361607	0.182615807435731	0.17197	0.166599951338024	0.171272613884785	0.171344824126332	0.169630527071648	0.167608433350763	0.174609306819467	0.165692443260824	0.169205975232464	0.169534248652208	0.169456832835825	0.202045749283249	0.166527827073871	0.16733711638228	0.160617200434613	0	0.162831273347848	0.175113840080832	0.179996849480453	0.178237505383534	0.175113840080832	0.162831273347847	0.170427787996525	0.170027076405184	0.169650285179126	0.166148920629516	0.166281894434737	0.16818202390569	0.182615807435731	0.166822861814285	0.168897813160403	0.166520700562115
17605	0.198142189843376	0	0	0.228635234124255	0	0.230943137473113	0.232028712572557	0.223524816304366	0.227969608506355	0.235861044823429	0.22321936069581	0.223821004534052	0.21531542069494	0.221366916663543	0.245670900632402	0.215711355982036	0.239644376107603	0.221739264010152	0.210797701526732	0.220457163356913	0.221060882514955	0.21665350212563	0.213802898601694	0.232653636533382	0.209322201064395	0.217571055894824	0.216540873365271	0.21645030029956	0.271446775163228	0.207148234546696	0.210799379762232	0.197408517849044	0	0.204035922757827	0.215299860124323	0.224042424534485	0.227345644189646	0.215299860124323	0.204035922757827	0.216744816662426	0.217060021383341	0.218248839125269	0.210476513107482	0.210284216477474	0.214191270215957	0.239644376107603	0.212025981179941	0.215314644219825	0.211078907076481
17623	0.107765597144874	0	0	0.129261268064671	0	0.120895484994339	0.121928031962282	0.110305530617508	0.116877995002185	0.119565127112687	0.109297004282301	0.110052622158333	0.112528062945878	0.107781152307037	0.123352479832426	0.112544838640504	0.120648626312718	0.107937586601389	0.111450217624236	0.106978495337939	0.107332601559044	0.104362803357547	0.112020918252117	0.115141694613271	0.111100480989498	0.112821626615891	0.104272184711645	0.104199456216465	0.110637841884009	0.100711769109193	0.100591708562619	0.108656270067156	0	0.112915172433822	0.099938967043346	0.12129586509771	0.118623628437474	0.099938967043346	0.112915172433822	0.113111836532675	0.113050169173603	0.113018694972007	0.111326455729683	0.11132359809383	0.112209523080603	0.120648626312718	0.111645025079645	0.112526463722593	0.111470830163587
17654	0.488743334745143	1	0	0.395362141263843	1	0.424754183045277	0.413182095353297	0.452954972870198	0.428074615387599	0.410312070581726	0.452446484524779	0.451083615471544	0.452335649698525	0.45795565981193	0.424405999037003	0.451456103037374	0.437772904291759	0.456520959185351	0.460144205285308	0.460400144334898	0.45834105037796	0.472207842015985	0.454555846107043	0.420973652549886	0.462458639257104	0.447909861544256	0.472498432013135	0.472731744291298	0.43104105055949	0.462763163017836	0.490603926295971	0.484020435597277	1	0.463107361927926	0.440607869851356	0.422826649528171	0.426609046053121	0.440607869851356	0.463107361927926	0.450364649099869	0.44942098908431	0.446816053336847	0.460380470016013	0.460939999724901	0.454194847893961	0.437772904291759	0.457668110949639	0.4523455627402	0.459435437082293
17675	0.113458774345573	0	0	0.137074880971074	0	0.134120711575693	0.132286687631739	0.126319594122774	0.127751100638545	0.131509064576781	0.125462105743693	0.126006876234543	0.119538417919268	0.124530779700176	0.132883266493962	0.119665898640526	0.134844435557833	0.124583796890248	0.118188652355892	0.124020057941364	0.12419819810889	0.12253696342111	0.119108720522393	0.128348043093199	0.117791738875527	0.12022052317171	0.122481257827397	0.122436602250538	0.116018812467245	0.11717993931669	0.120423267022914	0.114108240602844	0	0.107192538264809	0.115611568937419	0.130145204954081	0.128822304038919	0.115611568937419	0.107192538264809	0.120166359569235	0.120081349322205	0.120425562315952	0.118135269712349	0.118047428282845	0.119201314403459	0.134844435557833	0.118587741927092	0.119536633144311	0.118297772491103
17676	0.563873808231972	1	1	0.459459057829681	1	0.499602408460058	0.492542064968985	0.538725357151503	0.512170243965655	0.499863010684783	0.541867110942067	0.539134683691334	0.531117199760533	0.547899076099875	0.523697933368408	0.530966148340709	0.530628166095844	0.547124882445769	0.53535163805588	0.55101381172895	0.549474033287506	0.56177999531259	0.532964023913049	0.516579528907738	0.536664426651166	0.52969077051088	0.562133046862337	0.56241647608026	0.547867582115835	0.54922896265238	0.577408922764031	0.546042624905835	1	0.532793750244474	0.538715110773207	0.492316202543222	0.505859995244611	0.538715110773207	0.532793750244474	0.528956359495308	0.529148450640185	0.52895865232202	0.535763635380065	0.535816544688563	0.532345051631166	0.530628166095844	0.53449024706573	0.531136529512676	0.535219127339227
17683	0.252640711547687	0	0	0.22510156798502	0	0.231365074904976	0.231421979945174	0.238288969330118	0.235888635014299	0.234358004748666	0.239885751312595	0.239072384949532	0.242169346087121	0.240903679253026	0.252087251845538	0.242371889059342	0.246939986249676	0.241019328701622	0.242363839630232	0.241582726740323	0.241540092700526	0.242778919415879	0.242669563458279	0.23811561242971	0.242519989699145	0.242709210001911	0.242854990095962	0.242916174794835	0.233834244106105	0.241799500604824	0.244002812570716	0.241561876979236	0	0.253552865985584	0.2459782087576	0.229428720444562	0.233535633091468	0.2459782087576	0.253552865985584	0.241203987758202	0.241863075831203	0.242585622818016	0.242606821965455	0.242427479746164	0.242351169351264	0.246939986249676	0.242650003855919	0.242172045140539	0.242539079309604
17740	0.252698388140483	0	0	0.214378543184008	0	0.215458569498625	0.217419266574525	0.224318583203586	0.222460901459017	0.218129824750416	0.226335067230598	0.225233039438802	0.233614211030345	0.227938469829759	0.234618695353866	0.233641497781304	0.231661010115687	0.228009894609303	0.236234968936742	0.22896788348125	0.228791534821735	0.231323353529328	0.234975710393954	0.222736432683942	0.237241291701183	0.233074662139034	0.231447841061257	0.231548117916286	0.193449376601699	0.222689193130445	0.234477632120446	0.243167680800545	0	0.248912261369572	0.22420849455479	0.21925665072112	0.220920897996311	0.22420849455479	0.248912261369572	0.23189207192533	0.23239429839665	0.232602101433754	0.236702413600733	0.236592686034668	0.234407245513324	0.231661010115687	0.235907787707188	0.233621356383744	0.236289795999865
17746	0.183451532600826	0	0	0.211818943364827	0	0.211246265157077	0.215954747388798	0.206573038492911	0.212461647933606	0.222536514914157	0.207718319324384	0.207830425617101	0.197304265735684	0.205910862925111	0.231198161422041	0.197891883498911	0.22641721138396	0.206571097154812	0.19295606147332	0.205192430288052	0.206041538623331	0.200776767681334	0.196247165386505	0.221030547770913	0.191663573322139	0.200088300532055	0.200683330951085	0.200608145094686	0.229020453669606	0.203018608521684	0.193858958127497	0.179276667085814	0	0.175811005541159	0.203384711123697	0.206796393840511	0.21102050713979	0.203384711123697	0.175811005541159	0.198301989066107	0.198797503687055	0.200650046913899	0.192873966534512	0.192506299547537	0.196327120683915	0.22641721138396	0.194448360071497	0.197298953604095	0.193400139442428
17775	0.152282855888293	0	0	0.157017301472029	0	0.156199031406212	0.154088064629207	0.152947342404152	0.15268015677543	0.153174381918752	0.152639774972746	0.152760342977129	0.15221038562479	0.15259017613972	0.161142	0.15228875465625	0.159966409462994	0.152559974797357	0.152243924701051	0.152568593244698	0.152543523195602	0.152663084107032	0.152373051391626	0.152131694265311	0.152332429154324	0.152427312284215	0.152666836052166	0.15267004839603	0.133020623091886	0.143347824517682	0.152854082374828	0.15219158337464	0	0.153253797409497	0.140857803331793	0.153587682768291	0.15298212837357	0.140857803331793	0.153253797409496	0.151996640095691	0.152154868596625	0.152403470954314	0.152352278828096	0.152272891863504	0.15225325493094	0.159966409462994	0.152360697509848	0.152208198593648	0.152316757734845
17776	0.12958197107031	0	0	0.143075339193444	0	0.140160667397628	0.13950419188349	0.133799628353839	0.136552987687249	0.138839208153695	0.13341009191891	0.133750682946134	0.133621938322999	0.132663167395452	0.145946639257081	0.133768233378265	0.143359376755074	0.132776707104718	0.132738665147246	0.132302477160945	0.132506669178447	0.130954527801848	0.133458734735791	0.136430171619272	0.132528392635163	0.134250694952103	0.130916371721772	0.130885866860261	0.124419675643948	0.12329100250167	0.128896230814424	0.129885600784843	0	0.134270587594613	0.121708286370391	0.137457259127056	0.137047636296799	0.121708286370391	0.134270587594613	0.133710432116174	0.133934731026562	0.134367306345984	0.132779047867109	0.132662863752563	0.133431035512367	0.143359376755074	0.133095330338702	0.133619859919233	0.132865291275129
17787	0.160814107785744	0	0	0.155467361970268	0	0.153922615449382	0.151618338346769	0.151369536742463	0.151162543328725	0.149166716765067	0.150931925083507	0.151014581335675	0.155850386945487	0.151186248733927	0.158375329684855	0.155799982790893	0.156668768802421	0.151059726653911	0.157186267671679	0.151297353049681	0.151141423038591	0.152113773757903	0.15641352267044	0.148365160449506	0.157703260725238	0.155377698012665	0.15213539800704	0.152153018012952	0.126907749416005	0.140752732755395	0.15343265463711	0.161264594437401	0	0.16720122549879	0.137668450305244	0.153172611480948	0.151746856840533	0.137668450305244	0.16720122549879	0.155164368857404	0.155319990150246	0.15517254563342	0.157374351393999	0.157363089380851	0.156205075682335	0.156668768802421	0.156922874348422	0.155848929436398	0.157165015029285
17825	0.0960340378049751	0	0	0.130454409693836	0	0.125085328134535	0.126113506237727	0.113925795476316	0.119905522064185	0.127066572423796	0.113356756458293	0.114062886279058	0.108282604173012	0.111489168789332	0.131051103049345	0.108567153236377	0.127607874666438	0.111821531544242	0.105176020044852	0.110577391871262	0.11113749078294	0.107012521791516	0.107261698087875	0.12250218045636	0.104213106233849	0.109866663862653	0.106907697359005	0.106823561774482	0.123868009272429	0.103585740736178	0.101753183087951	0.0962089024524614	0	0.0975243168044807	0.104227539244438	0.120783857359335	0.12065378685898	0.104227539244438	0.0975243168044805	0.10936611951297	0.109512708906853	0.110339566504932	0.10499823570412	0.104837674526487	0.107503921377127	0.127607874666438	0.106047805715477	0.108279656616514	0.105392657979093
17838	0.119218099920631	0	0	0.154782139619908	0	0.14893814011616	0.150167449500317	0.136794538057124	0.143638678596928	0.150563707645404	0.135756654525485	0.136701781114324	0.131241013757735	0.133563890379856	0.153228245658083	0.131433385757185	0.150669107786111	0.133862293606325	0.12790576965685	0.132420109974577	0.133002245808861	0.128368241660949	0.129937600421859	0.145383762585508	0.126793015739946	0.132602336823353	0.128232825296916	0.128123975835344	0.160142544288649	0.131991635381685	0.122440813220577	0.118531186951176	0	0.118931812161648	0.13462122643429	0.145739476263585	0.144858342990765	0.13462122643429	0.118931812161648	0.132710821793257	0.132635496132662	0.133135634471489	0.127586891203664	0.127514400876117	0.13034843364223	0.150669107786111	0.128674591191112	0.131235597923882	0.128042611783728
17864	0.180075583343452	0	0	0.175586990718976	0	0.171655560366408	0.172194558597102	0.16856120358336	0.171156612117447	0.170852535904474	0.168541130102712	0.168624846758033	0.17231880078742	0.168252341096537	0.178885211150329	0.172313692334177	0.177437596099822	0.168336909789999	0.172813557147556	0.168140769758069	0.168255950977187	0.167526535368762	0.172559235249264	0.170096773283665	0.173025583993984	0.172176552374643	0.167515202331835	0.167506198806136	0.156002474803842	0.15899717159684	0.166526535329773	0.174179629403066	0	0.175254942290099	0.16027251548945	0.173146736301299	0.171767580132372	0.16027251548945	0.175254942290099	0.172060622294243	0.172123970275245	0.172098881925039	0.172920136503711	0.172888924249093	0.172463804495935	0.177437596099822	0.172755291757115	0.172324219344577	0.1728334890352
17878	0.393316605252814	0	0	0.315074319349364	0	0.33928932537578	0.34215938674271	0.367522281850084	0.357577206097256	0.35397034380656	0.372822050228372	0.370107757840902	0.374070915793432	0.376347062209751	0.384927311479178	0.374694837630232	0.37936922386815	0.376610275680872	0.376370649640865	0.378594549223797	0.378317370672741	0.38316260848309	0.376431905308657	0.366777823750061	0.377503639935186	0.375362765492012	0.383414576552074	0.383616966451724	0.334274321173185	0.399143328131333	0.388936168145467	0.378944249075516	0	0.389378878746592	0.362770278422251	0.334019552485442	0.349905812576548	0.362770278422251	0.389378878746591	0.370624135727669	0.372384133783911	0.374698193627447	0.377357202923067	0.376764675182637	0.375104190256337	0.37936922386815	0.376961393881863	0.374070852366994	0.37688424498851
17879	0.165998081250693	0	0	0.167515961854446	0	0.168273789903913	0.167626921772276	0.168102915783881	0.167461523603615	0.168629697564697	0.168690617911375	0.168449663233607	0.166967489691704	0.168894	0.179059240723503	0.167179350818988	0.176993775114449	0.168989041595074	0.166681316683861	0.169096362256864	0.169144141268001	0.169255244897543	0.167229732652341	0.168977919286806	0.166714734375466	0.167651701551723	0.169283425725584	0.169306271704774	0.146759802980066	0.162796879497759	0.169313580083487	0.165056599718211	0	0.167189170927018	0.160202985280469	0.165390782710665	0.166759702710647	0.160202985280469	0.167189170927018	0.166530220833198	0.166930230006643	0.1676319206617	0.166875755392474	0.166693396781415	0.166991021713923	0.176993775114449	0.167044689894027	0.166965072272213	0.166861107969563
17886	0.250833569586864	0	0	0.222643683337974	0	0.222776100843579	0.228280304497903	0.230548920753255	0.232830429212316	0.231110562384263	0.232664292592012	0.231828458785109	0.240501426406849	0.233213768535644	0.244085882097978	0.240641668433689	0.24214062112166	0.233498746474441	0.242036965549907	0.233691476202829	0.233863686872793	0.233721125915511	0.241553153637733	0.234487543460637	0.242687798946777	0.240527535799605	0.233769548726722	0.233808306110225	0.212856407168609	0.253245660531725	0.233202521161274	0.244986732426962	0	0.24991960096331	0.248619483228396	0.227584499211046	0.230917019015852	0.248619483228396	0.24991960096331	0.239082019763158	0.239640049700857	0.240175838741596	0.242438353083794	0.242266034084166	0.241032126545003	0.24214062112166	0.242036395039326	0.240496877123467	0.24216953419957
17902	0.159982510729588	0	0	0.159725887644151	0	0.160894995407854	0.160919992646862	0.161697395062688	0.161332506287585	0.162016661461588	0.162646019552616	0.162252450770569	0.162598272321689	0.162992236482106	0.174802058647287	0.162837809961074	0.171037090325608	0.163131061256178	0.162211989726201	0.163309700166996	0.163374932355352	0.16355892938659	0.162872159612866	0.162778814304536	0.162217543777979	0.163374888965001	0.163600636394957	0.163634388397039	0.141441845987777	0.15913791328824	0.163530655520228	0.159889621090966	0	0.16851616914855	0.156904322156445	0.15794174495143	0.160258609446978	0.156904322156445	0.16851616914855	0.162015562261444	0.162573313654058	0.163358806448435	0.16242395354452	0.162215506712445	0.162612881627149	0.171037090325608	0.162641038791441	0.162596550198887	0.162419445739236
17920	0.193120930612106	0	0	0.172241027892891	0	0.171705701403689	0.166132366845925	0.172478309327431	0.167319651915474	0.160823447117893	0.171413901464425	0.171373935806637	0.177680307095576	0.172855096701973	0.169457525616035	0.17729911329591	0.171116058220486	0.172326520639014	0.181472445672391	0.173461669917432	0.172773105681273	0.177219610066028	0.178812517584376	0.161334808091154	0.182732041662877	0.175684471730137	0.177307910179063	0.177379241093195	0.131947212754811	0.158409874728665	0.183515759379406	0.194360138161452	0	0.192862976223702	0.15596378630258	0.172972158060691	0.168748601535746	0.15596378630258	0.192862976223702	0.176619233461596	0.17633076617257	0.175175517826163	0.181688411875728	0.18190592419635	0.178569014589611	0.171116058220486	0.180330620214607	0.177678833076783	0.181180108803484
17943	0.103223776675706	0	0	0.168192083098379	0	0.166648374575162	0.160050927723008	0.152593331436141	0.152540021040941	0.156020878884221	0.149410728273744	0.150885085442246	0.140003298245804	0.147813000982712	0.159841422838633	0.13985028833869	0.158054247838313	0.147545217437396	0.136689680616608	0.146699726625014	0.146701959709324	0.144887488299485	0.138064296661671	0.149860487445667	0.135358660769655	0.140336748630861	0.144760067410322	0.144657684057034	0.175888152127479	0.159298876519207	0.142547652073331	0.128449976383954	0	0.126803030168302	0.160755492563539	0.159529234500701	0.155391207431745	0.160755492563539	0.126803030168302	0.142433270586956	0.141664722145482	0.140984323576647	0.135996497983338	0.136224915175023	0.138946347111682	0.158054247838313	0.136948252809305	0.140001429949518	0.136541779951885
17946	0.186621162845341	0	0	0.186903255504081	0	0.190592303522362	0.187626829744144	0.190217260780635	0.187749279819957	0.18804879675649	0.190095122942507	0.19006391226922	0.187584920697548	0.190357469244425	0.198811619923095	0.187697952908231	0.196891396326414	0.19028642843969	0.187028669741735	0.190485314248131	0.190383671321433	0.191068727014577	0.187526377603503	0.188162286676055	0.186882159936684	0.188043119048975	0.191086192587627	0.191100325893802	0.181856297194658	0.187909335456184	0.191859544926181	0.185009248884088	0	0.189305476450039	0.188332972417481	0.185995265507615	0.18720206597861	0.188332972417481	0.189305476450039	0.187503441998917	0.187730341629321	0.188095895573764	0.187056115647225	0.186977891400805	0.187478025846076	0.196891396326414	0.187274858964832	0.187578945297471	0.187115423054615
17951	0.142152174390105	0	0	0.161356897170194	0	0.154615235528589	0.156862355581342	0.144518350635541	0.152643114723994	0.155979251836373	0.143731636493326	0.144491830011269	0.148775505741697	0.141910131479988	0.164310225752521	0.148852712089636	0.157645098050134	0.142176462605423	0.146757903024256	0.140970186482868	0.141471019041506	0.137533320967148	0.147916634413254	0.151759849091711	0.146066805697292	0.149476240856272	0.137421253630821	0.137331171033214	0.16334588192273	0.140812377988876	0.132398464608156	0.141155722470937	0	0.154348241456904	0.142236489958764	0.154762261898001	0.153689250223966	0.142236489958764	0.154348241456904	0.149543353373148	0.149650008239073	0.149807507537304	0.146527661216588	0.146513563721284	0.148213754218908	0.157645098050134	0.147168784780792	0.148770250172352	0.146810899529111
17983	0.212307942425804	0	0	0.210502228824774	0	0.210025179935922	0.208418931304256	0.20769104656775	0.207507541624017	0.206344235145356	0.206982347654137	0.207229439946267	0.207851823865808	0.206907975762698	0.214410284766684	0.207715288923795	0.214077985053976	0.20679304762891	0.207803940138827	0.206801730939952	0.206712706453952	0.206971497762853	0.207566644983112	0.205492677082408	0.207703122864874	0.20745933404822	0.206960987735622	0.206952601820964	0.213089251393119	0.192816730051123	0.207275853767269	0.208181471755182	0	0.209981799969425	0.20265633793695	0.209885072819538	0.208370526206799	0.20265633793695	0.209981799969425	0.208223563628985	0.208007537682707	0.207534866802082	0.207658544837524	0.207773596534307	0.20777669513597	0.214077985053976	0.207618400762174	0.207862321647419	0.207700023453909
18067	0.138707610681877	0	0	0.149763991663991	0	0.149134994131357	0.145479123079411	0.145253519234164	0.143149970346986	0.143443641499235	0.144521598154089	0.144739657204482	0.140688286502142	0.144624337361518	0.149355563659037	0.1406898431865	0.150225347673429	0.144475404632541	0.140518083090733	0.144631	0.144478223207069	0.145270495003696	0.140603864604226	0.142106314173863	0.140481530095508	0.140726768280351	0.145279952876998	0.145287793909289	0.125649255971439	0.133364310697363	0.146380931222598	0.140210312551695	0	0.137100741536183	0.133443040064864	0.145596205581757	0.144013233532246	0.133443040064864	0.137100741536183	0.140879733015707	0.140790618091752	0.140767548861869	0.140509587878847	0.140503281953817	0.140631671261591	0.150225347673429	0.140549913794073	0.140686162653262	0.140525537552028
18073	0.134441810807263	0	0	0.164248427642297	0	0.160726567658832	0.161209229899857	0.150391011787837	0.155932983518572	0.161471195188392	0.149451620698637	0.150262859671536	0.146695983551035	0.147648349422603	0.166238485558867	0.146889702257478	0.16326706872653	0.147876495343897	0.14385772875374	0.146703706574961	0.147165692644727	0.143420198271268	0.145642406282339	0.156868653739399	0.142928545871255	0.147935420912715	0.143309926697061	0.143221337573171	0.168939344262957	0.139292811254642	0.138544098707893	0.135615953336593	0	0.140305869475021	0.142572389345537	0.156802282380425	0.156754448524864	0.142572389345537	0.140305869475021	0.14778568174679	0.147870043445569	0.148393188730093	0.143622781041399	0.143532515384031	0.145957558537805	0.16326706872653	0.144562661602233	0.146696815629955	0.144002859781086
18078	0.305049843127432	0	0	0.328964804077301	0	0.341851698955416	0.325726565439924	0.34681294172471	0.328906711208869	0.314095024667017	0.341661465394276	0.342613291402648	0.340194671161154	0.34418156201034	0.328645432061255	0.338786011068996	0.329261616473098	0.342521992397147	0.341941304184193	0.344694632789905	0.34288505531849	0.35246177958763	0.338386424242903	0.314871276502469	0.341610621176318	0.335678110477476	0.352527038556744	0.352579244657799	0.394684209070271	0.371961475960642	0.365301896929914	0.352006357786359	0	0.357156006502132	0.397734841342267	0.340989231088078	0.332684708803627	0.397734841342267	0.357156006502131	0.342758786912436	0.340477233535564	0.335845641885592	0.340598906245105	0.341841076507305	0.340003992297083	0.329261616473098	0.339543709450652	0.340206463596331	0.340738157743951
18087	0.104912796936346	0	0	0.12992319037582	0	0.119668368644942	0.122830826104282	0.107349408076992	0.117183345342096	0.121428041183885	0.106568133922689	0.107394804597413	0.112212224710109	0.104520208495784	0.127881765018136	0.112317957788883	0.12097335576734	0.104847515953651	0.110283276995046	0.103497628769722	0.104078643322762	0.0996890852405293	0.111443444728531	0.116261959269031	0.109666442473542	0.112981222128412	0.0995718788004851	0.0994777865591076	0.119120764157205	0.097053077830755	0.0941599848197862	0.105071903514671	0	0.116744196669815	0.0969515979419079	0.120699912047502	0.118690069331964	0.0969515979419079	0.116744196669815	0.112922659993477	0.113055003124151	0.113302146971103	0.110112365427608	0.110063618098716	0.11168636500277	0.12097335576734	0.110725897933469	0.112209790781099	0.110366107087651
18097	0.197584312021526	0	0	0.190175237319941	0	0.187033275175223	0.194664799418516	0.18632476191651	0.194572390306459	0.200185745700536	0.188631118513825	0.188186703371016	0.19148002964367	0.187519555470784	0.2072412118866	0.192095170225922	0.20641467111644	0.188256678059678	0.191008693779159	0.187277392332239	0.188086966353823	0.183750446002053	0.192429270209938	0.200497739316616	0.191253756464286	0.193367942132495	0.183714640507321	0.183685845715946	0.178646325067733	0.180594571316183	0.177826367574634	0.186934804030179	0	0.185497060889716	0.178036953590705	0.187867081966643	0.192612715076579	0.178036953590704	0.185497060889717	0.190155596928915	0.191216796489735	0.193242152982798	0.191660063645751	0.191096677214789	0.19166851028498	0.20641467111644	0.192041251108242	0.191486222787712	0.191555768585881
18104	0.104331215943006	0	0	0.141884732730681	0	0.135840476240709	0.135650803141123	0.125070913520028	0.128809676151626	0.135316143117141	0.124106847343387	0.124870750018759	0.115202118784259	0.122486702449648	0.135624795763985	0.115364758234509	0.136498660759735	0.122679921231246	0.112481463863126	0.121640948366098	0.122043385039904	0.118792606573397	0.114142054720784	0.130934147027168	0.111590491155988	0.116338184187183	0.118696423708108	0.118619222094537	0.12996923583268	0.112661355414027	0.114750009642734	0.10507308514355	0	0.0970667813024039	0.115639993954155	0.13232235231561	0.130353084596601	0.115639993954155	0.0970667813024037	0.116583196556634	0.116357058795417	0.116783705352174	0.112232784037882	0.112167591006474	0.114472313553713	0.136498660759735	0.113114077911116	0.115198822750216	0.11259849754928
18135	0.12217184764665	0	0	0.138474506169178	0	0.133432470075014	0.135133646166176	0.125847593062635	0.131588201028204	0.135320557214106	0.125655782594377	0.126086962347728	0.127081932774877	0.124356499508588	0.140553696732077	0.127289734923795	0.13807659035623	0.124625349197588	0.125861415008038	0.123744735837448	0.124166640498278	0.121149218895548	0.126873697787945	0.132193133262782	0.125564715068135	0.127962295174537	0.121078572225119	0.12102186309544	0.120040215226518	0.120885604218544	0.117178701327754	0.121656943699149	0	0.125127157109951	0.117127796048476	0.132091994419215	0.132054670960111	0.117127796048476	0.125127157109951	0.127218343589138	0.127496189696287	0.128112200786342	0.125922063494627	0.125755257550353	0.126826681938863	0.13807659035623	0.126368562883596	0.127080586013559	0.126042765781769
18156	0.140566792144838	0	0	0.143925614297716	0	0.13863789385102	0.13735530890029	0.132603991220616	0.135024036727933	0.133806013672166	0.131635935739325	0.132077379164611	0.137125919038469	0.131216129636136	0.139133851429288	0.136994706705878	0.138610578372258	0.131128209301239	0.138131658502334	0.130934961004113	0.130913418057585	0.130591260856637	0.137373214991835	0.131377920900219	0.138483558041053	0.136489028083294	0.130564596040473	0.130543311430723	0.114406807284012	0.1234449749387	0.130244476304087	0.141583835184781	0	0.144089846736037	0.120612097478933	0.139678523131651	0.136589654083927	0.120612097478933	0.144089846736037	0.136928649978745	0.136820377180952	0.136369300493085	0.138186574777783	0.138249292057825	0.137341023461322	0.138610578372258	0.137801669967712	0.137125047680086	0.13804519267049
18174	0.201578799952232	0	0	0.19968702010391	0	0.191890333550568	0.203279397117015	0.193653948482509	0.203975342972403	0.207913551936564	0.196499935258295	0.195836090502767	0.203945320093817	0.195529015557248	0.22381801018082	0.204358639041287	0.214659745453706	0.196339045049745	0.202636189675233	0.195406006552631	0.196260560881525	0.191909546709309	0.204084027124503	0.209254000800125	0.202387632175821	0.205477185438451	0.191885400046453	0.191865926080599	0.192648634478734	0.203077104386408	0.186002639304069	0.197408980975087	0	0.210181375976041	0.203357070665369	0.198491772874366	0.20218147058401	0.203357070665369	0.210181375976041	0.203343214734961	0.204187039702669	0.205553921734983	0.202869947331617	0.202552345943893	0.203776248334526	0.214659745453706	0.203444318833908	0.20394203193614	0.202968710121694
18188	0.244746343629301	0	0	0.208633353101405	0	0.217621808132374	0.21762136095222	0.232561648318688	0.22485930452893	0.2223555662751	0.235718184570556	0.233981651844174	0.234125999242787	0.238337005028666	0.240204658479251	0.234508349528907	0.239231408292447	0.238400745552714	0.236297860364447	0.239991026602248	0.239651237525351	0.244004361908807	0.235946263069062	0.229294917369583	0.237332792912062	0.234727587467787	0.244207101156094	0.244370408224059	0.181184096307911	0.241485351625591	0.249517634615328	0.240273641558129	0	0.241020408188889	0.23361941337539	0.215070673673722	0.221106938991524	0.23361941337539	0.241020408188889	0.231746968575716	0.232786211799907	0.234198225278284	0.237061248691411	0.236664777955755	0.234970299270677	0.239231408292447	0.23655911913637	0.234124109585434	0.23663426070524
18227	0.452928911417492	0	0	0.413667727499358	0	0.418835792282672	0.467315127594058	0.433737336660232	0.47418732282961	0.507200878848195	0.448103292869232	0.444978202367745	0.455071681685536	0.442425715197984	0.513553378323096	0.458700518331194	0.510201953656583	0.446614688104037	0.449056128495062	0.441324397273664	0.445856624449303	0.421810567190679	0.458980058470632	0.513956727553408	0.449135607811048	0.467073576922832	0.421615247029251	0.421457453193739	0.573870407600888	0.403922190997753	0.388816095686125	0.417845294116743	0	0.428282904100589	0.422236704982513	0.420178602432495	0.458814520622148	0.422236704982514	0.428282904100589	0.44860846764875	0.454884279909307	0.466903457246796	0.452160231449687	0.449089185046525	0.455198533148864	0.510201953656583	0.455435972825909	0.455078732737062	0.452110639858585
18248	0.24901000878736	0	0	0.250551259288121	0	0.262555843707177	0.258940633011998	0.265751905993905	0.259592795175155	0.262506410496658	0.265900356218534	0.2657193773635	0.251781852869715	0.266313531212476	0.274048968454244	0.252006045095566	0.276047987677402	0.266254332887807	0.249941656873443	0.266509932442395	0.266405510256103	0.267187086354381	0.251294434528499	0.264288250130111	0.249339332726346	0.252893780484969	0.267205181885873	0.267219629140145	0.267173607014439	0.263597914747369	0.268207072735633	0.243988727051546	0	0.232189403521071	0.245545384854582	0.25331729093043	0.258315720597472	0.245545384854582	0.232189403521071	0.252396949715309	0.252407822818082	0.253139714899333	0.249853327649379	0.249722865091326	0.251364259879601	0.276047987677402	0.250528602731485	0.251779211947354	0.25009683262386
18285	0.142241657646766	0	0	0.174749235117768	0	0.17160202899711	0.171276403860111	0.161588044925599	0.165294961256148	0.171746343659803	0.1604112589468	0.161290860556546	0.152121602337305	0.158646048279207	0.169576082926563	0.152311589452898	0.173499110201666	0.158804423009341	0.149752989495474	0.157678251137747	0.158072927452973	0.154629294134341	0.151294238801878	0.167090597506383	0.149010486235594	0.153234932407312	0.15451639170838	0.154425631961393	0.171457554087763	0.149704418942758	0.150282403638655	0.142806220916263	0	0.132037859602427	0.152170497548543	0.167391140186286	0.16653324799719	0.152170497548543	0.132037859602427	0.153260430171724	0.153092180317482	0.153611361024474	0.149597927899614	0.149491629067686	0.151517103510132	0.173499110201666	0.150387565759253	0.152122713784311	0.14990207067451
18301	0.199782119791884	0	0	0.182442958038857	0	0.178853225248012	0.181036063946741	0.179346371633365	0.182376113518746	0.180678961117447	0.180002884762141	0.179768486678654	0.189261757423783	0.180101481225487	0.191302378588146	0.189295671640483	0.188679196961697	0.180218464207213	0.191241013637943	0.180241932283708	0.180325297860014	0.180173312220202	0.19030547433591	0.181151586856554	0.192050499218615	0.188891140380798	0.180192191749322	0.180207455637156	0.151761654215637	0.17800981865072	0.180008889549315	0.196757057987797	0	0.201604725867663	0.171562704057132	0.182449486638977	0.182165425963449	0.171562704057132	0.201604725867662	0.187980877869057	0.188360871011618	0.188534791447119	0.191621636193662	0.191520478783914	0.189848861817701	0.188679196961697	0.191007867750908	0.189260228784722	0.191292189780048
[truncated: 1,798 more rows]
[truncated: 64 more columns]
