# Supplementary material for: Development and validation of an explainable machine learning model to predict Delphian lymph node metastasis in papillary thyroid cancer: a large cohort study
Source: J Cancer. 2025 Mar 3;16(6):2041–61. doi: 10.7150/jca.110141 (PMC11905415; doi:10.7150/jca.110141)
Supplement: Supplementary file 1 — Supplementary figures and tables. [file jcav16p2041s1.zip › Supplementary material 4.xlsx]

## Sheet: Sheet1
Model					T	P
		B	SE	Beta			Tolerance	VIF
1		-0.072945	0.0611223		-1.19343	0.232845
	B_ultrasound_tumor_size	0.0562226	0.00946732	0.139576	5.9386	3.38709e-09	0.828274	1.20671
	B_ultrasound_left_CLN	0.0890979	0.0232443	0.0894239	3.83311	0.000130487	0.840662	1.18911
	B_ultrasound_right_CLN	0.0416474	0.0257523	0.0420999	1.61723	0.105988	0.67516	1.47917
	B_ultrasound_right_3_region_LN	0.111853	0.0426084	0.0703303	2.62513	0.00872829	0.637445	1.29066
	B_ultrasound_right_4_region_LN	0.0748122	0.0301906	0.0648949	2.478	0.0132951	0.667124	1.49391
	CT_CLN	0.0421075	0.0197983	0.0517613	2.12683	0.0335579	0.772469	1.2933
	TG	9.31125e-06	8.54204e-05	0.00249314	0.109005	0.91321	0.874631	1.12273
	TGAB	-9.60621e-05	3.82469e-05	-0.0552415	-2.51163	0.0120965	0.945819	1.04879
	T3	0.136886	0.045169	0.087451	3.03052	0.00247293	0.549456	1.54211
	T4	-0.00229674	0.000570038	-0.115725	-4.02909	5.81093e-05	0.554613	1.68512
	FT4	0.00929347	0.00300048	0.0718812	3.09733	0.00198015	0.849513	1.16737
Delphian_LN
