# Supplementary material for: Development and validation of an explainable machine learning model to predict Delphian lymph node metastasis in papillary thyroid cancer: a large cohort study
Source: J Cancer. 2025 Mar 3;16(6):2041–61. doi: 10.7150/jca.110141 (PMC11905415; doi:10.7150/jca.110141)
Supplement: Supplementary file 1 — Supplementary figures and tables. [file jcav16p2041s1.zip › Supplementary material 5.xlsx]

## Sheet: Sheet1
10 fold cross verification
Model Name	Accuracy	Prevalence	Recall	F1-Score	MCC	AUROC	Presicion	Specificity	FNR	FPR
Logistic_1TEST	0.9583333333333334	0.5916666666666667	0.9577464788732394	0.9645390070921985	0.9141752232747413	0.765224358974359	0.9714285714285714	0.9591836734693877	0.04225352112676056	0.04081632653061224
Logistic_2TEST	0.8916666666666667	0.5166666666666667	0.8870967741935484	0.8943089430894309	0.7833218193073492	0.7583465818759937	0.9016393442622951	0.896551724137931	0.11290322580645161	0.10344827586206896
Logistic_3TEST	0.8916666666666667	0.5333333333333333	0.890625	0.8976377952755906	0.7827181425361299	0.7691024357691024	0.9047619047619048	0.8928571428571429	0.109375	0.10714285714285714
Logistic_4TEST	0.8833333333333333	0.525	0.8253968253968254	0.8813559322033897	0.7744925808124276	0.7903995229576625	0.9454545454545454	0.9473684210526315	0.1746031746031746	0.05263157894736842
Logistic_5TEST	0.825	0.48333333333333334	0.8275862068965517	0.8205128205128206	0.6498958174381059	0.8284591194968555	0.8135593220338984	0.8225806451612904	0.1724137931034483	0.1774193548387097
Logistic_6TEST	0.875	0.5416666666666666	0.8461538461538461	0.8799999999999999	0.7526178090063816	0.6838141025641026	0.9166666666666666	0.9090909090909091	0.15384615384615385	0.09090909090909091
Logistic_7TEST	0.9166666666666666	0.5166666666666667	0.8548387096774194	0.9137931034482759	0.8413491848907217	0.7674055129298096	0.9814814814814815	0.9827586206896551	0.14516129032258066	0.017241379310344827
Logistic_8TEST	0.8833333333333333	0.5166666666666667	0.8387096774193549	0.8813559322033899	0.7710317175208609	0.7876757110166721	0.9285714285714286	0.9310344827586207	0.16129032258064516	0.06896551724137931
Logistic_9TEST	0.8833333333333333	0.5	0.85	0.8793103448275861	0.7683760704982201	0.7713836477987421	0.9107142857142857	0.9166666666666666	0.15	0.08333333333333333
Logistic_10TEST	0.8833333333333333	0.5666666666666667	0.8235294117647058	0.888888888888889	0.7784908134897119	0.7223502304147466	0.9655172413793104	0.9615384615384616	0.17647058823529413	0.038461538461538464
mean_scores	0.8891666666666665	0.5291666666666667	0.860168293037549	0.8901702767541572	0.7816469178774651	0.7644161223798045	0.9239794791754388	0.9219630747422697	0.13983170696245087	0.07803692525773034
Bootstrap
Model Name	Accuracy	Prevalence	Recall	F1-Score	MCC	AUROC	Presicion	Specificity	FNR	FPR
Logistic_BR1TEST	0.8928199791883454	0.5265348595213319	0.8932806324110671	0.8977159880834159	0.7851962167209263	0.7655486891431383	0.9021956087824351	0.8923076923076924	0.1067193675889328	0.1076923076923077
Logistic_BR2TEST	0.8928199791883454	0.5244536940686785	0.8611111111111112	0.8939237899073121	0.7882681606605825	0.7671736630588124	0.9293361884368309	0.9277899343544858	0.1388888888888889	0.07221006564551423
Logistic_BR3TEST	0.890738813735692	0.5161290322580645	0.8629032258064516	0.8907388137356921	0.7833333333333333	0.7557915057915058	0.9204301075268817	0.9204301075268817	0.13709677419354838	0.07956989247311828
Logistic_BR4TEST	0.8886576482830385	0.5265348595213319	0.8636363636363636	0.890927624872579	0.7790715814047698	0.7615159262433046	0.92	0.9164835164835164	0.13636363636363635	0.08351648351648351
Logistic_BR5TEST	0.8813735691987513	0.5254942767950052	0.8514851485148515	0.8829568788501027	0.7651816847573751	0.7422046584209918	0.9168443496801706	0.9144736842105263	0.1485148514851485	0.08552631578947369
Logistic_BR6TEST	0.8751300728407908	0.5202913631633714	0.824	0.8728813559322033	0.7561488036359835	0.7591363576279515	0.9279279279279279	0.93058568329718	0.176	0.06941431670281996
Logistic_BR7TEST	0.8938605619146722	0.5265348595213319	0.8893280632411067	0.8982035928143712	0.7875282479300014	0.7661831002196277	0.907258064516129	0.8989010989010989	0.11067193675889328	0.1010989010989011
Logistic_BR8TEST	0.8896982310093653	0.5317377731529657	0.8864970645792564	0.8952569169960475	0.7789670511750074	0.770951930732484	0.9041916167664671	0.8933333333333333	0.11350293542074363	0.10666666666666667
Logistic_BR9TEST	0.890738813735692	0.5286160249739854	0.8917322834645669	0.8961424332344212	0.7809329312942506	0.7556470030696836	0.9005964214711729	0.8896247240618101	0.10826771653543307	0.11037527593818984
Logistic_BR10TEST	0.8896982310093653	0.5317377731529657	0.8610567514677103	0.8924949290060852	0.7817506230168485	0.7617040659762179	0.9263157894736842	0.9222222222222223	0.13894324853228962	0.07777777777777778
Mean	0.8885535900104058	0.5258064516129031	0.8685030644232485	0.891124232343223	0.7786378633929079	0.7605856900283718	0.9155096074581699	0.9106151996698749	0.13149693557675146	0.08938480033012527
