# Supplementary material for: Development and validation of an explainable machine learning model to predict Delphian lymph node metastasis in papillary thyroid cancer: a large cohort study
Source: J Cancer. 2025 Mar 3;16(6):2041–61. doi: 10.7150/jca.110141 (PMC11905415; doi:10.7150/jca.110141)
Supplement: Supplementary file 1 — Supplementary figures and tables. [file jcav16p2041s1.zip › Supplementary material 1.xlsx]

## Sheet: Sheet
Variable	Levels	N	Overall	1	2	p-value
			N = 1,993	N = 1,395	N = 598
Time, median (p25 - p75)		1993	60.00 (26.00 - 240.00)	60.00 (30.00 - 240.00)	60.00 (21.00 - 240.00)	0.323
Age, median (p25 - p75)		1993	36.00 (30.00 - 45.00)	37.00 (31.00 - 47.00)	34.00 (29.00 - 41.00)	<0.001
B_ultrasound_tumor_size, median (p25 - p75)		1993	1.18 (0.81 - 1.83)	1.20 (0.84 - 1.85)	1.10 (0.77 - 1.80)	0.643
TSH, median (p25 - p75)		1993	2.22 (1.49 - 3.26)	2.21 (1.50 - 3.27)	2.23 (1.47 - 3.23)	0.318
TG, median (p25 - p75)		1993	12.19 (4.37 - 24.99)	12.12 (4.12 - 25.40)	12.31 (4.94 - 23.39)	0.605
TGAB, median (p25 - p75)		1993	0.90 (0.90 - 3.40)	0.90 (0.90 - 3.50)	0.90 (0.90 - 3.40)	0.262
T3, median (p25 - p75)		1993	1.40 (1.27 - 1.56)	1.39 (1.26 - 1.55)	1.40 (1.28 - 1.57)	0.415
T4, median (p25 - p75)		1993	100.30 (89.02 - 112.10)	100.30 (88.38 - 111.13)	101.01 (90.67 - 114.74)	0.013
FT3, median (p25 - p75)		1993	4.29 (3.98 - 4.69)	4.29 (3.97 - 4.66)	4.30 (3.99 - 4.72)	0.296
FT4, median (p25 - p75)		1993	15.82 (14.08 - 17.60)	15.78 (14.16 - 17.59)	15.90 (13.92 - 17.66)	0.629
Sex, n (p%)		1993				0.447
	1		1,423.00 (71.40%)	989.00 (70.90%)	434.00 (72.58%)
	2		570.00 (28.60%)	406.00 (29.10%)	164.00 (27.42%)
B_ultrasound_tumor_location, n (p%)		1993				0.509
	1		178.00 (8.93%)	120.00 (8.60%)	58.00 (9.70%)
	2		214.00 (10.74%)	154.00 (11.04%)	60.00 (10.03%)
	3		801.00 (40.19%)	556.00 (39.86%)	245.00 (40.97%)
	4		133.00 (6.67%)	87.00 (6.24%)	46.00 (7.69%)
	5		667.00 (33.47%)	478.00 (34.27%)	189.00 (31.61%)
B_ultrasound_bilateral_tumor, n (p%)		1993				0.819
	1		1,493.00 (74.91%)	1,043.00 (74.77%)	450.00 (75.25%)
	2		500.00 (25.09%)	352.00 (25.23%)	148.00 (24.75%)
B_ultrasound_close_to_anterior_capsule, n (p%)		1993				0.220
	0		1,823.00 (91.47%)	1,269.00 (90.97%)	554.00 (92.64%)
	1		170.00 (8.53%)	126.00 (9.03%)	44.00 (7.36%)
B_ultrasound_close_to_posterior_capsule, n (p%)		1993				0.079
	0		1,780.00 (89.31%)	1,257.00 (90.11%)	523.00 (87.46%)
	1		213.00 (10.69%)	138.00 (9.89%)	75.00 (12.54%)
B_ultrasound_left_CLN, n (p%)		1993				0.605
	0		1,584.00 (79.48%)	1,113.00 (79.78%)	471.00 (78.76%)
	1		409.00 (20.52%)	282.00 (20.22%)	127.00 (21.24%)
B_ultrasound_close_to_trachea, n (p%)		1993				0.425
	0		1,923.00 (96.49%)	1,343.00 (96.27%)	580.00 (96.99%)
	1		70.00 (3.51%)	52.00 (3.73%)	18.00 (3.01%)
B_ultrasound_left_2_region_LN, n (p%)		1993				0.186
	0		1,946.00 (97.64%)	1,358.00 (97.35%)	588.00 (98.33%)
	1		47.00 (2.36%)	37.00 (2.65%)	10.00 (1.67%)
B_ultrasound_left_3_region_LN, n (p%)		1993				0.573
	0		1,867.00 (93.68%)	1,304.00 (93.48%)	563.00 (94.15%)
	1		126.00 (6.32%)	91.00 (6.52%)	35.00 (5.85%)
B_ultrasound_right_CLN, n (p%)		1993				0.069
	0		1,576.00 (79.08%)	1,088.00 (77.99%)	488.00 (81.61%)
	1		417.00 (20.92%)	307.00 (22.01%)	110.00 (18.39%)
B_ultrasound_left_4_region_LN, n (p%)		1993				0.156
	0		1,726.00 (86.60%)	1,218.00 (87.31%)	508.00 (84.95%)
	1		267.00 (13.40%)	177.00 (12.69%)	90.00 (15.05%)
B_ultrasound_right_3_region_LN, n (p%)		1993				0.984
	0		1,856.00 (93.13%)	1,299.00 (93.12%)	557.00 (93.14%)
	1		137.00 (6.87%)	96.00 (6.88%)	41.00 (6.86%)
B_ultrasound_right_2_region_LN, n (p%)		1993				0.216
	0		1,928.00 (96.74%)	1,354.00 (97.06%)	574.00 (95.99%)
	1		65.00 (3.26%)	41.00 (2.94%)	24.00 (4.01%)
B_ultrasound_right_4_region_LN, n (p%)		1993				0.584
	0		1,710.00 (85.80%)	1,193.00 (85.52%)	517.00 (86.45%)
	1		283.00 (14.20%)	202.00 (14.48%)	81.00 (13.55%)
CT_CLN, n (p%)		1993				0.262
	0		1,142.00 (57.30%)	788.00 (56.49%)	354.00 (59.20%)
	1		851.00 (42.70%)	607.00 (43.51%)	244.00 (40.80%)
CT_lateral_cervical_LN, n (p%)		1993				0.316
	0		1,049.00 (52.63%)	724.00 (51.90%)	325.00 (54.35%)
	1		944.00 (47.37%)	671.00 (48.10%)	273.00 (45.65%)
CT_superior_mediastinum_LN, n (p%)		1993				0.162
	0		1,949.00 (97.79%)	1,360.00 (97.49%)	589.00 (98.49%)
	1		44.00 (2.21%)	35.00 (2.51%)	9.00 (1.51%)
CT_lung_metastasis, n (p%)		1993				0.557
	0		1,947.00 (97.69%)	1,361.00 (97.56%)	586.00 (97.99%)
	1		46.00 (2.31%)	34.00 (2.44%)	12.00 (2.01%)
Delphian_LN, n (p%)		1993				0.583
	0		1,588.00 (79.68%)	1,107.00 (79.35%)	481.00 (80.43%)
	1		405.00 (20.32%)	288.00 (20.65%)	117.00 (19.57%)
