# Supplementary material for: Development and validation of an explainable machine learning model to predict Delphian lymph node metastasis in papillary thyroid cancer: a large cohort study
Source: J Cancer. 2025 Mar 3;16(6):2041–61. doi: 10.7150/jca.110141 (PMC11905415; doi:10.7150/jca.110141)
Supplement: Supplementary file 1 — Supplementary figures and tables. [file jcav16p2041s1.zip › Supplementary material 2.xlsx]

## Sheet: EC
VariableName	meanImp	medianImp	minImp	maxImp	normHits	decision
B_ultrasound_tumor_size	10.6204050240982	10.6118689993731	7.55100405099791	14.0740667349737	1	Confirmed
B_ultrasound_right_CLN	10.2347000460826	10.1899026453601	6.55006619308995	12.4920033889383	1	Confirmed
FT3	9.7967654055206	9.78246218680669	7.39200855010385	12.6134947377937	1	Confirmed
B_ultrasound_left_3_region_LN	9.59282588295587	9.41195846371177	6.75615473189894	12.9766438113153	1	Confirmed
B_ultrasound_left_CLN	9.43238735598495	9.30255073850057	7.20159094631103	12.6738438656744	1	Confirmed
T3	7.41656947362483	7.5451135527778	4.99914273738347	9.36507407966204	1	Confirmed
B_ultrasound_right_4_region_LN	6.91885571292909	6.91369672739214	4.17915137917578	9.46955681582013	1	Confirmed
B_ultrasound_right_3_region_LN	6.71746379090802	6.70331098958894	3.9236322902912	10.0634515443762	1	Confirmed
TGAB	5.6655247751884	5.59875993116722	2.18765431459717	8.59679405602075	0.96969696969697	Confirmed
CT_CLN	5.3685927251018	5.44827532710204	2.55438424212175	7.90824923931552	1	Confirmed
TG	5.22392348864253	5.16449524577196	3.04184632205221	7.86167968743447	0.97979797979798	Confirmed
T4	4.57918365285601	4.57372010208913	1.75293574183285	7.65752390476319	0.939393939393939	Confirmed
FT4	4.01674608936834	3.98697782961877	0.684121199247122	7.14366741091845	0.878787878787879	Confirmed
B_ultrasound_right_2_region_LN	3.71746035906855	3.68700809724941	1.06736703223597	5.72213856781288	0.828282828282828	Confirmed
B_ultrasound_left_4_region_LN	2.93311935592381	2.89136004600661	0.818736830318662	5.27127259423141	0.646464646464647	Tentative
CT_lateral_cervical_LN	1.96160144251755	2.04182509787466	-0.61729	4.23872291328493	0.414141414141414	Tentative
TSH	1.93557758453468	2.03324111223447	-0.988212	4.64519193829462	0.353535353535354	Tentative
Age	1.27261361818571	1.29206058343077	-1.15204	2.99531407090716	0.0505050505050505	Rejected
B_ultrasound_bilateral_tumor	1.19796843297817	1.44250864074267	-1.33468	3.97614432243062	0.0505050505050505	Rejected
B_ultrasound_left_2_region_LN	1.16080226948691	1.18635175871712	-0.826744	2.70546864703364	0.0101010101010101	Rejected
B_ultrasound_tumor_location	0.50117638578556	0.292166360442132	-0.712792	2.74464523898021	0	Rejected
CT_lung_metastasis	0.427035891318303	0.470694071294496	-1.11497	1.71059643390274	0.0101010101010101	Rejected
B_ultrasound_close_to_anterior_capsule	0.0760905686736763	0.133179087330729	-1.3593	1.62426160125659	0	Rejected
CT_superior_mediastinum_LN	-0.165153	-0.185711	-1.82143	1.40923891041475	0	Rejected
B_ultrasound_close_to_posterior_capsule	-0.38654	-0.839604	-2.04787	2.69953195311599	0.0101010101010101	Rejected
Sex	-0.389963	-0.640731	-1.76973	1.22787394587305	0	Rejected
Time	-0.588631	-0.594874	-2.42263	1.0609210320306	0	Rejected
B_ultrasound_close_to_trachea	-0.882973	-1.13471	-1.7762	0.436659155216006	0	Rejected
Result	Frequency
Tentative	3
Confirmed	14
Rejected	11

## Sheet: TC
VariableName	meanImp	medianImp	minImp	maxImp	normHits	decision
B_ultrasound_right_CLN	10.6031397570043	10.7415977538145	7.4121564629543	13.3751487804303	1	Confirmed
FT3	9.82132645930733	9.90582438948715	6.92345671591481	12.3401748419923	1	Confirmed
T3	7.99626014815597	8.27299629351406	3.32565926523274	10.6361768825544	0.96969696969697	Confirmed
B_ultrasound_left_CLN	7.84638818206036	7.8703800046844	4.94527735347588	10.4252209358746	1	Confirmed
B_ultrasound_right_3_region_LN	7.72981385433367	7.61251892789557	4.8992413266113	10.5641149150548	1	Confirmed
B_ultrasound_right_4_region_LN	7.5733229413125	7.58022111606719	4.38552583462972	10.5492333941552	1	Confirmed
B_ultrasound_tumor_size	6.78923999952297	6.90565164168413	3.58759200045564	10.4582311256171	1	Confirmed
TGAB	5.19103975974928	5.28782941638956	2.14783308913402	7.6883813633463	0.96969696969697	Confirmed
FT4	4.85958580145798	4.78847465219392	1.82460239185579	7.25871497703656	0.949494949494949	Confirmed
T4	4.46418199230418	4.33350513389943	1.67386717772222	7.09570433484408	0.939393939393939	Confirmed
B_ultrasound_left_3_region_LN	3.77500090564003	3.76612170994397	0.96431596301071	6.46791	0.858585858585859	Confirmed
CT_CLN	3.72016166971034	3.76699024217803	0.503036614626832	7.15048986739881	0.818181818181818	Confirmed
B_ultrasound_right_2_region_LN	3.70544320671795	3.84726425316037	0.655112005898711	5.38813773946239	0.818181818181818	Confirmed
TG	3.56641112824664	3.5695796081842	1.40235809267487	6.67280513165117	0.838383838383838	Confirmed
CT_lateral_cervical_LN	2.86141781914116	3.10986196480642	-0.150059	6.45703684174915	0.636363636363636	Tentative
B_ultrasound_left_4_region_LN	1.97315058511988	1.90994589124565	-0.768985	4.96782710499186	0.404040404040404	Tentative
B_ultrasound_bilateral_tumor	1.12590307260981	1.10547004569197	-0.657492	2.80564758764189	0.0707070707070707	Rejected
Age	0.64106284316992	0.938780489404207	-2.10939	2.23606960406896	0.0303030303030303	Rejected
B_ultrasound_tumor_location	0.604258984415626	0.522132214307185	-1.38678	2.44238577193451	0.0202020202020202	Rejected
B_ultrasound_left_2_region_LN	0.581635535185666	0.524457609710873	-0.820919	2.23750594204655	0.0202020202020202	Rejected
B_ultrasound_close_to_anterior_capsule	0.458729714933524	0.270598204829065	-0.782725	2.6832755370534	0.0202020202020202	Rejected
Time	0.318693765402749	-0.0739358	-0.752458	1.92838163061168	0	Rejected
CT_lung_metastasis	0.296892010571635	0.194556247133414	-1.86286	2.86018137270329	0.0303030303030303	Rejected
TSH	0.12885336793719	0.408749295121091	-2.38011	2.43121848463421	0.0101010101010101	Rejected
B_ultrasound_close_to_posterior_capsule	0.0337323904409626	0.188030955922988	-2.05582	1.91179167118371	0.0101010101010101	Rejected
CT_superior_mediastinum_LN	-0.525629	-0.652099	-1.68921	0.618463410432029	0	Rejected
B_ultrasound_close_to_trachea	-0.532518	-0.829851	-2.47415	1.49370302417405	0	Rejected
Sex	-0.971226	-1.15858	-2.06368	0.51047188927454	0	Rejected
Result	Frequency
Tentative	2
Confirmed	14
Rejected	12

## Sheet: VC
VariableName	meanImp	medianImp	minImp	maxImp	normHits	decision
B_ultrasound_tumor_size	10.7964791745216	10.7172159360801	7.26057864540109	13.8699902325348	1	Confirmed
B_ultrasound_left_3_region_LN	9.8659897482661	10.0703702761019	6.80574360785412	12.348364862946	1	Confirmed
TG	5.89917901776244	5.89512927139697	2.73534	9.83447860296617	0.97979797979798	Confirmed
B_ultrasound_left_CLN	4.54871042689574	4.70546449809122	0.172791658249728	8.51155534957846	0.858585858585859	Confirmed
TGAB	4.14491623195918	4.23850961934403	0.9676311789297	7.10753740678642	0.818181818181818	Confirmed
CT_CLN	3.53185749978937	3.69244250320804	0.210844486322172	6.72170559218988	0.747474747474748	Confirmed
FT3	2.87546852051724	2.70931412086837	-0.2481	7.46977450126509	0.616161616161616	Tentative
B_ultrasound_left_4_region_LN	2.50204608484814	2.55495131269782	-0.142876	5.0916905078754	0.555555555555556	Tentative
B_ultrasound_right_2_region_LN	2.49021750593154	2.61199002885131	-1.11561	5.28612679672116	0.525252525252525	Tentative
TSH	2.35692060083596	2.17932868496971	-0.769676	5.21433589448886	0.474747474747475	Tentative
B_ultrasound_right_CLN	2.24896385519023	2.13535172182439	0.0405763327394817	4.70441981078586	0.535353535353535	Tentative
B_ultrasound_right_3_region_LN	2.06642724491871	2.19742795539107	-1.04985	4.67116071789048	0.404040404040404	Tentative
B_ultrasound_left_2_region_LN	1.59709968634215	1.61595958592126	0.204767233862361	3.24581382393048	0.0101010101010101	Rejected
T3	1.59648977017709	1.75391391240765	-1.35044	4.74382929944361	0.0707070707070707	Rejected
B_ultrasound_close_to_anterior_capsule	1.32082776359951	1.36383664543865	-0.704386	2.71470987303601	0.0303030303030303	Rejected
T4	1.06364588294602	1.02098500761466	-0.810139	2.64829522302765	0.0101010101010101	Rejected
B_ultrasound_right_4_region_LN	1.02143559770637	0.902774810146374	-1.91125	3.79803675151653	0.0606060606060606	Rejected
CT_lateral_cervical_LN	0.548640664078849	0.62454547533588	-0.824336	2.21739881418628	0.0101010101010101	Rejected
Sex	0.408795281099324	0.147368030726847	-0.229056	1.76542200942787	0	Rejected
B_ultrasound_close_to_posterior_capsule	0.192279587466435	-0.0833037	-1.35982	1.73913438103639	0	Rejected
Age	-0.0548284	0.066544027985194	-1.70867	2.02100357283269	0	Rejected
B_ultrasound_bilateral_tumor	-0.115407	-0.193491	-1.55154	2.72751691716679	0	Rejected
FT4	-0.154239	-0.114726	-0.999907	0.673315432508931	0	Rejected
Time	-0.176834	-0.214378	-1.12579	1.64139573713757	0	Rejected
B_ultrasound_tumor_location	-0.280912	-0.528394	-1.90277	1.85016491523794	0.0101010101010101	Rejected
CT_superior_mediastinum_LN	-0.726708	-0.545754	-2.53166	0.452055800291951	0	Rejected
CT_lung_metastasis	-0.741311	-0.768109	-2.18178	0.724176049539634	0	Rejected
B_ultrasound_close_to_trachea	-0.997568	-0.84002	-3.38682	0.354292475142262	0	Rejected
Result	Frequency
Tentative	6
Confirmed	6
Rejected	16
